# Supplementary material for: Digital spatial profiling of intraductal papillary mucinous neoplasms: Toward a molecular framework for risk stratification
Source: Sci Adv. 2023 Mar 17;9(11):eade4582. doi: 10.1126/sciadv.ade4582 (PMC10022906; doi:10.1126/sciadv.ade4582)
Supplement: Supplementary file 2 — Data file S1 [file sciadv.ade4582_data_file_s1.zip]

Archive with 1 entries (1 files):
- sciadv.ade4582_data_file_s1.xlsx
