# Supplementary material for: Digital spatial profiling of intraductal papillary mucinous neoplasms: Toward a molecular framework for risk stratification
Source: Sci Adv. 2023 Mar 17;9(11):eade4582. doi: 10.1126/sciadv.ade4582 (PMC10022906; doi:10.1126/sciadv.ade4582)
Supplement: Supplementary file 2 — Data file S1 [file sciadv.ade4582_data_file_s1.zip › sciadv.ade4582_data_file_s1.xlsx]

## Sheet: README
Table	Name	Description
Table S1	Unfiltered Metadata	Metadata associated with each AOI
Table S2	Probe Counts	Unfiltered raw probe counts and associated probe metadata
Table S3	Filtered Metadata	Metadata associated with AOIs that pass QC filters
Table S4	Gene Metadata	Filtered gene metadata associated with downstream analysis
Table S5	Gene Expression	Background subtracted quantile normalized log2 transformed gene counts
Table S6	DE Analysis	Compilation of all differential expression analyses performed
Table S7	GSEA PDAC	GSEA across curated pancreatic ductal adenocarcinoma gene sets
Table S8	GSEA Hallmark	GSEA across MSigDB Hallmark gene sets
Table S9	Coexpression Network Nodes	Nodes of coexpression network with associated properties
Table S10	Coexpression Network Edges	Edges between nodes of coexpression network with associated properties
Table S11	Community Enrichments	Enrichment of network communities with MSigDB Hallmark, GO:BP, and PDAC gene sets

## Sheet: S1 Unfiltered Metadata
aoi_id	study_id	slide_id	segment	anatomic_subtype	histology	path	histpath	carcinoma	AOISurfaceArea	AOINucleiCount	ROICoordinateX	ROICoordinateY	RawReads	AlignedReads	DeduplicatedReads	TrimmedReads	StitchedReads	SequencingSaturation	UMIQ30	RTSQ30	GeoMxNgsPipelineVersion	snauc	negprobe_counts	negprobe_geomean	negprobe_lod	pct_expressed	q3	num_counts	qcfail
ipmn_s01_r001_panck	ipmn	1	panck	branch_duct	intestinal	hgd	panck_inthgd	no	107348	906	38781	42197	4594000	4467267	442279	4578973	4548596	90.3727	0.9912	0.9909	"GeoMx_NGS_Pipeline_2.2.0.2"	0.825592	1344	17.1801	25.2	0.570014	43	442280	FALSE
ipmn_s01_r002_panck	ipmn	1	panck	branch_duct	intestinal	hgd	panck_inthgd	no	69275.1	641	40902	38802	1787771	1740291	151044	1783240	1772252	91.5513	0.9924	0.992	"GeoMx_NGS_Pipeline_2.2.0.2"	0.781687	460	5.45101	10	0.455033	15	151053	FALSE
ipmn_s01_r003_panck	ipmn	1	panck	branch_duct	intestinal	hgd	panck_inthgd	no	36054.4	331	40306	46282	1871995	1820512	148179	1866831	1854061	92.0844	0.9913	0.9914	"GeoMx_NGS_Pipeline_2.2.0.2"	0.803952	192	2.17239	4	0.590284	11	148357	FALSE
ipmn_s01_r004_panck	ipmn	1	panck	branch_duct	intestinal	hgd	panck_inthgd	no	64982	533	41183	40205	1889242	1836397	166489	1883754	1870706	91.1875	0.9918	0.9913	"GeoMx_NGS_Pipeline_2.2.0.2"	0.781703	500	6.13916	10	0.504776	17	166493	FALSE
ipmn_s01_r005_panck	ipmn	1	panck	branch_duct	gf	lgd	panck_intlgd	no	11902.4	109	7131	40921	2096809	2031058	151510	2085525	2067315	92.7743	0.9915	0.9905	"GeoMx_NGS_Pipeline_2.2.0.2"	0.771834	357	4.26687	7	0.527144	13	151533	FALSE
ipmn_s01_r006_panck	ipmn	1	panck	branch_duct	gf	lgd	panck_intlgd	no	5585.47	55	7416	41625	598296	577381	51495	596118	588613	91.3931	0.9913	0.9921	"GeoMx_NGS_Pipeline_2.2.0.2"	0.733322	139	1.56385	4	0.309879	5	52129	TRUE
ipmn_s02_r002_panck	ipmn	2	panck	mixed_type	intestinal	hgd	panck_inthgd	no	119485	1392	3512	20050	11208415	10903244	1055197	11173436	11101937	90.5857	0.9912	0.9902	"GeoMx_NGS_Pipeline_2.2.0.2"	0.837	2318	30.1829	38	0.672414	94	1055198	FALSE
ipmn_s02_r003_panck	ipmn	2	panck	mixed_type	intestinal	hgd	panck_inthgd	no	66967.6	768	4728	21403	13343192	12998555	970098	13306356	13229748	92.7296	0.9914	0.991	"GeoMx_NGS_Pipeline_2.2.0.2"	0.811916	2035	26.0537	35.6	0.630941	86	970098	FALSE
ipmn_s02_r005_panck	ipmn	2	panck	mixed_type	intestinal	hgd	panck_inthgd	no	88342.4	633	21398	37147	17912380	17435504	1454689	17860990	17756384	91.8789	0.9914	0.9912	"GeoMx_NGS_Pipeline_2.2.0.2"	0.776991	5292	69.2569	88.2	0.520154	128	1454689	FALSE
ipmn_s02_r006_panck	ipmn	2	panck	mixed_type	intestinal	hgd	panck_inthgd	no	79255.7	634	22610	41394	13363439	13009528	1034639	13323422	13245914	92.2577	0.9912	0.991	"GeoMx_NGS_Pipeline_2.2.0.2"	0.794279	3398	44.3811	57	0.562325	91	1034639	FALSE
ipmn_s02_r007_panck	ipmn	2	panck	mixed_type	gf	lgd	panck_intlgd	no	45755.4	340	10737	28752	3061759	2982256	370750	3054820	3036049	87.8909	0.9914	0.9908	"GeoMx_NGS_Pipeline_2.2.0.2"	0.782827	1219	15.3546	23	0.517008	38	370751	FALSE
ipmn_s02_r008_panck	ipmn	2	panck	mixed_type	gf	lgd	panck_intlgd	no	23910.2	272	10951	31205	1894504	1835874	133636	1888090	1870341	92.9461	0.991	0.9905	"GeoMx_NGS_Pipeline_2.2.0.2"	0.768666	310	3.4925	7	0.483924	14	133680	FALSE
ipmn_s02_r010_panck	ipmn	2	panck	mixed_type	intestinal	lgd	panck_intlgd	no	92189.4	618	30018	33255	5950854	5791065	496838	5934546	5899102	91.651	0.991	0.9905	"GeoMx_NGS_Pipeline_2.2.0.2"	0.738506	1999	25.7637	34	0.479497	46	496839	FALSE
ipmn_s02_r011_panck	ipmn	2	panck	mixed_type	intestinal	lgd	panck_intlgd	no	150628	1387	28156	34523	12509431	12147252	1104698	12451964	12371752	91.1691	0.9915	0.9905	"GeoMx_NGS_Pipeline_2.2.0.2"	0.739226	4615	60.3814	76.6	0.470527	102	1104699	FALSE
ipmn_s03_r001_panck	ipmn	3	panck	main_duct	intestinal	hgd	panck_inthgd	no	1813.45	44	14560	36774	99264	82179	6727	96797	84556	93.2231	0.9914	0.991	"GeoMx_NGS_Pipeline_2.2.0.2"	0.545183	80	1.04328	1	0.142241	1	11805	TRUE
ipmn_s03_r002_panck	ipmn	3	panck	main_duct	intestinal	hgd	panck_inthgd	no	81698.1	871	9533	41178	8470216	8250148	600624	8448417	8400730	92.909	0.9915	0.991	"GeoMx_NGS_Pipeline_2.2.0.2"	0.838355	1865	24.0586	34	0.57281	56	600625	FALSE
ipmn_s03_r003_panck	ipmn	3	panck	main_duct	intestinal	hgd	panck_inthgd	no	60675.6	716	9579	42548	3832215	3712036	396086	3803321	3779794	89.6643	0.9911	0.9895	"GeoMx_NGS_Pipeline_2.2.0.2"	0.838773	1172	14.6982	22	0.598788	37	396088	FALSE
ipmn_s03_r004_panck	ipmn	3	panck	main_duct	intestinal	hgd	panck_inthgd	no	58229.1	725	7871	44553	2570350	2501129	225920	2562654	2547479	91.2105	0.992	0.9915	"GeoMx_NGS_Pipeline_2.2.0.2"	0.833002	510	5.97195	10.6	0.623253	20	225926	FALSE
ipmn_s03_r005_panck	ipmn	3	panck	main_duct	gf	lgd	panck_intlgd	no	13770.7	148	34569	34851	1138663	1094762	71206	1133824	1117017	93.7465	0.9916	0.9915	"GeoMx_NGS_Pipeline_2.2.0.2"	0.769719	151	1.65982	4	0.412046	7	71618	TRUE
ipmn_s03_r006_panck	ipmn	3	panck	main_duct	gf	lgd	panck_intlgd	no	5042.32	133	30322	27718	650455	621006	48001	648239	633398	92.6204	0.9914	0.9905	"GeoMx_NGS_Pipeline_2.2.0.2"	0.701199	161	1.8232	4	0.326072	5	48505	TRUE
ipmn_s03_r007_panck	ipmn	3	panck	main_duct	gf	lgd	panck_intlgd	no	5175.11	101	20532	21623	637061	611245	42517	634133	622651	93.3261	0.9911	0.9909	"GeoMx_NGS_Pipeline_2.2.0.2"	0.761452	124	1.43825	3	0.422647	5	43155	TRUE
ipmn_s03_r008_panck	ipmn	3	panck	main_duct	gf	lgd	panck_intlgd	no	23623.5	223	21624	21722	699808	663329	69685	696089	677699	90.0423	0.9913	0.991	"GeoMx_NGS_Pipeline_2.2.0.2"	0.774045	198	2.2176	5	0.421482	8	69862	TRUE
ipmn_s03_r009_panck	ipmn	3	panck	main_duct	gf	lgd	panck_intlgd	no	28296.9	251	21672	22795	1775630	1724406	168963	1769851	1757197	90.4843	0.9909	0.9908	"GeoMx_NGS_Pipeline_2.2.0.2"	0.843787	430	5.23042	8	0.669618	17	168968	FALSE
ipmn_s03_r010_panck	ipmn	3	panck	main_duct	intestinal	hgd	panck_inthgd	no	42510.2	494	7316	44768	1176066	1136345	101731	1173302	1164893	91.3499	0.9913	0.9916	"GeoMx_NGS_Pipeline_2.2.0.2"	0.794864	228	2.66124	5	0.519455	9	101838	FALSE
ipmn_s04_r001_panck	ipmn	4	panck	mixed_type	intestinal	hgd	panck_inthgd	no	142080	1038	22135	41615	14194054	13794092	1735079	14145653	14049964	87.776	0.9912	0.9907	"GeoMx_NGS_Pipeline_2.2.0.2"	0.798223	6340	83.175	104	0.560927	172	1735079	FALSE
ipmn_s04_r003_panck	ipmn	4	panck	mixed_type	intestinal	hgd	panck_inthgd	no	113689	970	24431	34334	9250756	8973768	1258003	9217450	9145942	86.4011	0.9913	0.9909	"GeoMx_NGS_Pipeline_2.2.0.2"	0.729539	5951	77.894	101.6	0.428122	131	1258004	FALSE
ipmn_s04_r005_panck	ipmn	4	panck	mixed_type	intestinal	hgd	panck_inthgd	no	109016	880	24593	25814	16554283	16104799	1677044	16512115	16407549	89.8694	0.9915	0.9908	"GeoMx_NGS_Pipeline_2.2.0.2"	0.737111	7954	103.863	132.6	0.457596	175	1677044	FALSE
ipmn_s04_r006_panck	ipmn	4	panck	mixed_type	intestinal	hgd	panck_inthgd	no	79004.2	649	25829	23193	18148619	17645849	1366889	18088608	17968796	92.4684	0.9908	0.9902	"GeoMx_NGS_Pipeline_2.2.0.2"	0.767925	5512	71.8414	96.6	0.476584	140	1366889	FALSE
ipmn_s04_r007_panck	ipmn	4	panck	mixed_type	intestinal	lgd	panck_intlgd	no	171728	1283	15212	36984	18245881	17697901	2196480	18151745	18028481	87.9618	0.9915	0.99	"GeoMx_NGS_Pipeline_2.2.0.2"	0.692997	11571	151.252	188.6	0.428122	235	2196480	FALSE
ipmn_s04_r009_panck	ipmn	4	panck	mixed_type	intestinal	lgd	panck_intlgd	no	174332	1110	17377	41634	16217352	15769215	2314834	16170608	16068892	85.7262	0.9918	0.9914	"GeoMx_NGS_Pipeline_2.2.0.2"	0.759351	9121	119.346	156	0.476701	236	2314834	FALSE
ipmn_s04_r011_panck	ipmn	4	panck	mixed_type	intestinal	lgd	panck_intlgd	no	155984	1020	15291	40099	14943748	14504767	1885310	14899548	14790946	87.384	0.9909	0.99	"GeoMx_NGS_Pipeline_2.2.0.2"	0.707003	9040	117.761	148.8	0.432782	191	1885310	FALSE
ipmn_s04_r012_panck	ipmn	4	panck	mixed_type	intestinal	lgd	panck_intlgd	no	159344	1280	17430	39056	16744493	16261916	2013426	16694120	16576488	87.9756	0.9912	0.9908	"GeoMx_NGS_Pipeline_2.2.0.2"	0.725002	9972	130.732	164	0.450955	215	2013427	FALSE
ipmn_s05_r001_panck	ipmn	5	panck	main_duct	pb	hgd	panck_pbhgd	yes	107435	865	5917	47641	15560237	15137353	1584476	15510889	15417129	89.8171	0.9913	0.991	"GeoMx_NGS_Pipeline_2.2.0.2"	0.734587	6631	87.0198	108	0.474021	145	1584476	FALSE
ipmn_s05_r003_panck	ipmn	5	panck	main_duct	pb	hgd	panck_pbhgd	yes	59802.4	478	7549	48745	6878098	6678743	669350	6854031	6806108	90.2684	0.9911	0.9904	"GeoMx_NGS_Pipeline_2.2.0.2"	0.779769	2142	27.7428	36.6	0.558248	58	669350	FALSE
ipmn_s05_r005_panck	ipmn	5	panck	main_duct	pb	hgd	panck_pbhgd	yes	147314	795	15052	27066	18156214	17645229	2124234	18097124	17973003	88.3002	0.9912	0.9908	"GeoMx_NGS_Pipeline_2.2.0.2"	0.684777	11840	155.627	192	0.367544	215	2124234	FALSE
ipmn_s05_r006_panck	ipmn	5	panck	main_duct	pb	hgd	panck_pbhgd	yes	117636	656	10081	43688	8458380	8216012	995327	8429934	8369795	88.2327	0.9912	0.9907	"GeoMx_NGS_Pipeline_2.2.0.2"	0.733732	4047	52.8564	67.2	0.458295	89	995328	FALSE
ipmn_s05_r007_panck	ipmn	5	panck	main_duct	gf	lgd	panck_pblgd	yes	50931	215	4707	27074	2468860	2401192	285042	2461666	2445737	88.4545	0.991	0.9902	"GeoMx_NGS_Pipeline_2.2.0.2"	0.679276	1403	17.794	25	0.358108	29	285043	FALSE
ipmn_s05_r009_panck	ipmn	5	panck	main_duct	gf	lgd	panck_pblgd	yes	69690.9	392	2545	29162	3413178	3306745	295840	3392039	3366029	91.3324	0.9911	0.9891	"GeoMx_NGS_Pipeline_2.2.0.2"	0.774107	968	12.2941	18	0.501514	28	295841	FALSE
ipmn_s05_r010_panck	ipmn	5	panck	main_duct	gf	lgd	panck_pblgd	yes	159786	861	12962	32987	7564714	7349097	988002	7539099	7488586	86.9393	0.9917	0.9912	"GeoMx_NGS_Pipeline_2.2.0.2"	0.581689	7912	103.925	129	0.173579	123	988003	TRUE
ipmn_s05_r012_panck	ipmn	5	panck	main_duct	gf	lgd	panck_pblgd	yes	60427.8	344	4084	30727	557	532	491	556	548	11.8492	0.9923	0.9907	"GeoMx_NGS_Pipeline_2.2.0.2"	0.502272	75	1	1	0.00454334	1	8722	TRUE
ipmn_s06_r001_panck	ipmn	6	panck	main_duct	pb	hgd	panck_pbhgd	yes	122524	730	19501	20108	8331086	8092569	837171	8303160	8247116	89.9512	0.9903	0.9898	"GeoMx_NGS_Pipeline_2.2.0.2"	0.7406	2756	36.015	46	0.499185	70	837171	FALSE
ipmn_s06_r003_panck	ipmn	6	panck	main_duct	pb	hgd	panck_pbhgd	yes	136630	757	21208	18884	7823630	7605641	827203	7800562	7749555	89.4269	0.9914	0.9911	"GeoMx_NGS_Pipeline_2.2.0.2"	0.735125	2481	32.2726	41.6	0.510019	69	827203	FALSE
ipmn_s06_r004_panck	ipmn	6	panck	main_duct	pb	hgd	panck_pbhgd	yes	207465	1288	13670	23911	12795305	12417877	1375775	12753570	12661671	89.2478	0.9914	0.9912	"GeoMx_NGS_Pipeline_2.2.0.2"	0.768997	4921	64.088	82	0.520503	128	1375776	FALSE
ipmn_s06_r006_panck	ipmn	6	panck	main_duct	pb	hgd	panck_pbhgd	yes	194721	1285	14553	25694	13347140	12950743	1555493	13283738	13197079	88.3459	0.9917	0.9906	"GeoMx_NGS_Pipeline_2.2.0.2"	0.76147	5462	71.3205	89	0.532968	146	1555494	FALSE
ipmn_s06_r007_panck	ipmn	6	panck	main_duct	gf	lgd	panck_pblgd	yes	41851	296	26119	28925	3365727	3268872	294175	3355599	3329326	91.2597	0.9911	0.9905	"GeoMx_NGS_Pipeline_2.2.0.2"	0.677301	1200	15.1922	23	0.319432	26	294175	FALSE
ipmn_s06_r008_panck	ipmn	6	panck	main_duct	gf	lgd	panck_pblgd	yes	44220.6	271	24688	28687	2848829	2769210	329627	2841531	2820374	88.4294	0.9914	0.9919	"GeoMx_NGS_Pipeline_2.2.0.2"	0.662018	1365	17.6477	23	0.400862	29	329628	FALSE
ipmn_s06_r010_panck	ipmn	6	panck	main_duct	gf	lgd	panck_pblgd	yes	45653.6	306	25717	30657	4542683	4403756	384833	4529314	4486810	91.5285	0.9916	0.9911	"GeoMx_NGS_Pipeline_2.2.0.2"	0.756859	1039	13.3427	18	0.528658	30	384834	FALSE
ipmn_s06_r011_panck	ipmn	6	panck	main_duct	gf	lgd	panck_pblgd	yes	57301.2	377	22227	25745	5008717	4880592	403238	4997325	4968446	91.9493	0.9916	0.9911	"GeoMx_NGS_Pipeline_2.2.0.2"	0.733399	1293	16.4529	23.6	0.473089	35	403240	FALSE
ipmn_s07_r002_panck	ipmn	7	panck	mixed_type	pb	hgd	panck_pbhgd	no	119282	726	13759	25305	8475966	8244183	616785	8452739	8402105	92.7231	0.9913	0.9919	"GeoMx_NGS_Pipeline_2.2.0.2"	0.74768	2442	31.7047	42	0.486253	61	616786	FALSE
ipmn_s07_r003_panck	ipmn	7	panck	mixed_type	pb	hgd	panck_pbhgd	no	48565.6	367	17683	58128	5700549	5551742	453140	5685757	5653236	92.0509	0.991	0.9913	"GeoMx_NGS_Pipeline_2.2.0.2"	0.759016	1409	18.048	25	0.505825	40	453141	FALSE
ipmn_s07_r005_panck	ipmn	7	panck	mixed_type	pb	hgd	panck_pbhgd	no	93833.8	560	16393	59299	5620597	5467323	411140	5603496	5569439	92.6851	0.9912	0.9908	"GeoMx_NGS_Pipeline_2.2.0.2"	0.746871	1462	18.7185	27.6	0.439306	38	411141	FALSE
ipmn_s07_r006_panck	ipmn	7	panck	mixed_type	pb	hgd	panck_pbhgd	no	72996.1	463	16037	58995	7035289	6829985	523222	6999523	6958342	92.5629	0.9912	0.9901	"GeoMx_NGS_Pipeline_2.2.0.2"	0.789578	1693	21.7726	30.6	0.532735	47	523222	FALSE
ipmn_s07_r007_panck	ipmn	7	panck	mixed_type	gf	lgd	panck_pblgd	no	51024.2	165	21477	26493	2805824	2722301	210009	2797996	2778341	92.5152	0.9917	0.9914	"GeoMx_NGS_Pipeline_2.2.0.2"	0.645984	948	11.8506	18	0.267358	19	210011	TRUE
ipmn_s07_r008_panck	ipmn	7	panck	mixed_type	gf	lgd	panck_pblgd	no	107216	488	19281	27621	4350162	4224362	420309	4337671	4305333	90.3381	0.9913	0.9906	"GeoMx_NGS_Pipeline_2.2.0.2"	0.737977	1652	21.1631	30	0.409716	38	420310	FALSE
ipmn_s07_r009_panck	ipmn	7	panck	mixed_type	gf	lgd	panck_pblgd	no	19199.7	79	21582	27240	995015	959306	88091	988195	977202	91.1468	0.9916	0.9903	"GeoMx_NGS_Pipeline_2.2.0.2"	0.637899	365	4.18868	7	0.31116	8	88129	TRUE
ipmn_s07_r010_panck	ipmn	7	panck	mixed_type	gf	lgd	panck_pblgd	no	37257.8	189	25538	26567	2928653	2850825	232697	2920470	2902397	92.0545	0.9914	0.991	"GeoMx_NGS_Pipeline_2.2.0.2"	0.685651	1089	13.6935	19	0.385951	23	232698	FALSE
ipmn_s08_r001_panck	ipmn	8	panck	main_duct	pb	hgd	panck_pbhgd	yes	66444.6	752	30172	66597	3452203	3351912	277623	3440948	3414668	91.9581	0.9914	0.9909	"GeoMx_NGS_Pipeline_2.2.0.2"	0.733385	830	10.4314	15.6	0.474487	23	277624	FALSE
ipmn_s08_r002_panck	ipmn	8	panck	main_duct	pb	hgd	panck_pbhgd	yes	38389.1	349	34182	72670	19465145	18918798	1599910	19382713	19259301	91.7806	0.9913	0.991	"GeoMx_NGS_Pipeline_2.2.0.2"	0.552371	12250	150.11	246.4	0.17952	218	1599911	TRUE
ipmn_s08_r003_panck	ipmn	8	panck	main_duct	pb	hgd	panck_pbhgd	yes	36643.5	386	33286	45445	2952652	2871839	192666	2944140	2925973	93.4748	0.9914	0.9911	"GeoMx_NGS_Pipeline_2.2.0.2"	0.698757	522	6.17138	10	0.415191	16	192676	FALSE
ipmn_s08_r004_panck	ipmn	8	panck	main_duct	pb	hgd	panck_pbhgd	yes	57642.3	614	15387	59877	3192794	3099599	256287	3182331	3158908	91.973	0.9913	0.991	"GeoMx_NGS_Pipeline_2.2.0.2"	0.688698	1113	14.1501	21	0.368709	26	256288	FALSE
ipmn_s08_r005_panck	ipmn	8	panck	main_duct	gf	lgd	panck_pblgd	yes	10075.7	135	29157	54266	1095863	1062759	65365	1092476	1083597	94.0353	0.9911	0.9908	"GeoMx_NGS_Pipeline_2.2.0.2"	0.654629	241	2.72443	5	0.340867	7	65570	TRUE
ipmn_s08_r006_panck	ipmn	8	panck	main_duct	gf	lgd	panck_pblgd	yes	38399.6	419	28760	55461	1048377	1015988	89201	1044740	1035231	91.4915	0.9906	0.9902	"GeoMx_NGS_Pipeline_2.2.0.2"	0.719657	246	2.7228	6	0.353914	8	89355	TRUE
ipmn_s08_r007_panck	ipmn	8	panck	main_duct	gf	lgd	panck_pblgd	yes	68982	491	29788	55378	3869201	3755673	297115	3857299	3827891	92.321	0.9918	0.9913	"GeoMx_NGS_Pipeline_2.2.0.2"	0.736744	1164	15.1077	19.6	0.534716	28	297116	FALSE
ipmn_s08_r008_panck	ipmn	8	panck	main_duct	gf	lgd	panck_pblgd	yes	25859.2	329	27617	34728	3332531	3245721	245234	3323673	3304252	92.6412	0.9918	0.9915	"GeoMx_NGS_Pipeline_2.2.0.2"	0.739073	756	9.37764	15	0.405755	20	245236	FALSE
ipmn_s08_r013_panck	ipmn	8	panck	main_duct	pb	hgd	panck_pbhgd	yes	49448.4	489	14365	58758	1246303	1210826	99106	1242367	1234165	92.048	0.9908	0.9907	"GeoMx_NGS_Pipeline_2.2.0.2"	0.743469	362	4.39347	7	0.47938	11	99121	TRUE
ipmn_s08_r015_panck	ipmn	8	panck	main_duct	gf	lgd	panck_pblgd	yes	29380.2	326	26408	34367	4041170	3930609	275489	4025679	4001587	93.1829	0.9912	0.9901	"GeoMx_NGS_Pipeline_2.2.0.2"	0.72773	858	10.7936	16.6	0.452703	24	275490	FALSE
ipmn_s09_r001_panck	ipmn	9	panck	main_duct	intestinal	lgd	panck_intlgd	no	103158	614	16032	23728	12501913	12168423	949104	12468867	12395361	92.4083	0.9911	0.9917	"GeoMx_NGS_Pipeline_2.2.0.2"	0.846938	2410	31.2561	41.6	0.652726	87	949105	FALSE
ipmn_s09_r002_panck	ipmn	9	panck	main_duct	intestinal	lgd	panck_intlgd	no	179692	1000	16056	26959	21683707	21099278	1703187	21619974	21490144	92.1453	0.9909	0.9903	"GeoMx_NGS_Pipeline_2.2.0.2"	0.829285	5403	70.6646	88	0.626864	161	1703188	FALSE
ipmn_s09_r004_panck	ipmn	9	panck	main_duct	intestinal	lgd	panck_intlgd	no	131270	808	12549	49875	23289799	22648709	2237710	23224098	23074438	90.3919	0.9911	0.9915	"GeoMx_NGS_Pipeline_2.2.0.2"	0.797156	6962	91.0585	116.2	0.554753	205	2237710	FALSE
ipmn_s09_r006_panck	ipmn	9	panck	main_duct	intestinal	lgd	panck_intlgd	no	168566	921	16160	54486	31024306	30169169	2767056	30928232	30723186	91.081	0.9908	0.9903	"GeoMx_NGS_Pipeline_2.2.0.2"	0.80076	7536	98.8677	124.6	0.57514	253	2767056	FALSE
ipmn_s09_r007_panck	ipmn	9	panck	main_duct	intestinal	hgd	panck_inthgd	no	100992	763	14216	59079	21469990	20880862	1924671	21409109	21277622	91.0355	0.991	0.9919	"GeoMx_NGS_Pipeline_2.2.0.2"	0.788395	5204	68.2151	85.6	0.574091	164	1924672	FALSE
ipmn_s09_r009_panck	ipmn	9	panck	main_duct	intestinal	hgd	panck_inthgd	no	177580	1625	15574	36024	20345985	19776587	2088870	20257808	20142498	89.7333	0.9913	0.9906	"GeoMx_NGS_Pipeline_2.2.0.2"	0.84389	4514	58.8766	74	0.655522	167	2088870	FALSE
ipmn_s09_r010_panck	ipmn	9	panck	main_duct	intestinal	hgd	panck_inthgd	no	181541	1450	14060	47492	49494068	48117806	3863365	49340621	49016110	92.1943	0.9907	0.9908	"GeoMx_NGS_Pipeline_2.2.0.2"	0.812233	8535	111.895	136.8	0.62302	312	3863365	FALSE
ipmn_s09_r011_panck	ipmn	9	panck	main_duct	intestinal	hgd	panck_inthgd	no	122966	852	11975	28203	20018060	19487763	1574326	19970662	19855396	92.1355	0.9907	0.9914	"GeoMx_NGS_Pipeline_2.2.0.2"	0.787499	6146	80.3656	98.6	0.576654	154	1574327	FALSE
ipmn_s10_r001_panck	ipmn	10	panck	branch_duct	pb	hgd	panck_pbhgd	no	79238.8	761	32484	37700	9357832	9107147	926614	9333344	9278158	90.098	0.9913	0.9919	"GeoMx_NGS_Pipeline_2.2.0.2"	0.732798	3884	50.6431	65	0.483108	95	926615	FALSE
ipmn_s10_r003_panck	ipmn	10	panck	branch_duct	pb	hgd	panck_pbhgd	no	76351.8	628	31298	39325	6699482	6507081	611136	6676107	6630902	90.8779	0.9917	0.9911	"GeoMx_NGS_Pipeline_2.2.0.2"	0.756059	2295	29.8577	38.6	0.534716	61	611137	FALSE
ipmn_s10_r005_panck	ipmn	10	panck	branch_duct	pb	hgd	panck_pbhgd	no	58283.7	454	31937	41595	4522933	4393129	564082	4507821	4475197	87.5284	0.9904	0.9904	"GeoMx_NGS_Pipeline_2.2.0.2"	0.76617	2122	27.4606	36.6	0.530056	59	564083	FALSE
ipmn_s10_r006_panck	ipmn	10	panck	branch_duct	pb	hgd	panck_pbhgd	no	49588.7	425	32722	40705	6383485	6205305	606164	6363295	6321757	90.5042	0.9911	0.9907	"GeoMx_NGS_Pipeline_2.2.0.2"	0.772556	2191	28.506	37.6	0.544734	64	606165	FALSE
ipmn_s10_r007_panck	ipmn	10	panck	branch_duct	gf	lgd	panck_pblgd	no	113007	655	16006	55882	4499977	4372009	604277	4486818	4455621	86.5716	0.9913	0.9909	"GeoMx_NGS_Pipeline_2.2.0.2"	0.746509	2999	39.0684	50.8	0.47041	62	604278	FALSE
ipmn_s10_r009_panck	ipmn	10	panck	branch_duct	gf	lgd	panck_pblgd	no	93518.6	494	13225	57299	4200518	4088263	623546	4189511	4164848	85.1555	0.9918	0.9914	"GeoMx_NGS_Pipeline_2.2.0.2"	0.685506	3477	45.1125	60.2	0.326887	66	623547	FALSE
ipmn_s10_r011_panck	ipmn	10	panck	branch_duct	gf	lgd	panck_pblgd	no	30895.6	169	15874	23563	428038	394309	39183	423728	402609	90.8459	0.9915	0.9911	"GeoMx_NGS_Pipeline_2.2.0.2"	0.68501	128	1.48461	3	0.32712	4	40187	TRUE
ipmn_s10_r012_panck	ipmn	10	panck	branch_duct	gf	lgd	panck_pblgd	no	66795.1	385	14668	56784	4148737	4036106	365065	4133949	4109556	91.2006	0.9911	0.9905	"GeoMx_NGS_Pipeline_2.2.0.2"	0.699354	1858	23.9033	33	0.373719	39	365066	FALSE
ipmn_s11_r001_panck	ipmn	11	panck	branch_duct	pb	hgd	panck_pbhgd	yes	94780.4	634	20547	23189	6842495	6626442	765460	6823778	6750928	88.8131	0.9917	0.9909	"GeoMx_NGS_Pipeline_2.2.0.2"	0.793105	1545	19.8479	27.6	0.565704	52	765461	FALSE
ipmn_s11_r002_panck	ipmn	11	panck	branch_duct	pb	hgd	panck_pbhgd	yes	61043.3	399	20215	28813	4931193	4791655	474479	4915875	4882267	90.378	0.991	0.9906	"GeoMx_NGS_Pipeline_2.2.0.2"	0.804623	879	10.7356	17	0.549045	33	474480	FALSE
ipmn_s11_r003_panck	ipmn	11	panck	branch_duct	pb	hgd	panck_pbhgd	yes	67437.5	518	16646	36580	12885511	12458853	1235161	12844803	12693235	90.4143	0.9914	0.9911	"GeoMx_NGS_Pipeline_2.2.0.2"	0.697376	6409	84.3519	101	0.426491	120	1235161	FALSE
ipmn_s11_r005_panck	ipmn	11	panck	branch_duct	pb	hgd	panck_pbhgd	yes	116724	788	32357	27809	6026117	5821976	823365	5993634	5936924	86.3367	0.9916	0.9908	"GeoMx_NGS_Pipeline_2.2.0.2"	0.779271	2290	29.6681	39.6	0.538444	65	823365	FALSE
ipmn_s11_r007_panck	ipmn	11	panck	branch_duct	gf	lgd	panck_pblgd	yes	39867.4	193	17246	40288	4817740	4684045	437793	4801141	4770173	90.9129	0.9911	0.9902	"GeoMx_NGS_Pipeline_2.2.0.2"	0.715276	2236	29.0324	38	0.432199	47	437794	FALSE
ipmn_s11_r008_panck	ipmn	11	panck	branch_duct	gf	lgd	panck_pblgd	yes	38014.4	246	15392	41897	3660710	3555519	673267	3645353	3620793	81.6083	0.991	0.9904	"GeoMx_NGS_Pipeline_2.2.0.2"	0.715885	3207	41.5995	57.6	0.367777	67	673267	FALSE
ipmn_s11_r010_panck	ipmn	11	panck	branch_duct	gf	lgd	panck_pblgd	yes	108711	696	17764	43424	9935247	9633220	1167127	9902064	9821537	88.2527	0.991	0.9903	"GeoMx_NGS_Pipeline_2.2.0.2"	0.746455	5778	75.5463	97	0.443733	121	1167127	FALSE
ipmn_s11_r012_panck	ipmn	11	panck	branch_duct	pb	lgd	panck_pblgd	yes	57754.1	607	24438	48381	8626044	8387298	827068	8601357	8543490	90.412	0.9917	0.9917	"GeoMx_NGS_Pipeline_2.2.0.2"	0.805434	2127	27.6163	36	0.612302	85	827069	FALSE
ipmn_s12_r001_panck	ipmn	12	panck	mixed_type	intestinal	hgd	panck_inthgd	no	103509	1208	9628	37143	10393927	10100866	957072	10357452	10288821	90.792	0.9913	0.9908	"GeoMx_NGS_Pipeline_2.2.0.2"	0.703652	5165	67.4964	89.2	0.364748	102	957073	FALSE
ipmn_s12_r002_panck	ipmn	12	panck	mixed_type	intestinal	hgd	panck_inthgd	no	105749	908	23506	43047	9865603	9598254	979941	9836766	9776394	90.0671	0.9915	0.9912	"GeoMx_NGS_Pipeline_2.2.0.2"	0.69618	5495	71.8987	90.2	0.408784	106	979941	FALSE
ipmn_s12_r004_panck	ipmn	12	panck	mixed_type	intestinal	hgd	panck_inthgd	no	130876	1397	10592	38397	11611292	11265432	1086809	11569014	11482412	90.6401	0.9912	0.9915	"GeoMx_NGS_Pipeline_2.2.0.2"	0.702822	5757	75.212	95.6	0.408667	114	1086809	FALSE
ipmn_s12_r006_panck	ipmn	12	panck	mixed_type	intestinal	hgd	panck_inthgd	no	95724.7	973	11948	28948	7615845	7390160	808282	7593146	7532359	89.3868	0.9914	0.9903	"GeoMx_NGS_Pipeline_2.2.0.2"	0.688566	4321	56.3599	72.6	0.394571	85	808283	FALSE
ipmn_s12_r007_panck	ipmn	12	panck	mixed_type	intestinal	lgd	panck_intlgd	no	173694	1282	29350	27941	18457120	17956726	1643365	18404978	18291057	91.0963	0.9915	0.991	"GeoMx_NGS_Pipeline_2.2.0.2"	0.673001	9557	125.22	160.6	0.33877	177	1643366	FALSE
ipmn_s12_r009_panck	ipmn	12	panck	mixed_type	intestinal	lgd	panck_intlgd	no	138818	1108	36726	29940	12131268	11778116	1150180	12092264	12005900	90.5189	0.991	0.9909	"GeoMx_NGS_Pipeline_2.2.0.2"	0.680407	6402	83.768	108	0.361836	124	1150180	FALSE
ipmn_s12_r010_panck	ipmn	12	panck	mixed_type	intestinal	lgd	panck_intlgd	no	87591.2	763	39700	28888	5936456	5777158	649828	5919352	5883685	89.0536	0.9916	0.9911	"GeoMx_NGS_Pipeline_2.2.0.2"	0.671108	3616	46.9402	65.8	0.301724	70	649829	FALSE
ipmn_s12_r012_panck	ipmn	12	panck	mixed_type	intestinal	lgd	panck_intlgd	no	118906	1060	32420	26798	10833721	10541310	1201729	10803204	10736312	88.9075	0.991	0.9906	"GeoMx_NGS_Pipeline_2.2.0.2"	0.689141	6961	91.151	119.2	0.334343	131	1201730	FALSE

## Sheet: S2 Probe Counts
probe_id	probe_type	entrez_id	gene_symbol	frac_expr	frac_expr_avg	expressed	ipmn_s01_r001_panck	ipmn_s01_r002_panck	ipmn_s01_r003_panck	ipmn_s01_r004_panck	ipmn_s01_r005_panck	ipmn_s02_r002_panck	ipmn_s02_r003_panck	ipmn_s02_r005_panck	ipmn_s02_r006_panck	ipmn_s02_r007_panck	ipmn_s02_r008_panck	ipmn_s02_r010_panck	ipmn_s02_r011_panck	ipmn_s03_r002_panck	ipmn_s03_r003_panck	ipmn_s03_r004_panck	ipmn_s03_r009_panck	ipmn_s03_r010_panck	ipmn_s04_r001_panck	ipmn_s04_r003_panck	ipmn_s04_r005_panck	ipmn_s04_r006_panck	ipmn_s04_r007_panck	ipmn_s04_r009_panck	ipmn_s04_r011_panck	ipmn_s04_r012_panck	ipmn_s05_r001_panck	ipmn_s05_r003_panck	ipmn_s05_r005_panck	ipmn_s05_r006_panck	ipmn_s05_r007_panck	ipmn_s05_r009_panck	ipmn_s06_r001_panck	ipmn_s06_r003_panck	ipmn_s06_r004_panck	ipmn_s06_r006_panck	ipmn_s06_r007_panck	ipmn_s06_r008_panck	ipmn_s06_r010_panck	ipmn_s06_r011_panck	ipmn_s07_r002_panck	ipmn_s07_r003_panck	ipmn_s07_r005_panck
6594	1	5619	PRM1	0.0722892	0.0746988	no	20	9	4	8	5	33	24	77	38	20	6	28	60	29	25	9	13	6	78	77	113	77	160	116	131	140	74	40	141	44	22	9	36	34	63	71	14	19	12	18	21	16	16
6593	1	5619	PRM1	0.156627	0.0746988	no	22	5	6	5	8	36	31	57	43	21	3	24	55	52	21	15	17	12	102	90	112	77	188	138	134	144	90	35	175	57	19	15	46	50	74	71	21	15	15	20	28	25	26
6592	1	5619	PRM1	0.0481928	0.0746988	no	19	8	2	4	4	29	19	54	59	14	2	27	52	16	17	13	9	4	90	69	100	70	121	132	141	130	90	24	143	48	20	13	28	38	58	69	16	10	14	19	29	10	19
6591	1	5619	PRM1	0.0963855	0.0746988	no	24	7	4	11	7	33	25	95	52	20	7	29	73	29	15	16	8	4	84	98	115	93	156	138	110	139	91	29	166	63	25	11	35	41	64	98	21	16	8	18	33	17	27
6590	1	5619	PRM1	0	0.0746988	no	10	4	2	8	6	20	22	42	35	11	3	21	33	9	11	5	3	2	49	52	70	45	83	57	68	74	61	28	104	32	11	12	21	19	50	43	10	9	5	13	20	9	7
8560	1	54361	WNT4	0.373494	0.339759	yes	20	12	5	6	7	117	71	117	73	52	17	52	100	29	20	8	10	3	168	117	126	115	179	197	156	155	85	39	165	52	20	15	46	31	80	69	13	13	27	19	42	16	17
8559	1	54361	WNT4	0.26506	0.339759	yes	27	9	7	4	8	87	53	110	73	50	7	48	107	29	19	6	8	5	134	102	121	89	178	170	137	162	71	36	162	59	17	13	33	40	60	74	16	14	14	15	37	28	15
8558	1	54361	WNT4	0.240964	0.339759	yes	30	10	3	7	4	64	52	95	57	21	7	45	101	26	17	6	7	3	112	95	124	82	195	169	143	142	74	26	157	54	21	21	40	30	61	69	13	15	10	24	31	15	25
8562	1	54361	WNT4	0.168675	0.339759	yes	18	5	7	14	7	67	37	82	60	28	3	34	69	31	13	12	9	2	112	84	106	94	150	131	123	133	87	32	139	54	16	17	26	21	57	75	17	11	10	13	32	14	21
8561	1	54361	WNT4	0.650602	0.339759	yes	31	12	9	10	5	132	80	153	92	82	11	80	137	35	27	7	18	5	187	158	166	144	202	194	180	240	118	34	179	49	31	18	48	37	84	87	29	25	16	34	41	22	29
7082	1	6258	RXRG	0.204819	0.0915663	no	13	5	2	1	6	37	34	94	55	19	3	40	65	30	14	5	9	2	97	86	121	77	138	124	120	161	78	30	183	53	29	13	44	44	86	90	18	18	25	12	34	17	18
7083	1	6258	RXRG	0.108434	0.0915663	no	27	9	5	4	5	31	25	70	49	30	6	28	60	29	22	7	11	2	81	81	78	85	121	133	115	125	85	33	155	54	19	25	39	32	54	61	22	17	12	15	32	21	30
7084	1	6258	RXRG	0.0120482	0.0915663	no	16	8	1	7	5	16	32	54	40	7	7	25	52	24	17	6	5	1	62	52	82	70	128	77	73	103	75	22	130	43	19	9	33	30	43	64	15	7	14	15	37	12	18
7086	1	6258	RXRG	0.108434	0.0915663	no	19	10	4	10	7	36	22	67	67	21	5	18	72	22	17	11	10	3	97	62	132	80	155	124	135	136	110	29	134	58	28	14	33	29	64	72	16	18	16	14	25	24	25
7085	1	6258	RXRG	0.0240964	0.0915663	no	12	11	1	6	9	33	31	61	46	7	4	22	51	32	22	4	8	2	92	75	93	55	138	112	97	120	80	30	162	53	16	8	34	28	57	56	15	16	14	19	23	17	25
6206	1	5315	PKM	1	1	yes	146	33	25	66	39	418	591	906	669	123	49	125	236	45	30	25	50	10	484	273	447	334	473	523	426	476	727	377	729	605	154	202	1267	1016	1500	1394	86	86	174	290	367	306	213
6209	1	5315	PKM	1	1	yes	194	39	23	39	29	533	662	873	643	121	52	146	224	59	32	29	42	13	504	268	463	375	430	533	372	433	782	413	987	742	201	230	1034	818	1479	1631	106	115	208	297	328	264	209
6205	1	5315	PKM	1	1	yes	264	67	39	83	52	521	700	852	630	138	78	154	309	96	55	46	64	17	596	352	508	400	550	583	440	511	908	475	979	681	183	228	794	652	1228	1256	92	96	181	268	446	348	266
6207	1	5315	PKM	1	1	yes	222	51	41	77	35	684	911	1406	947	158	64	195	307	62	51	44	65	17	616	340	603	504	617	734	503	621	1059	520	1134	823	213	322	1875	1563	2183	2087	122	138	242	535	487	458	311
6208	1	5315	PKM	1	1	yes	148	32	20	38	39	358	516	747	557	139	38	134	228	56	26	18	33	6	445	258	430	315	375	473	357	385	683	369	872	592	182	220	825	686	1197	1201	82	83	165	269	289	221	158
7091	1	23429	RYBP	0.746988	0.877108	yes	50	20	17	20	9	104	89	107	69	42	17	39	100	86	55	29	19	11	139	129	165	128	218	230	180	213	98	51	153	83	30	22	59	39	81	86	19	18	19	18	43	33	36
7087	1	23429	RYBP	0.951807	0.877108	yes	60	20	18	14	11	127	102	151	116	56	20	72	144	88	66	42	17	17	218	190	243	168	349	334	249	286	153	54	216	120	31	32	80	85	148	160	18	34	40	29	54	41	44
7088	1	23429	RYBP	0.915663	0.877108	yes	53	17	15	18	14	109	109	124	104	57	16	55	160	91	68	32	10	10	212	170	247	205	351	339	309	296	138	62	203	81	31	32	55	98	133	130	33	29	27	27	68	51	42
7089	1	23429	RYBP	0.879518	0.877108	yes	38	17	15	12	10	124	114	157	103	46	13	55	115	62	48	28	7	6	195	141	210	193	279	340	245	284	139	57	199	85	21	34	67	73	124	131	16	22	18	33	69	40	29
7090	1	23429	RYBP	0.891566	0.877108	yes	41	16	10	13	12	116	105	126	80	44	8	75	133	44	46	28	7	12	197	152	235	157	317	331	287	321	131	43	195	85	14	36	78	70	127	133	19	27	26	34	38	38	48
7448	1	6597	SMARCA4	0.987952	0.99759	yes	95	39	21	40	19	173	142	165	111	74	26	62	137	63	52	24	18	10	332	246	267	279	309	361	261	317	182	85	215	106	34	34	105	121	151	227	37	38	42	47	93	63	51
7445	1	6597	SMARCA4	1	0.99759	yes	130	51	40	34	15	209	162	219	137	86	28	71	143	87	64	34	21	18	369	227	262	286	330	407	318	361	224	75	250	134	28	47	111	112	195	220	42	33	46	55	98	102	59
7449	1	6597	SMARCA4	1	0.99759	yes	90	34	29	45	20	176	140	184	106	62	22	61	108	70	54	33	16	8	311	224	248	265	340	387	300	293	197	64	272	117	35	30	94	102	147	162	32	31	39	41	86	70	52
7447	1	6597	SMARCA4	1	0.99759	yes	100	47	35	48	15	185	148	162	115	68	29	66	117	99	64	34	24	16	323	180	243	220	322	371	276	285	154	69	211	106	34	47	83	74	137	176	29	30	42	57	93	68	62
7446	1	6597	SMARCA4	1	0.99759	yes	115	39	31	47	13	184	154	175	128	73	21	63	119	90	75	37	20	22	329	216	217	260	304	391	270	300	162	66	249	110	29	33	89	114	161	167	48	37	40	46	103	71	65
2101	1	1470	CST2	0.445783	0.445783	yes	26	5	5	9	6	32	52	86	76	28	12	27	68	36	36	18	10	6	114	87	130	98	183	130	119	139	104	40	195	88	31	16	45	40	74	94	19	18	21	20	33	20	29
4155	1	64806	IL25	0.0481928	0.0457831	no	20	6	2	7	5	31	31	75	50	13	8	27	65	33	16	6	10	5	90	79	103	62	143	129	108	139	78	33	164	64	16	22	36	25	69	54	20	15	12	7	30	19	18
4156	1	64806	IL25	0.0481928	0.0457831	no	14	9	3	4	2	31	26	66	48	14	3	28	56	24	12	8	9	8	79	91	98	62	147	109	122	131	73	32	144	38	16	15	37	29	39	73	17	5	10	16	19	12	19
4157	1	64806	IL25	0.0361446	0.0457831	no	21	7	1	4	6	26	25	60	43	13	4	25	71	33	15	11	6	6	76	73	94	65	126	108	115	115	83	22	133	51	19	15	28	19	55	72	10	22	14	19	39	23	13
4153	1	64806	IL25	0.0481928	0.0457831	no	21	9	3	5	3	31	27	66	40	18	5	37	62	28	20	9	7	7	78	58	105	58	155	131	103	124	65	30	137	49	14	20	32	31	78	57	14	8	9	14	37	14	27
4154	1	64806	IL25	0.0481928	0.0457831	no	13	9	5	4	6	27	24	49	40	19	6	26	52	19	15	9	4	5	71	81	99	68	120	129	130	135	71	26	136	38	30	12	26	38	64	65	16	20	19	15	31	13	18
3707	1	3248	HPGD	0.86747	0.677108	yes	57	32	8	27	5	66	53	130	82	29	5	45	105	66	46	18	22	7	229	134	149	133	300	321	314	345	106	31	177	68	27	24	130	202	148	131	25	53	67	60	64	25	19
3706	1	3248	HPGD	0.843373	0.677108	yes	111	29	15	51	10	45	67	118	90	27	7	50	94	79	51	26	35	14	168	144	156	128	295	314	284	308	102	38	168	69	21	26	119	172	125	124	17	27	33	46	77	23	17
3709	1	3248	HPGD	0.566265	0.677108	yes	40	16	6	16	2	37	33	91	67	18	6	41	93	49	32	15	16	3	126	76	112	97	202	198	193	236	78	30	123	42	23	13	46	103	105	74	18	25	22	30	45	18	13
3710	1	3248	HPGD	0.566265	0.677108	yes	63	16	11	15	6	43	27	85	42	22	6	36	68	52	26	15	23	8	117	90	119	114	203	189	198	209	83	23	151	44	14	17	84	98	81	78	17	25	27	36	48	15	22
3708	1	3248	HPGD	0.542169	0.677108	yes	42	24	4	20	8	44	32	84	50	24	7	31	64	51	23	17	9	6	115	93	122	113	195	166	242	229	86	35	162	59	15	16	73	111	86	99	12	31	17	28	54	15	19
3658	1	3126	HLA-DRB4	0.614458	0.614458	yes	21	13	1	14	16	44	63	117	100	16	4	30	54	30	37	10	48	9	132	85	188	107	184	152	153	167	142	54	221	110	46	63	56	46	72	85	24	32	28	25	45	23	23
16	1	2214	FCGR3A	0.578313	0.356627	yes	31	6	12	20	12	61	76	119	75	27	13	49	102	32	21	14	14	4	118	98	127	76	160	164	138	157	155	49	189	95	21	18	67	39	93	105	16	23	12	29	44	23	34
14	1	2214	FCGR3A	0.421687	0.356627	yes	26	13	4	9	9	54	64	115	63	50	9	36	69	32	24	15	15	5	111	85	96	68	172	127	124	146	115	62	175	85	17	31	56	46	75	69	17	25	21	16	45	16	20
15	1	2214	FCGR3A	0.313253	0.356627	yes	20	10	4	7	11	39	57	92	60	28	5	29	67	30	24	2	7	2	92	101	126	79	165	132	124	152	119	46	181	71	21	19	54	36	74	77	19	29	27	28	45	36	17
18	1	2214	FCGR3A	0.192771	0.356627	yes	19	9	5	7	14	52	53	82	57	28	11	35	59	48	22	8	15	5	79	91	126	72	159	117	133	134	96	37	168	66	20	19	56	41	56	75	17	20	14	21	32	25	18
17	1	2214	FCGR3A	0.277108	0.356627	yes	27	9	5	7	8	33	66	86	70	19	4	26	54	27	21	8	10	2	96	97	115	82	158	122	136	126	105	36	164	75	14	14	62	45	87	80	17	34	14	27	49	18	22
6782	1	5885	RAD21	1	0.995181	yes	114	42	50	39	28	204	151	171	134	68	20	75	147	139	101	58	26	22	303	239	283	266	423	588	340	361	190	75	267	107	36	40	84	91	197	238	38	39	28	46	109	84	65
6781	1	5885	RAD21	0.987952	0.995181	yes	86	23	34	21	22	162	122	161	106	53	26	71	150	89	73	25	31	21	319	235	279	262	357	561	300	355	157	77	250	72	33	29	70	90	179	210	37	31	36	38	104	73	60
6784	1	5885	RAD21	1	0.995181	yes	143	55	54	60	21	225	183	181	136	85	26	70	149	175	105	73	42	33	357	255	274	316	427	652	411	395	203	80	286	102	27	40	82	72	230	269	39	32	34	50	108	94	79
6783	1	5885	RAD21	1	0.995181	yes	65	17	19	28	18	157	126	165	107	61	13	53	145	82	66	19	29	19	313	235	290	281	403	627	375	356	153	87	286	84	34	33	68	87	195	213	42	46	38	42	95	49	54
6785	1	5885	RAD21	0.987952	0.995181	yes	89	32	27	35	14	122	114	138	94	36	20	55	109	82	46	38	30	9	271	178	235	210	373	472	293	293	145	60	269	77	27	28	61	70	163	186	22	37	40	30	100	68	49
5869	1	9253	NUMBL	0.60241	0.563855	yes	33	3	13	11	9	75	61	96	78	45	11	35	74	39	20	17	13	9	109	101	104	84	160	121	130	142	125	54	165	72	27	21	43	35	86	92	15	20	25	26	50	35	35
5870	1	9253	NUMBL	0.493976	0.563855	yes	29	7	5	11	12	53	57	83	73	43	12	37	87	45	45	18	14	7	109	99	105	78	148	127	136	119	106	47	173	75	15	25	42	39	73	81	10	13	16	19	41	24	17
5868	1	9253	NUMBL	0.192771	0.563855	yes	24	10	4	9	9	55	36	64	54	28	12	26	68	31	21	8	11	4	82	70	80	59	117	107	102	107	98	38	129	54	28	15	34	39	54	51	20	12	10	11	24	22	22
5871	1	9253	NUMBL	0.73494	0.563855	yes	28	12	6	10	5	83	70	94	85	48	9	32	84	38	29	11	15	6	122	115	141	106	183	179	147	162	119	54	174	79	24	25	42	33	85	86	17	24	19	30	46	34	28
5867	1	9253	NUMBL	0.795181	0.563855	yes	38	18	8	16	11	112	75	117	88	42	20	35	97	48	40	20	21	12	124	104	121	126	183	156	135	163	131	55	182	74	26	22	49	60	76	87	17	33	21	24	48	54	36
170	1	2	A2M	0.963855	0.722892	yes	33	9	6	15	24	43	97	122	71	43	9	39	81	47	32	11	14	7	183	122	172	152	240	217	156	228	151	62	223	81	27	58	97	67	138	246	38	37	30	52	78	106	78
168	1	2	A2M	0.638554	0.722892	yes	24	7	10	11	19	35	84	113	69	41	10	31	68	26	30	7	29	5	115	93	126	113	169	204	137	192	150	70	172	52	16	39	60	43	106	148	15	19	32	31	63	77	75
167	1	2	A2M	0.481928	0.722892	yes	24	13	4	11	16	34	70	69	53	36	8	12	60	31	28	10	22	3	97	61	114	82	137	174	130	130	110	61	128	52	20	36	58	44	86	175	21	16	13	38	72	74	51
166	1	2	A2M	0.662651	0.722892	yes	22	6	8	12	21	46	117	73	57	64	11	30	69	49	28	16	32	6	113	93	122	105	158	184	123	187	119	71	141	67	25	44	90	50	95	155	32	30	28	40	82	93	84
169	1	2	A2M	0.86747	0.722892	yes	16	4	4	14	28	43	90	118	71	43	8	36	65	43	19	6	15	3	148	117	167	126	216	200	176	221	158	96	208	82	27	50	92	67	104	191	30	38	22	28	88	88	64
4229	1	3570	IL6R	0.361446	0.313253	yes	26	9	11	7	5	44	41	68	49	17	5	30	63	62	27	16	24	14	85	64	100	63	88	99	89	101	141	29	156	102	20	15	43	37	57	63	12	20	25	16	33	20	28
4233	1	3570	IL6R	0.349398	0.313253	yes	23	10	14	10	7	52	40	100	51	13	6	34	72	33	36	16	17	8	103	83	115	78	154	107	144	127	131	31	179	76	22	12	44	39	78	85	20	28	18	24	45	20	32
4232	1	3570	IL6R	0.506024	0.313253	yes	30	15	15	11	14	49	42	90	56	21	5	27	78	67	50	19	22	10	81	79	104	63	148	135	104	131	168	51	200	95	21	27	47	33	62	88	17	26	15	19	27	27	25
4230	1	3570	IL6R	0.192771	0.313253	yes	15	7	6	4	9	33	23	77	42	15	5	18	55	28	21	15	12	7	73	87	87	68	130	99	104	105	116	29	130	63	19	22	35	24	52	76	15	12	18	22	21	29	15
4231	1	3570	IL6R	0.156627	0.313253	yes	11	7	4	9	5	40	22	65	39	11	5	38	54	22	17	3	8	2	84	79	88	64	148	98	112	103	108	37	167	79	12	22	29	34	59	63	18	19	11	17	25	14	15
2439	1	151636	DTX3L	0.963855	0.908434	yes	51	27	12	28	16	115	109	152	113	65	14	57	123	65	30	27	22	9	170	156	242	152	263	270	218	231	146	62	241	94	32	22	121	134	248	299	47	50	81	51	63	46	47
2438	1	151636	DTX3L	0.879518	0.908434	yes	57	17	11	24	11	117	91	116	85	45	20	59	97	71	30	27	17	12	170	141	189	131	209	218	187	200	144	56	186	78	28	28	124	118	203	270	38	48	60	61	56	37	32
2442	1	151636	DTX3L	0.939759	0.908434	yes	73	20	15	19	14	102	102	141	82	45	21	34	97	58	43	35	18	15	161	134	215	156	227	275	209	247	151	42	190	84	30	25	124	116	220	319	40	50	71	70	81	43	55
2441	1	151636	DTX3L	0.963855	0.908434	yes	79	25	24	22	15	144	119	141	110	46	21	68	140	95	65	44	26	23	202	129	218	132	269	252	240	236	173	69	222	110	29	20	113	144	234	251	51	45	70	63	98	52	45
2440	1	151636	DTX3L	0.795181	0.908434	yes	37	11	9	18	10	50	68	102	59	31	9	43	85	33	30	15	15	7	142	107	184	137	169	197	168	166	105	47	179	79	30	24	95	70	176	189	28	30	37	42	51	32	27
3867	1	3454	IFNAR1	0.831325	0.775904	yes	38	7	14	17	12	117	90	121	102	27	14	56	105	74	43	27	17	8	206	175	203	159	268	248	250	276	176	50	179	98	21	29	71	79	129	156	18	24	20	29	76	45	40
3866	1	3454	IFNAR1	0.903614	0.775904	yes	53	13	13	18	12	116	117	156	105	34	13	61	132	58	35	23	18	14	221	154	200	205	280	306	289	302	140	72	220	105	22	21	81	94	132	153	24	22	32	39	69	28	31
3864	1	3454	IFNAR1	0.903614	0.775904	yes	53	18	16	12	11	132	104	151	98	33	13	49	116	67	53	38	24	12	236	155	222	207	256	280	274	324	157	67	194	88	27	33	73	74	119	149	28	31	36	35	71	41	27
3865	1	3454	IFNAR1	0.722892	0.775904	yes	34	10	11	9	12	80	75	99	76	21	10	37	98	49	37	20	8	10	141	104	160	118	228	193	213	236	132	57	175	94	19	23	50	50	97	126	22	25	29	31	66	31	37
3863	1	3454	IFNAR1	0.518072	0.775904	yes	27	3	3	6	6	67	41	97	71	17	10	44	89	32	22	15	11	4	126	95	131	102	197	164	189	175	118	43	181	69	29	17	49	23	81	84	11	22	24	16	34	17	28
4645	1	883	KYAT1	0.240964	0.426506	yes	33	9	7	10	7	37	44	74	49	18	4	28	67	38	16	10	9	3	106	78	97	99	155	148	133	153	94	23	145	62	22	19	47	39	72	82	21	23	15	22	24	12	18
4647	1	883	KYAT1	0.39759	0.426506	yes	29	14	3	11	4	51	50	82	66	22	11	26	82	42	26	5	9	4	117	101	116	92	175	144	136	175	112	35	174	64	24	28	37	46	80	90	22	18	22	20	30	21	23
4649	1	883	KYAT1	0.493976	0.426506	yes	30	14	7	8	8	34	48	86	73	24	7	37	65	40	16	12	10	4	123	107	136	83	173	157	131	152	91	27	157	58	28	34	52	36	81	71	16	25	17	26	29	23	18
4648	1	883	KYAT1	0.349398	0.426506	yes	29	12	8	12	6	52	30	66	55	12	9	30	75	47	25	10	10	4	102	82	110	108	186	144	134	145	102	30	156	47	7	9	40	37	90	91	15	14	17	19	35	26	26
4646	1	883	KYAT1	0.650602	0.426506	yes	36	13	4	16	9	71	49	80	65	39	13	30	79	59	38	20	13	5	119	112	146	102	185	179	177	159	106	54	173	69	24	21	44	44	102	93	34	22	18	21	44	23	23
4899	1	4063	LY9	0.253012	0.308434	yes	16	8	4	6	7	21	29	77	47	15	2	32	64	29	16	14	6	6	98	86	126	93	203	146	180	156	112	41	181	47	28	17	51	31	82	73	18	23	18	19	45	19	24
4903	1	4063	LY9	0.192771	0.308434	yes	18	13	3	6	10	40	22	68	49	14	8	23	63	37	14	7	9	7	112	90	120	72	153	142	114	160	97	26	174	69	14	15	45	36	72	90	21	17	13	15	28	23	14
4900	1	4063	LY9	0.168675	0.308434	yes	28	1	7	15	7	39	25	86	46	20	4	29	71	31	16	12	11	4	96	98	128	86	152	152	140	163	81	31	168	60	21	18	36	37	68	65	24	15	19	25	42	27	27
4902	1	4063	LY9	0.421687	0.308434	yes	26	6	1	10	7	34	36	79	59	17	5	38	74	31	25	11	7	10	116	100	144	108	198	146	146	171	95	51	185	79	18	10	49	32	86	79	20	14	23	26	48	29	22
4901	1	4063	LY9	0.506024	0.308434	yes	24	11	2	5	8	41	30	99	69	24	8	28	86	43	22	7	7	5	106	92	145	104	211	143	150	185	114	41	189	76	26	22	53	42	82	75	18	18	19	18	31	26	26
5713	1	4818	NKG7	0.144578	0.144578	no	19	2	6	14	6	36	24	67	49	23	3	33	57	35	24	13	9	3	95	87	100	76	137	123	128	129	110	31	173	63	17	12	34	44	62	73	14	20	11	17	42	23	24
5712	1	4818	NKG7	0.0481928	0.144578	no	16	6	1	7	6	24	25	74	42	27	3	22	53	27	20	6	10	4	91	76	114	62	167	124	123	143	84	28	177	45	14	17	35	33	64	70	16	12	11	15	22	18	13
5715	1	4818	NKG7	0.0963855	0.144578	no	27	6	2	4	6	44	25	73	34	16	4	29	70	19	22	12	3	2	82	60	93	67	124	106	111	125	73	27	131	43	23	15	34	32	60	65	15	19	14	12	32	21	20
5714	1	4818	NKG7	0.0361446	0.144578	no	22	5	3	15	2	30	22	71	42	26	5	26	48	31	11	9	7	2	74	74	99	70	127	114	108	116	83	35	140	42	15	14	23	27	51	76	7	20	11	16	18	7	17
5711	1	4818	NKG7	0.39759	0.144578	no	29	13	3	15	13	44	27	82	53	18	4	31	63	45	28	12	12	2	89	80	103	97	189	135	141	179	120	35	188	62	31	17	45	35	83	94	22	18	19	22	52	32	23
3095	1	2357	FPR1	0.13253	0.0795181	no	17	10	3	9	8	29	35	89	46	24	5	37	70	30	14	9	6	1	69	87	99	80	145	127	101	142	87	37	170	51	24	23	39	31	53	67	19	23	20	22	38	21	23
3093	1	2357	FPR1	0.060241	0.0795181	no	15	6	6	6	8	35	24	60	58	17	3	31	57	24	31	6	6	4	86	76	78	61	130	104	107	128	98	26	152	48	15	18	35	37	75	72	14	18	10	12	34	20	23
3096	1	2357	FPR1	0.0361446	0.0795181	no	21	7	4	6	5	43	28	72	44	15	3	21	68	23	19	6	8	1	79	66	115	59	137	107	100	129	96	42	142	57	14	12	44	32	80	68	13	15	10	22	17	19	21
3094	1	2357	FPR1	0.144578	0.0795181	no	14	6	6	10	9	31	53	91	61	23	5	33	61	31	20	5	8	7	100	69	116	71	133	134	105	136	89	45	177	71	22	12	41	33	71	87	18	21	18	19	33	17	31
3092	1	2357	FPR1	0.0240964	0.0795181	no	17	9	3	7	8	36	38	70	49	16	5	33	52	19	11	9	6	4	73	68	99	52	136	128	116	131	95	35	138	42	13	10	37	29	70	80	18	16	13	9	24	15	20
5322	1	758	MPPED1	0.156627	0.166265	no	25	10	3	13	7	31	36	69	43	20	5	29	75	27	19	13	3	2	100	87	111	64	153	92	131	132	103	39	160	56	13	19	35	29	68	84	21	26	21	17	34	23	25
5321	1	758	MPPED1	0.349398	0.166265	no	24	6	2	3	5	44	33	85	69	23	5	39	68	35	22	10	9	5	106	92	129	88	169	161	155	149	120	34	172	56	22	10	37	43	71	102	16	13	18	15	42	12	18
5319	1	758	MPPED1	0.204819	0.166265	no	22	9	4	8	8	48	40	82	48	17	5	32	57	50	27	12	7	4	129	86	125	83	180	144	134	135	79	32	164	62	16	12	38	37	69	86	20	17	15	16	40	28	28
5320	1	758	MPPED1	0.060241	0.166265	no	11	9	2	4	4	26	34	46	48	10	3	31	66	24	16	6	16	3	85	93	113	68	123	119	101	113	71	26	143	52	18	19	39	23	60	60	22	19	23	16	25	18	15
5318	1	758	MPPED1	0.060241	0.166265	no	17	9	1	3	6	19	32	71	43	12	6	33	60	26	23	4	10	2	87	67	102	74	146	110	114	112	83	19	122	45	19	18	21	29	57	55	22	12	15	15	28	14	17
1717	1	634	CEACAM1	0.86747	0.773494	yes	28	15	11	13	6	118	77	118	74	40	9	74	152	43	20	20	9	9	162	128	180	155	245	210	185	248	236	83	324	124	23	23	112	97	209	236	22	23	40	38	54	112	73
1713	1	634	CEACAM1	0.53012	0.773494	yes	33	7	5	7	9	93	53	78	45	24	9	44	99	22	12	10	10	4	146	82	115	118	159	152	147	175	187	81	280	95	20	15	51	46	122	163	31	20	20	27	50	64	36
1714	1	634	CEACAM1	0.73494	0.773494	yes	38	12	3	11	9	86	73	100	66	27	11	57	145	34	21	12	14	4	144	128	157	142	232	184	184	213	195	69	268	95	17	28	83	101	173	211	27	28	22	33	46	73	54
1716	1	634	CEACAM1	0.879518	0.773494	yes	41	14	10	11	12	93	43	106	61	26	12	88	140	43	18	17	17	8	154	112	169	131	239	209	184	225	232	86	352	148	26	19	97	77	190	248	23	35	42	43	60	107	74
1715	1	634	CEACAM1	0.855422	0.773494	yes	34	14	4	16	10	140	106	114	60	41	13	75	217	47	28	11	16	4	197	122	176	169	253	236	226	265	252	67	345	137	27	23	105	99	207	290	31	33	34	62	55	75	52
3784	1	3397	ID1	1	0.915663	yes	96	21	16	32	67	405	355	544	384	140	63	221	555	59	47	34	74	9	1057	583	827	727	1321	1373	1165	1144	581	345	494	383	149	146	358	540	669	763	234	223	201	260	168	139	132
3785	1	3397	ID1	0.831325	0.915663	yes	33	4	10	11	42	137	191	240	168	42	17	73	249	31	17	15	41	2	350	178	275	172	335	331	385	219	374	387	276	315	68	68	233	258	258	389	22	41	49	86	118	80	70
2231	1	3579	CXCR2	0.060241	0.187952	no	22	12	2	6	5	33	31	61	46	21	7	17	58	36	28	7	7	7	73	66	96	66	130	101	87	116	83	24	145	48	20	12	43	32	54	67	21	22	13	14	36	20	13
2232	1	3579	CXCR2	0.0481928	0.187952	no	17	7	5	6	4	37	30	64	36	11	3	18	55	30	15	11	14	2	62	53	78	61	104	84	103	99	75	34	135	47	24	13	32	25	65	58	16	10	22	13	25	19	19
2233	1	3579	CXCR2	0.0361446	0.187952	no	23	8	2	2	5	23	23	63	45	12	3	22	62	23	15	11	9	4	75	72	93	72	132	116	78	123	85	25	129	51	13	11	35	35	61	66	20	10	13	12	29	13	18
2230	1	3579	CXCR2	0.771084	0.187952	no	29	18	5	8	4	65	53	77	62	32	4	44	102	43	42	14	4	3	139	111	116	94	214	169	166	186	109	48	183	65	11	18	56	66	93	117	29	32	23	27	44	18	31
2229	1	3579	CXCR2	0.0240964	0.187952	no	15	7	1	5	6	38	34	79	41	17	5	16	62	31	14	9	6	9	82	75	101	67	141	125	100	117	95	28	165	58	26	12	40	34	60	65	20	19	14	18	25	24	23
5046	1	5595	MAPK3	0.963855	0.990361	yes	85	20	18	47	22	114	104	131	98	51	21	59	137	55	37	22	17	10	360	219	276	234	411	562	381	382	160	78	282	102	25	16	109	85	143	142	24	29	29	46	83	45	45
5050	1	5595	MAPK3	1	0.990361	yes	174	50	37	64	17	194	170	167	124	64	21	99	197	131	82	71	38	37	591	358	403	405	570	892	529	629	201	75	350	127	44	28	145	151	187	215	27	26	42	56	123	69	62
5049	1	5595	MAPK3	1	0.990361	yes	154	41	36	53	28	179	166	188	109	85	31	95	233	107	71	38	26	14	579	307	392	395	657	898	599	631	234	97	313	136	45	41	138	154	198	231	31	27	36	66	134	59	50
5048	1	5595	MAPK3	1	0.990361	yes	174	53	35	40	34	230	203	215	136	77	39	100	242	88	63	44	36	18	532	356	429	382	677	944	649	577	229	98	387	161	26	39	156	168	192	235	30	42	45	64	140	54	70
5047	1	5595	MAPK3	0.987952	0.990361	yes	124	41	31	54	17	178	118	155	124	46	16	78	171	83	48	31	19	21	382	252	357	332	502	816	532	524	184	76	303	103	40	24	125	122	149	215	21	39	35	72	107	51	58
3768	1	3386	ICAM4	0.0963855	0.101205	no	17	10	2	8	6	43	31	107	69	16	5	26	63	22	16	9	6	1	74	61	73	68	111	113	105	125	82	15	141	56	14	14	38	27	67	65	17	24	16	13	21	16	12
3766	1	3386	ICAM4	0.0722892	0.101205	no	19	8	2	4	5	30	42	119	65	22	10	26	57	31	24	5	7	5	90	73	89	62	124	104	104	121	88	26	120	65	17	17	40	34	62	58	6	16	9	15	40	13	22
3764	1	3386	ICAM4	0.0843373	0.101205	no	15	9	1	8	11	37	22	96	67	21	7	33	70	26	23	18	6	1	91	68	112	84	156	111	148	127	76	27	150	66	15	14	33	32	62	72	14	17	11	20	23	14	12
3765	1	3386	ICAM4	0.0481928	0.101205	no	19	10	4	6	9	36	34	106	64	15	3	23	51	29	13	9	12	2	89	74	117	60	142	111	122	127	89	25	152	45	23	13	42	31	59	80	15	13	10	12	30	18	16
3767	1	3386	ICAM4	0.204819	0.101205	no	19	11	6	9	8	41	33	93	62	29	9	25	70	37	14	12	8	13	95	84	94	66	129	115	107	118	90	29	125	63	16	17	46	25	69	68	11	17	22	14	45	12	24
8652	1	7546	ZIC2	0.349398	0.120482	no	17	7	8	8	9	40	38	83	67	33	5	39	69	52	23	11	10	7	102	86	130	99	155	168	140	136	98	43	190	67	15	18	43	28	86	88	17	20	11	27	42	25	27
8654	1	7546	ZIC2	0.0843373	0.120482	no	30	6	4	13	6	35	27	68	45	19	3	31	78	33	15	10	13	3	87	76	115	79	161	120	102	122	88	28	157	60	16	14	38	31	64	91	13	14	17	11	34	31	26
8655	1	7546	ZIC2	0.0843373	0.120482	no	27	4	1	4	3	37	25	65	49	17	10	26	41	39	24	7	10	3	81	80	108	74	150	132	122	105	101	31	160	65	14	14	37	34	73	84	17	13	14	17	35	23	32
8656	1	7546	ZIC2	0.0120482	0.120482	no	16	6	2	7	3	30	26	47	33	23	5	29	55	21	20	9	5	5	79	59	77	64	139	99	100	113	87	33	126	51	12	17	31	17	64	62	10	14	10	12	25	29	26
8653	1	7546	ZIC2	0.0722892	0.120482	no	16	13	1	6	4	20	28	62	39	18	4	16	64	30	18	11	11	5	82	74	97	55	139	127	115	129	84	35	169	44	20	19	28	18	85	74	15	16	9	18	30	18	14
186	1	134526	ACOT12	0.0963855	0.0650602	no	13	9	2	11	9	44	28	83	55	11	7	33	63	29	14	7	7	1	82	78	99	85	167	129	134	140	85	26	189	50	22	16	38	32	64	62	15	20	13	27	33	16	23
190	1	134526	ACOT12	0.0481928	0.0650602	no	19	7	4	11	6	30	37	68	45	18	1	25	60	23	20	8	13	1	84	70	111	83	155	116	108	130	85	24	159	48	26	15	42	39	64	77	16	15	11	12	18	19	20
189	1	134526	ACOT12	0.0481928	0.0650602	no	17	7	2	7	4	32	35	71	39	11	1	25	64	30	24	13	5	2	83	78	117	68	116	137	114	124	83	23	144	57	12	14	27	30	65	72	21	17	16	10	36	19	24
188	1	134526	ACOT12	0.0481928	0.0650602	no	14	12	1	8	5	32	25	63	37	7	6	27	76	23	17	8	5	7	72	79	102	82	126	104	113	131	74	35	165	64	13	15	42	39	65	80	13	20	10	16	35	13	18
187	1	134526	ACOT12	0.0843373	0.0650602	no	22	7	7	4	5	39	17	56	46	18	5	23	50	30	16	17	3	3	73	67	86	60	135	113	107	96	91	31	135	41	19	13	32	26	73	65	13	13	19	10	17	17	26
3674	1	3159	HMGA1	0.915663	0.915663	yes	69	20	16	21	18	162	207	397	258	42	16	66	116	43	37	10	18	5	404	228	231	339	379	757	269	297	415	125	599	216	65	126	188	266	346	427	46	46	73	121	100	99	80
3675	1	3159	HMGA1	0.855422	0.915663	yes	43	12	4	15	7	94	95	131	127	39	11	39	90	23	29	16	8	1	216	140	196	173	312	409	197	211	173	58	254	104	31	41	96	100	153	194	25	22	36	48	64	48	46
3673	1	3159	HMGA1	0.975904	0.915663	yes	156	49	35	57	18	320	367	436	443	86	34	128	221	78	53	17	22	10	561	317	325	446	500	926	343	391	511	187	772	281	81	178	245	318	386	534	58	60	103	146	181	199	124
7054	1	22800	RRAS2	0.313253	0.489157	yes	28	5	5	8	6	47	33	84	39	20	5	30	62	39	22	17	9	8	103	72	119	75	156	125	127	152	115	37	151	78	16	20	41	50	84	89	24	17	23	21	42	22	22
7055	1	22800	RRAS2	0.566265	0.489157	yes	22	6	6	7	14	41	41	76	48	22	15	31	75	49	33	15	15	7	92	82	102	83	179	156	143	168	154	66	212	87	28	38	56	57	120	102	20	19	42	24	48	33	20
7053	1	22800	RRAS2	0.385542	0.489157	yes	30	5	5	8	11	46	36	68	43	23	4	32	55	31	27	18	14	13	88	73	95	77	151	130	124	140	118	43	177	89	27	21	40	43	70	101	20	20	26	22	48	44	28
7052	1	22800	RRAS2	0.493976	0.489157	yes	32	9	6	5	6	47	25	75	39	19	2	21	64	46	23	13	15	7	108	86	131	99	173	136	152	153	133	40	165	102	27	21	49	40	71	94	16	18	23	24	54	32	33
7056	1	22800	RRAS2	0.686747	0.489157	yes	33	11	3	7	17	43	38	88	52	22	8	27	64	47	27	10	19	7	86	76	123	82	183	150	162	193	174	64	188	108	32	35	81	62	108	120	29	35	37	31	64	35	33
7659	1	6480	ST6GAL1	0.39759	0.520482	yes	26	9	5	7	13	48	31	82	41	13	5	37	62	31	15	10	6	5	107	80	97	79	168	134	130	134	131	44	204	102	37	62	49	44	119	121	34	25	33	24	32	24	15
7660	1	6480	ST6GAL1	0.481928	0.520482	yes	28	7	2	11	11	41	37	78	54	17	7	31	63	39	28	14	7	2	87	86	105	98	149	145	111	137	161	60	263	77	40	63	48	52	123	137	46	36	37	25	38	28	21
7658	1	6480	ST6GAL1	0.481928	0.520482	yes	27	4	4	11	10	38	29	69	59	13	5	25	69	31	13	12	10	4	103	79	116	105	174	120	139	138	124	62	237	88	32	56	59	41	113	127	54	34	32	15	37	27	17
7657	1	6480	ST6GAL1	0.421687	0.520482	yes	25	12	3	13	9	24	33	90	35	23	5	25	54	26	22	10	14	6	94	87	98	73	153	113	120	137	148	51	211	104	34	98	74	39	124	127	40	35	45	26	33	29	24
7656	1	6480	ST6GAL1	0.819277	0.520482	yes	27	15	7	9	9	31	52	113	77	29	8	30	84	40	27	15	15	6	109	90	152	104	187	132	174	189	171	75	280	120	50	80	61	38	133	171	49	33	49	33	41	31	37
2498	1	1874	E2F4	0.987952	0.993976	yes	44	23	17	26	18	81	98	105	90	38	14	45	86	61	48	16	15	9	245	161	188	173	245	359	180	208	152	48	197	98	32	44	82	99	127	128	23	38	28	44	66	44	33
2497	1	1874	E2F4	0.987952	0.993976	yes	57	15	18	19	9	78	92	141	83	52	13	45	90	78	44	31	23	20	201	163	208	182	265	322	201	227	159	59	219	113	27	33	85	79	122	137	25	21	30	46	69	58	36
2495	1	1874	E2F4	1	0.993976	yes	88	28	30	31	27	152	123	151	110	58	24	64	135	112	90	52	33	16	372	220	323	270	344	532	273	309	212	79	265	135	32	52	105	127	171	201	32	42	52	59	88	67	57
2496	1	1874	E2F4	1	0.993976	yes	38	22	22	21	11	88	96	123	84	46	12	47	113	88	62	32	16	14	240	156	253	174	254	398	235	256	203	64	246	112	45	33	79	89	128	150	32	33	35	39	69	63	40
3860	1	3440	IFNA2	0.0120482	0.0120482	no	11	2	3	9	4	26	22	74	41	12	3	24	45	26	19	6	7	3	71	60	90	61	116	101	106	93	67	25	114	54	12	14	24	22	53	56	13	16	13	13	20	12	16
5524	1	126328	NDUFA11	1	1	yes	119	48	25	29	18	168	149	154	119	57	22	66	136	115	64	39	26	23	310	226	271	228	299	459	316	360	190	83	199	107	39	42	98	123	170	192	36	39	52	40	90	77	56
5526	1	126328	NDUFA11	1	1	yes	115	29	34	28	17	130	151	159	102	57	22	50	136	92	57	37	35	16	325	224	231	245	410	484	315	389	216	90	282	125	34	40	108	113	152	213	40	39	40	57	124	60	52
5525	1	126328	NDUFA11	1	1	yes	156	47	42	54	28	205	170	179	141	76	21	59	127	121	72	50	27	21	382	277	324	330	441	546	370	430	242	84	256	147	56	44	102	134	259	267	51	51	77	59	121	83	86
5523	1	126328	NDUFA11	1	1	yes	125	44	31	27	26	179	133	147	138	71	31	58	139	103	58	30	20	25	313	246	248	276	419	465	318	329	202	105	244	111	42	41	112	101	192	228	46	48	44	68	105	81	56
5522	1	126328	NDUFA11	1	1	yes	110	28	28	26	28	165	152	212	148	85	28	61	156	103	58	44	21	12	378	293	321	305	534	531	403	486	291	117	361	167	46	66	126	134	208	284	47	62	50	59	105	66	77
2540	1	1950	EGF	0.0481928	0.101205	no	25	10	2	10	6	35	21	78	34	13	4	25	48	33	18	7	10	6	65	78	105	79	115	107	112	129	82	26	162	66	23	9	42	29	71	65	14	15	18	17	30	15	20
2542	1	1950	EGF	0.0843373	0.101205	no	17	10	2	5	4	39	22	68	56	9	4	25	73	28	23	9	8	5	82	58	110	100	151	114	113	138	109	32	180	57	13	17	35	34	51	64	12	23	16	17	34	19	25
2538	1	1950	EGF	0.0120482	0.101205	no	15	7	3	6	4	37	26	56	44	10	2	29	44	27	19	4	8	2	76	71	55	63	113	98	82	109	63	23	110	40	25	17	27	25	45	61	12	12	16	8	28	17	23
2541	1	1950	EGF	0.156627	0.101205	no	16	11	7	6	5	46	22	71	44	12	6	32	66	37	15	11	7	4	93	99	101	85	163	132	126	140	97	27	181	74	24	11	48	35	68	85	22	15	18	16	27	18	23
2539	1	1950	EGF	0.204819	0.101205	no	19	7	3	6	7	47	34	81	50	18	5	25	81	25	21	9	10	8	99	83	97	74	133	126	116	142	90	35	161	57	20	19	41	31	56	72	16	14	16	19	45	28	17
1707	1	1031	CDKN2C	0.301205	0.13253	no	25	8	5	5	7	28	27	68	60	18	6	21	65	23	18	14	9	7	114	76	134	103	192	197	163	144	94	36	179	45	16	13	32	40	78	74	20	17	14	23	44	26	22
1706	1	1031	CDKN2C	0.0722892	0.13253	no	20	14	7	3	1	38	29	79	33	17	2	28	64	29	21	8	4	5	100	96	115	94	168	134	134	145	69	18	141	53	21	9	33	36	77	85	14	15	16	11	28	24	25
1705	1	1031	CDKN2C	0.156627	0.13253	no	14	7	1	13	1	31	26	75	41	17	6	26	57	33	17	6	6	4	95	82	135	83	172	157	111	162	85	25	165	54	23	7	25	37	62	75	15	18	9	20	29	19	15
1703	1	1031	CDKN2C	0.0722892	0.13253	no	23	8	6	10	1	17	15	65	48	19	5	16	54	36	17	6	7	4	73	91	106	86	140	149	114	157	81	33	142	50	21	6	28	27	78	71	10	17	11	11	24	22	26
1704	1	1031	CDKN2C	0.060241	0.13253	no	12	6	1	5	1	26	27	50	44	17	3	31	52	23	14	6	10	4	80	63	82	67	141	140	90	114	77	26	113	46	22	6	32	26	67	53	13	10	12	15	25	17	16
7029	1	9252	RPS6KA5	0.108434	0.180723	no	11	3	5	9	6	49	35	54	45	19	5	30	52	32	19	8	5	10	96	54	71	51	107	100	99	107	60	26	123	46	16	10	25	33	61	68	11	12	15	20	27	25	32
7028	1	9252	RPS6KA5	0.180723	0.180723	no	28	5	5	9	12	36	33	65	44	25	3	29	75	32	32	10	12	1	104	84	112	58	128	113	119	153	85	42	139	64	9	17	28	41	63	78	13	18	13	18	38	20	26
7027	1	9252	RPS6KA5	0.337349	0.180723	no	25	9	2	10	5	47	32	93	47	24	9	28	84	32	20	8	3	6	99	81	116	80	156	149	121	130	89	26	151	55	28	19	41	44	94	75	19	27	34	13	54	33	19
7030	1	9252	RPS6KA5	0.108434	0.180723	no	15	8	5	6	6	40	31	61	37	17	8	39	65	27	23	9	7	4	92	68	70	50	133	94	101	92	69	28	117	60	19	20	13	57	55	68	12	24	8	12	32	15	13
7031	1	9252	RPS6KA5	0.168675	0.180723	no	26	3	1	14	7	51	40	73	48	21	9	32	68	26	24	5	10	3	99	73	94	87	139	104	112	119	84	27	143	50	10	17	29	33	71	71	20	16	13	16	36	25	13
7218	1	26040	SETBP1	0.457831	0.192771	no	32	7	5	14	12	62	33	53	51	25	8	21	71	42	23	15	9	6	144	85	158	132	191	165	138	141	83	39	154	51	18	13	34	26	73	83	15	13	16	16	39	19	24
7215	1	26040	SETBP1	0.108434	0.192771	no	27	10	4	5	3	29	38	47	51	23	7	21	61	30	29	12	5	6	98	83	86	67	152	121	114	136	91	32	148	50	22	14	32	22	83	66	20	17	15	16	44	22	15
7219	1	26040	SETBP1	0.0722892	0.192771	no	18	6	4	7	6	55	36	57	39	12	3	39	53	17	21	10	11	3	103	66	97	64	118	108	114	115	61	28	147	38	17	7	30	28	52	64	9	8	11	11	25	18	20
7217	1	26040	SETBP1	0.168675	0.192771	no	25	10	1	7	11	42	32	70	50	26	7	37	66	26	17	6	13	8	104	79	118	73	148	98	131	144	94	30	158	59	21	17	42	31	77	68	19	15	22	28	35	12	23
7216	1	26040	SETBP1	0.156627	0.192771	no	27	9	1	9	7	30	34	65	54	18	8	27	63	29	25	13	9	3	112	86	105	93	158	129	150	133	80	31	153	44	19	9	51	35	81	77	11	18	18	21	40	22	14
6375	1	5430	POLR2A	1	0.990361	yes	74	29	20	41	39	210	166	188	108	71	35	58	145	120	68	66	49	22	238	160	269	198	362	305	284	399	257	103	259	136	59	57	145	128	210	203	40	49	53	55	134	108	91
6378	1	5430	POLR2A	1	0.990361	yes	60	31	20	37	31	198	145	147	134	57	25	58	108	94	78	54	34	18	201	137	238	155	317	313	310	305	218	102	203	120	35	45	118	119	189	220	32	46	52	52	107	96	110
6374	1	5430	POLR2A	0.987952	0.990361	yes	55	27	14	20	30	141	133	140	126	45	24	42	115	98	45	28	35	18	194	110	227	154	291	266	259	321	224	87	223	100	23	33	88	98	172	169	34	44	42	45	97	84	86
6377	1	5430	POLR2A	1	0.990361	yes	72	30	19	37	33	198	181	204	150	72	36	93	166	102	74	47	33	17	266	180	261	217	423	339	368	425	290	129	273	160	39	59	150	157	209	215	41	49	54	69	111	115	83
6376	1	5430	POLR2A	0.963855	0.990361	yes	53	14	12	25	32	136	90	115	90	48	19	40	107	74	39	37	24	12	161	106	186	134	260	247	251	255	168	72	197	101	29	31	101	101	168	195	28	30	26	63	98	77	63
5269	1	4311	MME	0.13253	0.231325	yes	22	7	1	10	5	41	36	83	52	12	1	27	60	28	19	11	43	1	63	76	94	73	136	105	115	121	92	42	143	56	21	19	40	36	59	74	9	20	17	21	37	27	31
5268	1	4311	MME	0.192771	0.231325	yes	21	5	1	10	5	45	35	73	56	22	9	26	71	38	24	9	33	3	103	71	119	84	153	145	99	110	89	41	158	50	24	22	41	41	65	73	20	22	19	22	56	18	24
5270	1	4311	MME	0.13253	0.231325	yes	19	9	4	5	6	41	28	78	43	17	2	24	71	33	19	13	35	8	90	60	93	72	133	108	116	130	78	34	141	48	25	10	38	38	71	69	16	17	12	17	44	27	30
5271	1	4311	MME	0.144578	0.231325	yes	19	10	2	10	1	34	37	77	42	18	4	20	59	27	19	6	31	2	65	81	80	71	131	124	105	137	110	29	139	55	10	18	43	36	57	81	11	20	17	19	51	22	29
5272	1	4311	MME	0.554217	0.231325	yes	19	7	3	12	2	33	38	89	67	25	8	35	82	34	21	11	39	7	103	98	125	91	154	166	161	171	109	35	189	58	26	20	54	42	80	75	22	16	14	26	51	28	37
1942	1	1285	COL4A3	0.180723	0.190361	no	33	8	1	8	6	27	24	76	53	14	3	35	69	45	34	6	7	6	101	97	115	71	164	118	132	152	100	27	183	56	13	9	35	42	90	79	25	22	20	19	25	25	16
1944	1	1285	COL4A3	0.120482	0.190361	no	21	1	2	9	7	29	23	70	51	24	2	22	63	32	37	19	8	3	89	88	112	82	164	123	122	141	91	38	167	62	18	10	46	33	92	75	20	23	27	22	35	22	18
1945	1	1285	COL4A3	0.253012	0.190361	no	29	9	2	6	11	33	40	76	62	24	3	31	89	50	31	25	9	7	104	105	128	80	167	134	132	174	88	23	172	61	16	14	40	29	76	79	15	11	17	18	40	18	23
1943	1	1285	COL4A3	0.0843373	0.190361	no	25	8	1	6	9	28	24	58	45	18	4	32	60	39	28	12	6	6	62	77	90	67	140	108	109	132	69	27	142	50	17	9	44	24	79	72	11	16	12	12	27	22	19
1941	1	1285	COL4A3	0.313253	0.190361	no	23	9	2	10	3	30	29	87	57	13	4	29	87	38	12	12	8	11	84	102	137	94	162	120	150	166	98	32	171	60	26	22	54	40	85	73	19	20	16	16	34	26	15
4412	1	3685	ITGAV	0.975904	0.992771	yes	77	40	18	40	24	172	199	252	316	39	32	90	190	84	49	35	16	17	240	141	235	147	266	204	246	293	170	64	245	100	38	33	94	73	173	183	19	19	31	28	65	54	37
4416	1	3685	ITGAV	0.987952	0.992771	yes	81	17	15	47	20	127	186	286	341	42	23	106	209	59	40	23	17	14	247	151	273	144	271	283	298	340	173	85	254	131	32	40	96	97	184	231	24	35	42	29	63	48	35
4415	1	3685	ITGAV	1	0.992771	yes	130	48	25	76	34	242	334	434	553	54	47	156	328	95	58	37	34	14	374	218	392	209	395	354	383	430	289	87	294	174	62	52	154	151	300	351	39	36	44	49	81	77	65
4414	1	3685	ITGAV	1	0.992771	yes	126	37	23	74	25	206	282	348	503	49	29	123	253	68	66	30	28	10	330	167	317	184	353	268	346	379	198	86	259	127	33	49	102	121	253	302	45	48	42	30	68	85	48
4413	1	3685	ITGAV	1	0.992771	yes	94	27	22	52	17	214	229	306	403	42	24	112	239	72	54	22	25	16	307	163	297	166	330	296	298	293	197	82	315	127	34	41	113	125	226	274	27	31	42	32	65	61	45
2422	1	1832	DSP	1	1	yes	260	81	73	116	19	248	188	184	152	53	29	89	171	178	123	84	57	45	702	369	514	495	741	1122	759	824	262	168	334	162	43	38	171	226	359	464	60	63	101	80	175	125	97
2418	1	1832	DSP	1	1	yes	268	87	56	104	16	338	219	216	165	58	43	104	215	157	134	52	51	29	988	492	638	651	893	1310	873	916	379	232	426	226	55	74	206	305	463	590	73	100	149	126	190	105	111
2419	1	1832	DSP	1	1	yes	289	83	60	113	19	301	217	174	160	70	31	95	186	186	138	59	55	35	822	420	536	564	706	1230	778	797	296	174	310	152	51	39	184	237	368	447	66	74	126	94	174	122	99
2420	1	1832	DSP	1	1	yes	220	61	41	92	11	169	158	157	113	49	30	66	120	127	86	39	42	22	606	268	417	395	579	883	571	624	242	150	324	149	40	39	135	152	311	338	39	68	106	83	136	90	61
2421	1	1832	DSP	1	1	yes	270	85	55	115	18	304	249	200	178	72	54	95	170	207	138	62	61	41	910	422	572	615	815	1282	864	879	322	198	367	186	65	77	181	239	456	497	80	91	101	94	170	136	80
8486	1	7428	VHL	0.686747	0.703614	yes	24	8	5	16	8	56	40	99	67	30	7	43	68	34	22	9	17	7	132	117	176	106	209	194	165	190	124	49	217	78	22	23	55	59	121	116	33	13	20	27	41	30	22
8483	1	7428	VHL	0.373494	0.703614	yes	16	4	6	11	3	49	42	86	61	18	7	30	72	23	18	7	10	2	112	88	146	109	178	184	130	176	108	29	155	50	22	19	50	54	105	99	16	27	12	28	32	23	20
8484	1	7428	VHL	1	0.703614	yes	64	19	11	26	31	157	162	255	189	78	22	106	247	83	74	30	24	19	280	239	318	239	448	422	358	402	212	72	320	133	41	51	119	129	208	222	48	37	49	60	102	64	57
8485	1	7428	VHL	0.975904	0.703614	yes	31	15	12	10	12	117	117	191	114	47	13	61	164	53	37	18	26	5	188	184	256	180	281	316	221	268	169	58	235	77	36	32	99	97	180	195	27	33	39	47	67	38	33
8487	1	7428	VHL	0.481928	0.703614	yes	16	9	11	8	7	75	68	110	53	23	9	41	105	48	24	13	10	12	101	107	113	94	195	159	159	170	112	40	159	51	20	21	55	48	96	104	22	26	18	23	41	31	25
2877	1	2255	FGF10	0.385542	0.125301	no	62	23	17	22	18	39	46	77	46	23	6	34	77	120	91	66	42	21	107	93	115	83	132	129	125	122	90	31	150	70	17	21	36	32	60	69	19	16	13	18	42	38	29
2879	1	2255	FGF10	0.0843373	0.125301	no	23	5	1	6	7	56	27	70	42	12	4	23	56	31	15	7	4	2	100	88	118	91	145	147	105	130	120	29	153	49	20	20	30	37	73	80	18	23	20	22	24	23	19
2881	1	2255	FGF10	0.108434	0.125301	no	23	5	3	9	10	29	21	76	55	16	3	28	55	28	14	9	10	4	84	62	102	70	173	129	117	132	87	38	159	51	17	25	52	32	68	53	15	14	14	18	23	24	27
2880	1	2255	FGF10	0	0.125301	no	15	3	2	6	1	16	15	38	26	7	4	28	34	14	7	3	5	3	52	48	60	38	84	64	75	77	44	12	74	38	17	11	19	17	45	51	8	7	4	10	18	9	4
2878	1	2255	FGF10	0.0481928	0.125301	no	19	1	2	3	4	22	30	61	56	10	4	25	62	25	21	7	6	1	83	64	96	68	150	121	109	146	93	26	156	55	16	8	32	29	53	85	8	13	13	13	24	19	9
7059	1	6241	RRM2	0.650602	0.761446	yes	33	14	20	15	5	51	33	72	48	27	7	21	82	81	57	28	16	10	209	169	215	214	306	374	268	272	103	45	190	61	19	15	27	52	87	145	19	18	14	22	55	39	32
7058	1	6241	RRM2	0.855422	0.761446	yes	82	31	40	20	4	54	45	81	71	59	4	37	81	107	60	25	17	15	314	268	278	243	337	483	303	328	118	55	266	85	27	19	30	46	121	161	16	23	24	26	68	58	39
7061	1	6241	RRM2	0.795181	0.761446	yes	48	17	11	12	10	40	35	83	53	37	4	35	84	77	44	19	11	13	260	222	251	235	411	482	306	355	136	52	266	76	18	13	42	56	137	198	24	23	21	30	60	42	30
7060	1	6241	RRM2	0.686747	0.761446	yes	31	15	13	12	9	41	31	60	46	35	3	32	74	77	50	16	15	10	219	194	193	225	304	406	260	289	93	43	199	59	20	19	38	43	121	153	20	16	19	18	55	36	41
7057	1	6241	RRM2	0.819277	0.761446	yes	95	33	40	22	8	70	32	87	62	52	7	35	89	128	81	38	23	26	344	266	289	263	432	539	365	372	146	80	243	64	23	14	49	51	148	186	19	25	23	26	79	76	45
3417	1	2902	GRIN1	0.228916	0.0939759	no	26	7	5	4	11	43	37	77	64	26	5	21	75	48	33	16	9	6	103	79	107	81	149	117	104	131	77	27	183	62	16	17	46	40	60	80	18	12	13	17	35	13	25
3418	1	2902	GRIN1	0.0843373	0.0939759	no	19	13	2	4	8	34	24	83	51	19	5	29	65	18	15	12	10	1	89	75	118	76	142	129	132	122	85	33	161	59	21	18	44	29	62	85	10	21	12	22	32	21	21
3419	1	2902	GRIN1	0.060241	0.0939759	no	22	16	2	6	5	31	25	75	52	16	1	25	49	22	13	9	7	3	104	76	118	85	154	99	116	117	111	20	165	47	8	16	40	30	71	59	16	22	19	9	27	22	13
3416	1	2902	GRIN1	0.0481928	0.0939759	no	25	3	6	12	1	33	24	58	40	15	9	19	56	26	19	12	5	1	75	64	71	61	124	102	94	96	69	16	129	36	19	8	30	29	56	50	13	20	6	8	28	16	12
3415	1	2902	GRIN1	0.0481928	0.0939759	no	15	2	4	4	4	38	28	58	40	13	4	25	51	21	17	11	11	6	68	71	112	50	123	116	115	115	69	25	117	52	9	8	27	32	52	53	14	12	15	18	25	9	10
5747	1	4838	NODAL	0.0361446	0.0433735	no	19	9	5	2	4	36	29	81	36	20	2	22	57	33	21	17	6	2	72	76	102	78	147	115	127	129	93	37	145	63	25	16	41	35	60	74	22	10	18	13	35	22	13
5745	1	4838	NODAL	0.0722892	0.0433735	no	20	5	3	11	5	32	27	74	47	19	3	22	67	25	31	11	6	4	68	81	110	85	152	130	114	140	92	31	171	54	24	14	39	39	72	75	17	18	16	19	33	22	18
5746	1	4838	NODAL	0.0722892	0.0433735	no	22	9	2	7	3	31	31	79	37	15	7	24	69	29	25	11	8	2	85	59	119	77	143	111	110	137	89	25	150	58	28	13	51	28	60	74	18	18	10	18	29	22	23
5749	1	4838	NODAL	0.0240964	0.0433735	no	18	6	6	5	4	18	23	59	36	22	2	20	60	16	19	13	7	2	83	58	89	58	132	91	98	111	61	26	148	49	9	9	27	20	55	57	16	18	14	19	29	17	25
5748	1	4838	NODAL	0.0120482	0.0433735	no	24	5	2	5	3	22	26	66	49	10	3	28	44	32	13	6	2	5	88	63	102	64	134	109	98	95	71	27	133	47	24	10	38	35	64	60	16	13	15	10	30	16	18
4248	1	3575	IL7R	0.216867	0.142169	no	21	8	2	6	4	45	108	181	140	14	7	33	60	34	13	9	10	1	71	75	104	70	156	118	122	120	87	32	152	77	17	12	49	29	60	65	13	25	24	17	33	27	16
4245	1	3575	IL7R	0.108434	0.142169	no	20	9	4	7	4	42	79	136	113	11	5	27	62	20	21	9	12	1	76	59	100	58	146	103	107	107	87	18	133	59	18	14	35	28	56	71	33	11	15	17	19	6	18
4247	1	3575	IL7R	0.168675	0.142169	no	17	6	4	4	4	43	89	172	132	24	8	32	74	30	16	8	4	5	95	80	115	80	146	126	134	123	105	36	172	75	21	16	50	40	60	90	15	16	15	23	31	20	16
4246	1	3575	IL7R	0.144578	0.142169	no	17	10	1	7	4	45	89	171	129	16	2	29	56	22	12	11	5	6	91	93	105	74	148	108	132	143	90	31	170	67	20	12	42	35	59	72	22	18	13	14	35	24	16
4244	1	3575	IL7R	0.0722892	0.142169	no	17	6	4	4	8	34	46	108	88	20	2	24	66	33	20	3	4	2	101	77	116	78	143	120	123	138	100	29	162	60	25	8	43	30	59	73	10	22	17	17	23	21	19
4833	1	4035	LRP1	0.987952	0.903614	yes	56	11	10	28	22	149	177	297	245	90	28	68	118	75	57	37	48	5	183	123	198	137	208	232	200	219	168	80	240	119	100	95	215	185	177	220	35	42	45	79	184	82	86
4834	1	4035	LRP1	0.987952	0.903614	yes	43	16	6	28	21	104	145	217	187	62	24	57	109	39	27	20	28	2	136	114	178	124	206	166	176	182	150	60	221	82	81	67	177	127	146	162	25	31	35	54	112	76	55
4835	1	4035	LRP1	0.831325	0.903614	yes	23	10	7	17	14	61	75	171	108	36	15	54	87	30	22	14	16	5	132	99	155	103	221	152	166	164	123	42	199	83	40	31	102	83	124	134	23	23	35	28	55	42	30
4836	1	4035	LRP1	0.843373	0.903614	yes	29	16	3	14	14	81	86	193	133	65	20	54	78	33	28	19	22	6	121	69	132	114	159	174	160	167	122	53	183	72	51	51	103	107	127	134	20	24	28	38	74	41	43
4832	1	4035	LRP1	0.86747	0.903614	yes	38	16	9	23	24	81	138	213	141	53	17	60	77	40	27	29	33	6	129	95	136	136	164	151	155	155	134	50	155	70	54	63	125	138	146	161	25	19	30	37	110	65	55
5802	1	3164	NR4A1	1	0.987952	yes	502	357	78	192	33	3862	947	608	315	132	65	336	1094	1423	908	251	14	187	4878	3662	3775	3183	869	1911	310	500	2495	1911	847	933	38	48	238	356	399	405	150	937	488	215	257	637	582
5801	1	3164	NR4A1	0.963855	0.987952	yes	90	48	12	22	15	736	230	204	132	43	19	81	320	181	114	37	16	24	1671	1308	1317	1094	319	489	147	227	814	654	333	348	21	21	112	133	140	190	61	355	182	99	74	115	127
5804	1	3164	NR4A1	0.987952	0.987952	yes	174	100	27	54	22	1337	398	302	167	57	30	108	472	315	187	73	12	35	2650	2039	2149	1917	505	955	228	288	1051	906	424	431	30	20	191	211	253	259	102	526	238	132	115	194	181
5805	1	3164	NR4A1	0.987952	0.987952	yes	158	94	18	48	19	1896	537	393	189	77	40	185	625	398	258	83	15	43	3043	2322	2327	2088	440	767	204	237	1567	1201	577	569	18	33	185	263	224	281	107	636	297	174	109	229	228
5803	1	3164	NR4A1	1	0.987952	yes	107	67	18	53	17	1283	378	280	161	62	19	134	425	324	180	71	14	45	1884	1431	1549	1411	449	785	217	309	1100	817	382	425	30	26	160	178	206	235	74	461	208	127	78	210	188
5142	1	4176	MCM7	0.771084	0.877108	yes	62	17	10	18	8	95	61	85	70	42	21	31	78	79	50	18	13	5	217	194	220	198	321	430	214	291	128	47	202	60	19	23	47	51	117	180	30	23	27	31	48	32	28
5141	1	4176	MCM7	0.903614	0.877108	yes	63	20	18	21	7	101	56	107	77	54	14	42	101	69	57	22	16	12	269	196	284	251	323	483	232	323	134	45	224	64	24	34	48	43	139	197	21	25	23	26	62	27	32
5145	1	4176	MCM7	0.963855	0.877108	yes	77	27	46	38	12	189	107	138	93	97	26	65	151	146	107	38	19	19	370	269	367	344	413	665	306	389	168	60	282	67	32	44	87	86	194	267	35	33	32	48	77	46	49
5144	1	4176	MCM7	0.903614	0.877108	yes	55	30	15	21	10	101	75	89	78	51	21	59	107	93	59	24	10	8	249	166	260	257	374	481	215	290	125	45	257	81	33	28	58	58	146	148	25	19	18	26	62	37	24
5143	1	4176	MCM7	0.843373	0.877108	yes	79	27	36	29	5	160	93	104	96	54	21	49	101	127	73	37	11	16	300	181	324	295	335	552	246	346	128	52	236	62	23	17	60	76	153	205	19	19	24	34	55	51	38
1107	1	23624	CBLC	0.891566	0.884337	yes	44	22	22	23	15	172	112	171	121	82	25	38	159	44	19	21	22	5	264	172	164	171	265	285	195	224	198	85	226	97	38	34	69	83	119	150	21	29	32	47	72	115	40
1111	1	23624	CBLC	0.891566	0.884337	yes	59	22	15	37	13	175	102	144	93	65	34	57	131	55	28	24	28	7	266	173	173	180	214	314	204	220	166	75	215	91	31	31	68	81	105	123	23	15	24	30	82	92	43
1110	1	23624	CBLC	0.903614	0.884337	yes	66	17	10	18	12	125	77	123	77	54	16	45	119	54	31	20	17	6	207	143	157	148	261	206	176	190	156	52	210	77	31	22	67	69	105	140	25	20	13	34	69	76	40
1109	1	23624	CBLC	0.831325	0.884337	yes	58	20	19	13	8	147	115	130	108	76	43	50	114	37	36	11	23	7	301	158	155	141	249	274	176	193	208	97	235	107	41	43	87	77	126	124	15	16	32	46	54	65	53
1108	1	23624	CBLC	0.903614	0.884337	yes	61	25	15	24	10	157	143	166	92	83	26	50	145	39	28	15	23	7	325	199	211	196	248	319	201	243	219	97	258	130	31	45	87	80	131	151	18	26	38	39	54	91	39
6515	1	5563	PRKAA2	0.337349	0.513253	yes	24	9	2	7	13	55	35	91	55	23	2	33	92	39	25	11	13	8	111	77	147	106	196	139	130	153	119	38	194	55	19	16	45	49	72	97	22	20	11	24	32	24	23
6513	1	5563	PRKAA2	0.807229	0.513253	yes	26	15	4	17	8	64	48	81	69	23	7	57	108	45	26	19	11	8	131	112	162	115	231	180	182	200	143	45	238	84	23	20	70	57	117	127	24	28	16	29	57	33	24
6512	1	5563	PRKAA2	0.60241	0.513253	yes	40	10	2	13	10	57	66	107	90	33	4	39	94	41	27	13	9	4	101	96	175	130	187	157	167	167	106	51	207	73	29	21	57	29	117	120	18	19	20	20	35	24	24
6516	1	5563	PRKAA2	0.180723	0.513253	yes	16	7	1	6	5	46	48	73	48	19	3	29	58	33	22	6	8	4	93	90	115	104	154	120	130	123	124	37	174	46	15	22	52	29	74	91	20	17	23	16	20	25	15
6514	1	5563	PRKAA2	0.638554	0.513253	yes	22	10	3	9	13	64	42	97	65	18	14	44	104	53	29	13	15	10	113	108	163	99	188	151	171	193	147	44	192	89	33	13	56	44	110	88	16	28	20	25	38	33	18
7319	1	8778	SIGLEC5	0.0722892	0.118072	no	17	6	1	7	3	34	18	64	47	23	6	29	53	28	24	7	10	6	92	66	98	68	149	148	121	129	72	28	144	56	19	17	33	24	72	67	16	17	15	23	30	15	10
7315	1	8778	SIGLEC5	0.361446	0.118072	no	30	10	3	7	8	34	45	75	54	17	3	32	70	39	28	22	11	7	109	100	118	71	174	122	119	148	99	208	196	61	20	15	36	41	77	74	21	8	22	18	65	35	37
7316	1	8778	SIGLEC5	0.0361446	0.118072	no	14	4	1	4	8	25	12	48	33	15	5	17	35	15	14	4	4	4	73	64	91	71	135	120	96	137	91	21	128	56	20	10	33	35	49	57	12	17	19	26	28	16	19
7317	1	8778	SIGLEC5	0.060241	0.118072	no	18	4	4	8	2	26	32	75	44	20	8	21	53	32	19	8	6	3	96	73	88	77	156	144	130	133	85	28	136	50	21	18	37	35	75	74	26	17	17	20	31	19	17
7318	1	8778	SIGLEC5	0.060241	0.118072	no	21	12	2	5	3	28	32	56	40	26	4	25	56	23	9	7	6	8	84	87	90	70	175	115	127	138	70	26	159	43	21	20	30	29	63	59	14	15	17	19	30	15	19
2657	1	2071	ERCC3	0.566265	0.704819	yes	21	8	4	5	9	68	41	88	77	25	10	31	80	38	23	19	9	5	137	89	148	97	174	156	137	171	94	40	144	85	19	18	55	32	107	107	17	19	16	31	32	18	31
2659	1	2071	ERCC3	0.891566	0.704819	yes	31	16	9	23	12	93	90	116	76	38	21	39	86	55	37	33	22	9	150	106	148	115	213	176	180	194	133	52	160	73	28	35	45	79	117	157	22	24	29	22	48	33	32
2656	1	2071	ERCC3	0.457831	0.704819	yes	25	8	3	10	10	55	53	94	67	22	8	29	50	25	15	18	7	6	110	90	142	114	165	141	173	149	87	50	159	68	26	15	48	56	98	102	20	17	16	26	31	24	28
2658	1	2071	ERCC3	0.903614	0.704819	yes	47	11	12	15	11	87	72	106	75	26	15	39	83	61	26	29	9	10	167	114	156	107	189	187	178	200	110	55	150	86	24	17	47	53	119	135	22	28	29	38	55	35	29
4188	1	9235	IL32	0.819277	0.915663	yes	154	41	33	82	10	272	261	392	364	39	34	101	204	26	22	16	23	5	275	167	262	180	210	237	170	219	188	96	308	179	43	34	92	99	182	192	30	29	22	27	127	26	55
4185	1	9235	IL32	0.879518	0.915663	yes	127	33	40	63	12	249	189	368	281	50	27	91	179	38	19	23	18	7	238	158	248	162	212	262	169	227	195	89	285	198	38	26	86	101	159	208	31	25	28	31	107	32	52
4187	1	9235	IL32	0.939759	0.915663	yes	155	49	26	79	7	295	240	375	405	40	29	111	193	42	28	18	29	6	268	146	283	189	266	306	200	230	219	112	277	198	37	21	120	97	194	234	33	23	28	36	118	48	61
4186	1	9235	IL32	1	0.915663	yes	185	63	38	102	21	378	291	530	491	51	42	155	255	62	31	21	34	14	395	243	378	248	260	386	238	291	334	171	417	281	55	48	131	129	274	307	45	32	34	41	139	38	78
4184	1	9235	IL32	0.939759	0.915663	yes	103	31	32	54	9	226	219	349	339	50	30	110	179	37	38	20	20	7	260	149	277	126	219	263	176	231	207	104	275	198	51	24	82	114	182	211	28	36	21	46	82	28	50
7379	1	6556	SLC11A1	0.650602	0.460241	yes	37	12	1	11	13	55	71	122	62	17	9	43	69	48	31	14	14	8	111	108	98	88	198	155	131	161	180	67	170	93	21	25	48	41	84	95	20	24	13	29	44	34	22
7375	1	6556	SLC11A1	0.421687	0.460241	yes	38	6	7	11	12	55	49	113	58	23	5	29	76	36	23	11	10	6	101	84	123	95	168	125	142	145	142	60	158	73	18	20	50	21	61	91	20	19	14	23	44	24	24
7378	1	6556	SLC11A1	0.385542	0.460241	yes	33	10	7	9	8	58	47	89	53	24	8	27	75	38	23	18	7	6	97	76	117	84	167	145	144	167	96	39	168	65	16	21	40	43	86	76	19	17	16	27	35	29	13
7377	1	6556	SLC11A1	0.144578	0.460241	yes	24	8	8	7	4	35	45	80	61	28	8	28	48	31	16	9	4	1	78	76	96	66	171	111	113	129	110	44	156	69	25	8	30	41	57	66	19	17	8	16	36	16	21
7376	1	6556	SLC11A1	0.698795	0.460241	yes	35	8	7	10	11	53	73	97	62	24	5	34	88	37	27	17	10	5	104	118	125	105	190	160	150	167	135	61	181	74	30	22	38	46	78	90	17	26	34	27	40	27	18
1960	1	1288	COL4A6	0.0361446	0.0771084	no	17	2	1	4	3	31	24	55	37	13	8	23	46	24	23	3	4	4	68	46	65	60	98	90	86	118	69	23	113	30	12	9	33	24	48	52	13	12	10	20	11	11	18
1956	1	1288	COL4A6	0	0.0771084	no	21	5	4	9	3	25	23	60	40	12	3	19	66	19	22	6	8	5	76	88	97	77	171	108	102	125	72	25	146	53	8	10	41	27	52	56	19	13	12	18	34	19	24
1957	1	1288	COL4A6	0.060241	0.0771084	no	21	4	2	16	3	30	24	70	48	10	7	23	55	19	18	9	9	5	89	95	91	95	146	122	127	141	85	26	146	53	20	9	34	35	57	69	19	15	9	17	27	21	17
1958	1	1288	COL4A6	0.26506	0.0771084	no	15	7	1	11	5	31	31	78	57	19	5	42	65	29	18	5	12	6	89	89	127	94	189	180	136	180	95	29	180	67	17	16	47	25	82	106	15	14	20	14	52	19	22
1959	1	1288	COL4A6	0.0240964	0.0771084	no	16	4	1	7	2	28	24	55	42	20	3	23	61	29	23	8	10	3	74	81	66	70	118	88	101	130	76	26	123	42	22	15	30	22	48	55	11	17	9	17	27	9	18
6940	1	57494	RIMKLB	0.53012	0.503614	yes	18	6	5	9	9	85	87	116	88	33	11	38	84	46	49	26	17	9	110	98	118	86	127	102	125	129	225	125	124	225	19	30	51	46	73	116	20	22	19	27	31	16	13
6943	1	57494	RIMKLB	0.192771	0.503614	yes	15	6	3	8	7	39	37	70	63	20	8	25	67	36	23	10	14	4	77	71	124	77	146	98	106	132	138	54	131	99	23	17	31	40	73	58	12	18	18	12	28	23	20
6939	1	57494	RIMKLB	0.481928	0.503614	yes	17	8	5	5	7	65	70	102	65	24	9	39	77	40	35	16	15	6	109	97	110	81	157	122	147	157	187	95	162	158	15	21	42	40	84	104	23	20	28	16	42	23	20
6941	1	57494	RIMKLB	0.722892	0.503614	yes	35	6	4	10	9	84	75	106	98	31	17	40	82	50	38	22	14	4	133	116	155	100	176	153	145	180	195	127	163	194	36	21	52	46	97	122	23	24	24	22	40	29	30
6942	1	57494	RIMKLB	0.590361	0.503614	yes	28	10	2	8	11	87	68	114	94	29	10	41	78	46	44	18	12	14	101	96	137	117	168	123	142	144	235	111	122	224	33	28	45	46	64	129	27	12	25	32	35	14	25
5274	1	4312	MMP1	0.542169	0.489157	yes	28	6	5	20	109	23	46	73	85	22	7	32	78	41	23	9	13	2	110	80	117	80	194	144	116	132	1615	242	258	169	502	1539	2924	1813	287	564	171	230	491	714	47	23	20
5273	1	4312	MMP1	0.361446	0.489157	yes	23	9	7	9	92	38	38	87	63	18	3	21	57	34	18	9	10	5	74	65	103	77	114	124	101	124	1360	198	213	140	412	1180	2239	1427	227	458	150	172	407	581	35	19	15
5277	1	4312	MMP1	0.409639	0.489157	yes	34	11	4	9	106	26	43	78	66	15	2	20	58	37	22	10	14	3	104	79	93	78	155	126	148	145	1604	261	220	147	455	1542	3605	2306	336	758	205	246	512	872	42	18	22
5276	1	4312	MMP1	0.506024	0.489157	yes	24	11	2	14	111	32	40	93	72	17	5	28	63	46	21	9	12	7	122	80	117	78	140	129	122	130	2002	276	251	192	742	1951	2279	1320	230	542	155	206	438	537	41	24	30
5275	1	4312	MMP1	0.626506	0.489157	yes	22	9	5	10	88	45	36	107	72	22	7	35	95	42	26	16	14	2	110	85	136	97	161	179	139	160	1494	231	254	152	396	1213	2554	1543	241	566	160	188	436	627	40	26	20
5779	1	4853	NOTCH2	0.951807	0.857831	yes	31	13	11	16	36	152	143	186	144	43	19	74	135	53	26	14	26	5	180	157	248	166	224	239	193	246	160	83	228	70	28	25	78	73	123	139	31	25	37	35	83	46	36
5775	1	4853	NOTCH2	0.939759	0.857831	yes	38	15	20	15	58	179	166	184	156	43	24	83	156	44	37	23	32	7	152	137	203	169	245	209	165	227	131	74	239	80	35	23	89	71	130	151	17	26	19	27	115	72	42
5776	1	4853	NOTCH2	0.698795	0.857831	yes	17	10	4	5	24	93	87	133	98	36	13	42	94	28	31	14	18	5	135	104	156	121	183	170	156	159	127	47	202	71	14	16	72	57	105	129	19	22	17	24	65	36	34
5777	1	4853	NOTCH2	0.819277	0.857831	yes	17	15	6	12	36	138	137	154	124	38	22	67	107	35	20	12	25	6	170	108	187	118	200	202	144	188	124	81	189	81	19	16	65	67	127	121	29	27	24	36	53	31	32
5778	1	4853	NOTCH2	0.879518	0.857831	yes	28	10	7	9	50	137	103	145	100	40	20	67	127	45	25	10	21	2	190	142	203	139	239	209	181	219	148	90	248	77	28	18	88	72	124	125	30	18	21	39	65	40	32
3063	1	3170	FOXA2	0.843373	0.843373	yes	83	31	34	19	10	64	57	76	53	46	22	29	81	65	38	29	8	8	493	354	372	369	510	560	347	437	112	45	161	59	25	30	45	51	94	86	29	29	32	30	41	40	37
3062	1	3170	FOXA2	0.927711	0.843373	yes	101	26	43	22	19	92	76	88	77	56	18	28	94	71	40	26	24	14	601	426	440	443	590	781	422	503	139	42	163	84	26	14	56	65	109	117	26	25	49	29	62	38	34
3059	1	3170	FOXA2	0.843373	0.843373	yes	39	24	9	8	10	60	42	83	64	37	17	31	66	45	35	13	11	7	359	242	311	264	353	502	311	397	127	45	194	75	22	17	54	48	102	98	31	33	25	28	66	24	23
3060	1	3170	FOXA2	0.614458	0.843373	yes	26	11	14	15	7	33	39	72	51	26	9	28	75	28	16	14	7	1	278	223	218	190	276	377	227	278	112	32	160	59	19	19	55	40	62	93	16	19	19	20	32	23	25
3061	1	3170	FOXA2	0.987952	0.843373	yes	79	28	24	22	25	120	51	122	70	58	21	46	111	67	42	25	11	12	532	369	390	373	435	706	346	486	155	53	215	92	32	32	70	92	112	123	33	31	44	36	62	34	31
8567	1	7474	WNT5A	0.192771	0.257831	yes	15	8	7	9	6	59	40	106	65	30	7	27	86	34	20	17	7	2	78	77	99	72	141	131	114	116	77	33	155	55	24	21	35	40	64	78	18	19	22	16	28	14	27
8564	1	7474	WNT5A	0.192771	0.257831	yes	20	8	7	5	9	55	29	92	80	37	7	27	75	31	23	12	8	3	101	77	105	76	144	123	130	144	100	27	152	52	12	21	39	25	69	78	21	22	20	14	43	22	25
8563	1	7474	WNT5A	0.26506	0.257831	yes	27	15	6	13	6	35	52	84	62	37	8	28	74	33	17	13	21	5	98	87	119	72	147	129	124	120	86	48	150	45	23	21	39	31	56	81	20	14	12	17	42	30	18
8565	1	7474	WNT5A	0.180723	0.257831	yes	22	3	9	11	7	42	57	95	63	18	6	22	68	42	21	11	7	1	76	86	105	84	148	140	133	142	106	33	150	57	21	12	28	43	60	58	22	15	18	15	39	31	21
8566	1	7474	WNT5A	0.457831	0.257831	yes	21	6	10	6	9	43	51	104	81	33	6	43	73	35	24	14	8	5	103	90	125	98	183	144	164	149	107	54	188	74	35	28	52	31	76	98	21	31	13	25	37	20	24
2402	1	1788	DNMT3A	0.626506	0.691566	yes	22	11	4	15	15	105	92	114	63	58	25	37	81	54	37	33	12	14	167	124	145	114	193	158	137	165	119	46	160	70	21	23	53	52	72	98	13	18	16	13	42	32	20
2398	1	1788	DNMT3A	0.674699	0.691566	yes	34	9	4	12	16	108	106	103	84	52	28	43	95	40	33	27	12	7	158	142	162	143	186	167	130	157	113	53	197	77	23	16	45	37	85	96	21	22	23	28	48	36	15
2399	1	1788	DNMT3A	0.819277	0.691566	yes	43	11	7	9	18	117	107	111	104	46	16	53	104	51	38	16	9	7	175	122	171	138	207	175	173	188	124	57	211	80	27	22	51	52	81	109	15	22	25	28	50	25	24
2400	1	1788	DNMT3A	0.518072	0.691566	yes	35	13	3	8	10	89	85	88	69	41	18	42	75	42	14	19	17	7	144	119	138	106	151	149	145	153	113	26	148	68	22	13	38	39	72	84	23	18	19	26	37	32	23
2401	1	1788	DNMT3A	0.819277	0.691566	yes	45	9	6	19	13	125	134	148	89	69	25	35	107	66	46	41	12	17	179	139	170	160	208	191	168	190	130	72	189	82	24	30	50	67	102	111	20	25	26	29	53	40	22
8031	1	55281	TMEM140	0.373494	0.257831	yes	33	18	5	13	14	31	40	60	36	23	10	34	77	63	44	15	19	14	106	77	124	74	153	137	133	134	108	34	167	72	21	18	55	58	77	96	23	20	18	13	32	19	28
8030	1	55281	TMEM140	0.385542	0.257831	yes	31	10	4	11	4	36	48	84	51	12	2	34	72	42	26	20	13	10	102	81	122	59	150	144	146	156	107	23	193	64	18	14	60	53	86	105	21	19	21	18	40	16	23
8033	1	55281	TMEM140	0.156627	0.257831	yes	17	11	8	10	13	28	25	87	49	13	3	27	66	32	11	5	12	5	80	95	100	70	149	129	138	142	93	33	167	54	18	13	47	43	85	91	11	19	9	16	41	26	18
8034	1	55281	TMEM140	0.216867	0.257831	yes	24	9	3	9	4	43	27	74	46	22	7	17	74	36	30	10	12	2	82	94	113	72	177	132	103	143	101	26	184	47	18	6	48	34	90	93	16	22	18	21	34	25	28
8032	1	55281	TMEM140	0.156627	0.257831	yes	18	7	4	10	11	34	36	63	47	24	3	27	69	40	23	11	8	4	86	94	101	92	164	145	120	161	92	36	165	70	17	16	39	47	77	96	20	19	18	18	38	18	15
3391	1	2876	GPX1	1	0.99759	yes	150	44	58	62	66	476	601	727	505	193	97	170	360	162	120	92	95	28	613	471	839	663	854	1132	858	871	677	370	903	463	157	208	381	446	908	1186	126	121	197	220	244	182	124
3390	1	2876	GPX1	0.987952	0.99759	yes	48	23	18	18	26	153	208	237	197	53	24	48	133	62	29	25	20	4	277	206	345	275	441	531	395	402	304	183	452	222	67	94	165	166	402	468	69	65	96	94	74	60	43
3392	1	2876	GPX1	1	0.99759	yes	85	22	31	34	27	244	305	407	287	84	53	104	247	82	39	43	51	9	360	233	490	414	535	659	470	586	368	217	514	266	108	122	218	192	515	628	71	70	109	116	141	93	68
3394	1	2876	GPX1	1	0.99759	yes	113	33	43	60	41	397	498	618	452	155	79	128	322	107	54	46	57	13	505	375	781	597	737	987	707	772	574	315	663	383	115	186	366	312	738	898	109	105	165	195	207	139	88
3393	1	2876	GPX1	1	0.99759	yes	99	28	42	48	35	315	401	479	340	124	62	118	276	94	56	47	56	21	388	303	569	474	571	838	608	656	381	208	497	274	75	125	285	294	697	796	96	88	159	167	178	133	101
2763	1	9834	FAM30A	0.168675	0.161446	no	27	7	4	12	11	47	29	88	56	24	5	31	73	40	31	8	7	3	97	63	128	77	157	154	124	142	83	21	158	62	23	21	44	26	74	84	14	12	11	13	39	13	23
2760	1	9834	FAM30A	0.228916	0.161446	no	30	8	5	11	13	43	31	71	46	19	1	34	65	29	28	9	9	10	117	67	124	81	163	141	136	149	106	33	159	61	19	16	42	29	62	78	12	19	15	22	38	12	24
2764	1	9834	FAM30A	0.168675	0.161446	no	30	11	3	14	11	34	29	69	36	16	7	35	50	37	19	21	9	4	74	63	99	64	136	144	120	142	87	33	163	68	27	21	38	39	69	69	16	17	16	22	37	20	16
2762	1	9834	FAM30A	0.0722892	0.161446	no	18	6	2	6	9	39	23	72	36	9	5	28	45	20	16	10	16	5	86	57	114	67	153	124	128	149	85	19	148	62	19	13	39	35	70	69	15	18	17	11	34	21	20
2761	1	9834	FAM30A	0.168675	0.161446	no	23	16	5	10	3	51	41	97	52	18	2	31	73	34	18	5	6	3	103	97	129	68	159	121	154	142	94	29	165	52	19	22	36	45	71	77	11	14	16	11	43	18	19
456	1	367	AR	0.361446	0.238554	yes	26	8	2	11	15	42	42	91	52	22	5	30	53	42	23	9	9	1	103	86	131	106	183	128	125	152	114	44	202	86	17	16	40	40	80	83	15	16	12	18	45	23	22
454	1	367	AR	0.144578	0.238554	yes	25	8	3	5	14	38	28	87	57	18	2	31	67	28	16	7	8	4	102	97	118	83	183	152	119	146	96	33	165	66	24	14	39	29	86	102	23	22	13	19	34	17	23
457	1	367	AR	0.228916	0.238554	yes	12	8	2	5	13	41	25	70	47	24	5	26	68	24	16	15	10	2	84	100	126	82	163	130	150	139	103	42	159	81	23	25	38	41	64	76	15	23	15	21	39	19	18
458	1	367	AR	0.144578	0.238554	yes	22	4	6	11	7	22	30	85	51	13	5	28	54	30	23	12	8	6	82	77	107	89	129	125	140	130	111	33	137	66	17	15	29	46	59	65	10	14	14	23	38	18	21
455	1	367	AR	0.313253	0.238554	yes	19	9	3	5	12	49	33	83	60	18	3	29	64	45	25	11	13	3	98	102	127	92	199	144	128	175	103	51	186	76	22	18	40	32	87	78	12	16	16	18	31	18	26
1987	1	1311	COMP	0.253012	0.101205	no	22	6	7	7	8	53	25	72	53	24	11	31	82	31	13	12	3	10	120	91	109	84	150	126	135	142	99	29	161	61	18	19	28	32	59	74	27	24	27	25	28	17	18
1988	1	1311	COMP	0.120482	0.101205	no	29	10	3	5	6	46	28	66	43	20	6	29	73	31	14	14	14	2	118	77	125	76	129	115	107	117	65	21	133	50	21	13	38	29	76	71	21	15	19	17	36	20	27
1989	1	1311	COMP	0.0120482	0.101205	no	7	4	2	7	3	32	16	53	39	16	5	24	41	19	8	5	8	3	65	53	70	37	97	82	75	71	80	27	119	41	11	16	24	21	56	54	10	13	11	10	28	12	12
1990	1	1311	COMP	0.0361446	0.101205	no	18	3	3	5	5	35	26	64	41	19	3	20	63	21	7	6	10	7	81	66	88	54	111	81	121	104	72	35	117	43	15	13	31	24	44	59	13	10	7	12	21	5	12
1986	1	1311	COMP	0.0843373	0.101205	no	23	9	4	7	1	35	23	67	35	34	9	29	58	25	26	13	10	4	81	60	79	56	118	103	99	111	62	26	109	40	13	19	27	32	48	60	12	21	10	20	22	21	15
4223	1	3568	IL5RA	0	0.0361446	no	18	3	4	3	3	21	22	62	36	16	1	17	35	13	15	5	5	5	65	67	71	62	91	92	84	84	70	26	105	34	23	15	23	24	44	55	6	10	14	13	17	13	9
4220	1	3568	IL5RA	0.060241	0.0361446	no	20	6	4	4	3	41	26	38	53	20	1	19	43	22	23	5	10	5	76	60	82	58	144	108	122	120	63	20	142	48	21	23	30	26	55	56	20	9	10	14	30	13	26
4222	1	3568	IL5RA	0.0361446	0.0361446	no	13	6	2	3	3	36	21	62	38	21	3	32	41	21	14	7	8	3	56	57	81	61	112	118	112	115	55	23	114	49	23	17	33	22	62	58	11	14	11	27	30	18	19
4221	1	3568	IL5RA	0.0481928	0.0361446	no	20	11	5	10	2	27	25	67	43	20	3	28	58	23	20	12	6	6	88	70	111	60	130	114	109	105	86	32	137	50	24	6	36	32	58	58	13	14	15	22	17	12	23
4219	1	3568	IL5RA	0.0361446	0.0361446	no	20	8	1	5	3	45	30	79	46	19	2	23	62	26	21	14	10	5	77	56	95	73	151	116	105	132	75	23	145	54	13	15	29	38	53	75	11	21	14	14	34	17	19
6170	1	5294	PIK3CG	0.0843373	0.13012	no	19	8	1	13	6	30	23	71	42	13	4	21	60	38	11	3	10	6	88	72	97	68	144	134	113	110	87	23	175	41	18	15	51	40	68	78	18	15	13	23	39	20	22
6173	1	5294	PIK3CG	0.060241	0.13012	no	25	4	2	9	4	25	28	56	41	12	3	23	46	18	16	8	12	1	75	68	72	56	110	109	101	83	76	25	127	41	15	15	39	29	68	91	16	17	8	22	30	17	15
6169	1	5294	PIK3CG	0.108434	0.13012	no	23	11	3	6	5	50	23	61	49	19	9	19	59	30	13	8	12	2	63	73	95	70	148	113	92	117	106	25	143	45	15	16	35	46	71	69	15	14	15	23	35	21	17
6171	1	5294	PIK3CG	0.216867	0.13012	no	23	7	4	14	9	34	32	91	46	18	5	20	77	40	23	8	11	5	81	69	107	71	160	133	116	140	86	24	154	61	19	16	43	51	58	90	23	13	19	22	36	21	15
6172	1	5294	PIK3CG	0.180723	0.13012	no	29	5	7	9	8	39	28	78	40	17	4	46	67	33	16	12	12	4	74	73	103	69	144	124	108	113	100	18	154	53	20	9	50	53	75	90	14	19	15	23	38	18	26
5288	1	4316	MMP7	0.626506	0.703614	yes	42	10	16	26	69	41	208	490	513	11	18	32	52	20	10	9	90	1	115	82	262	102	172	96	111	138	432	294	433	346	104	208	428	277	241	461	48	19	76	75	89	240	72
5286	1	4316	MMP7	0.662651	0.703614	yes	39	7	10	14	64	46	140	329	344	18	13	32	68	27	12	9	65	6	151	91	203	106	155	125	116	127	360	180	343	230	86	145	283	186	206	344	29	30	38	55	76	154	62
5287	1	4316	MMP7	0.722892	0.703614	yes	69	9	21	24	106	53	273	540	639	23	31	26	51	22	17	12	137	9	185	78	290	135	159	110	117	138	687	477	607	540	152	266	470	308	300	605	60	39	79	89	82	256	81
5289	1	4316	MMP7	0.746988	0.703614	yes	82	13	11	44	103	66	311	703	830	26	37	32	59	24	17	12	148	5	187	97	364	144	185	140	123	166	754	455	665	548	187	378	646	417	371	696	56	16	92	118	92	345	137
5290	1	4316	MMP7	0.759036	0.703614	yes	83	7	23	37	127	73	313	612	789	17	31	32	72	28	17	8	134	4	187	111	344	145	209	160	125	155	614	386	595	500	135	245	555	393	357	630	49	26	67	112	104	331	136
3696	1	3206	HOXA10	0.0240964	0.0963855	no	24	6	5	9	3	33	22	69	42	16	6	26	49	22	19	5	5	4	83	67	111	75	155	133	139	117	69	34	130	44	21	7	31	32	64	79	13	10	13	17	28	11	15
3697	1	3206	HOXA10	0.060241	0.0963855	no	16	13	4	4	1	31	38	66	58	12	5	24	57	28	10	6	6	4	82	73	122	73	149	137	114	114	66	21	132	52	14	16	33	25	52	65	10	15	11	18	33	22	16
3695	1	3206	HOXA10	0.0843373	0.0963855	no	19	5	2	7	4	48	22	80	62	27	11	26	66	27	16	9	6	4	87	89	115	90	149	139	120	130	92	24	152	41	15	12	38	25	73	71	7	14	8	10	41	20	15
3693	1	3206	HOXA10	0.192771	0.0963855	no	33	10	4	20	4	44	35	90	52	13	13	28	75	33	22	8	7	4	95	77	110	82	160	130	146	151	86	32	188	65	16	16	45	32	81	81	13	23	13	22	39	25	14
3694	1	3206	HOXA10	0.120482	0.0963855	no	25	11	2	10	5	34	26	68	59	22	4	30	53	30	23	5	10	5	71	84	123	78	155	113	126	145	93	30	156	46	22	13	34	25	76	74	16	12	11	16	24	19	15
4799	1	8549	LGR5	0.180723	0.171084	no	18	4	5	2	5	53	63	70	63	17	9	22	62	34	17	3	13	5	86	74	101	75	132	124	91	122	99	33	161	44	19	36	40	31	108	124	13	17	13	17	29	39	21
4800	1	8549	LGR5	0.0120482	0.171084	no	12	6	3	5	5	31	26	51	31	8	4	19	41	19	15	6	3	2	75	65	59	45	114	95	69	100	87	28	126	51	13	18	33	29	69	90	12	12	7	15	16	17	19
4796	1	8549	LGR5	0.192771	0.171084	no	20	7	7	7	6	64	58	74	55	16	8	19	61	30	11	4	8	4	99	81	89	72	129	96	119	142	122	44	156	49	21	25	34	42	117	145	19	20	14	24	31	39	25
4797	1	8549	LGR5	0.180723	0.171084	no	26	6	8	11	1	66	63	62	62	14	5	25	58	26	15	8	9	4	97	87	104	77	132	99	96	128	99	28	155	50	21	25	40	35	113	138	23	17	17	24	25	35	24
4798	1	8549	LGR5	0.289157	0.171084	no	19	8	8	6	8	60	61	73	53	20	8	29	55	39	16	6	14	3	84	76	89	85	145	115	146	130	114	55	197	57	23	32	51	43	112	132	17	26	20	27	35	42	25
8229	1	54472	TOLLIP	0.819277	0.833735	yes	37	17	5	18	7	56	59	90	65	31	6	29	68	38	20	15	19	9	135	104	154	129	216	268	209	211	151	58	190	69	28	24	109	80	155	137	32	28	30	43	54	36	33
8228	1	54472	TOLLIP	0.915663	0.833735	yes	43	18	8	26	9	61	64	94	95	33	8	48	76	40	27	19	23	6	184	121	186	129	273	330	241	239	146	62	215	101	22	33	139	108	177	186	41	53	47	53	76	37	28
8227	1	54472	TOLLIP	0.795181	0.833735	yes	25	7	7	9	14	57	57	107	65	34	4	39	82	39	24	10	12	6	160	118	138	110	236	245	176	202	137	58	194	84	28	17	99	91	151	146	27	35	39	48	49	30	26
8226	1	54472	TOLLIP	0.746988	0.833735	yes	37	18	4	13	11	70	59	99	104	20	3	35	75	48	22	15	31	5	158	110	133	139	280	263	205	214	154	67	184	71	30	25	120	97	161	145	26	28	30	40	41	23	36
8225	1	54472	TOLLIP	0.891566	0.833735	yes	46	9	7	25	13	78	61	87	86	32	8	35	78	65	34	17	24	10	201	117	135	124	246	292	208	230	153	76	210	73	24	21	121	93	168	155	30	33	29	41	66	52	35
8120	1	608	TNFRSF17	0.313253	0.284337	yes	29	10	5	8	12	29	23	78	58	23	4	39	81	34	27	13	6	8	94	80	111	90	178	129	124	155	106	43	196	71	23	18	32	24	87	85	17	15	24	19	42	23	25
8119	1	608	TNFRSF17	0.481928	0.284337	yes	25	8	7	8	9	38	29	92	54	16	5	35	70	46	33	13	9	4	108	87	154	94	189	116	150	171	106	40	229	53	26	12	42	34	81	81	27	24	15	22	42	25	26
8118	1	608	TNFRSF17	0.301205	0.284337	yes	26	9	4	8	10	32	30	69	44	17	5	25	64	30	17	8	5	4	103	75	115	79	204	159	128	166	99	31	199	46	25	12	44	38	82	82	29	30	11	22	43	22	24
8121	1	608	TNFRSF17	0.228916	0.284337	yes	18	5	4	3	9	47	35	96	45	14	4	29	69	33	20	10	6	5	92	93	115	91	167	135	121	141	84	32	195	64	17	12	46	34	94	88	16	13	14	28	46	25	30
8117	1	608	TNFRSF17	0.0963855	0.284337	yes	21	11	6	7	7	25	27	75	51	13	4	29	64	26	25	14	11	8	96	77	107	73	147	111	130	127	87	20	177	56	17	12	38	30	71	77	4	19	11	15	31	18	19
2052	1	148327	CREB3L4	0.746988	0.677108	yes	46	12	7	12	9	123	58	85	48	78	17	47	140	56	23	27	11	8	181	143	249	181	351	453	222	260	99	38	181	62	20	16	30	45	94	77	37	29	33	18	24	36	19
2053	1	148327	CREB3L4	0.542169	0.677108	yes	35	8	14	11	2	104	65	60	40	45	26	43	93	42	22	6	10	6	172	107	161	155	282	302	178	197	92	30	135	60	13	12	36	30	63	105	34	35	13	12	43	30	18
2055	1	148327	CREB3L4	0.638554	0.677108	yes	32	9	9	11	11	103	52	75	53	57	15	44	113	45	36	19	10	6	186	117	206	157	278	312	193	235	87	44	174	58	23	10	42	32	84	71	31	29	18	22	38	23	24
2054	1	148327	CREB3L4	0.650602	0.677108	yes	44	9	5	19	5	95	61	73	49	49	19	31	123	52	34	21	9	8	183	127	166	141	328	396	220	248	103	45	165	62	19	10	17	30	78	87	20	23	24	18	30	34	21
2051	1	148327	CREB3L4	0.807229	0.677108	yes	47	30	15	16	8	168	95	97	68	91	36	57	153	89	54	37	16	10	268	172	235	254	420	532	271	336	132	50	192	62	19	17	25	30	74	94	35	37	33	19	38	54	35
6162	1	5291	PIK3CB	0.843373	0.86747	yes	45	16	13	10	17	102	63	98	61	20	14	37	94	46	23	15	16	6	144	102	157	144	228	258	232	227	122	48	161	68	24	25	54	68	129	165	23	20	19	28	57	50	37
6163	1	5291	PIK3CB	0.939759	0.86747	yes	44	10	7	14	18	118	100	107	75	33	11	57	102	72	48	16	19	16	209	140	197	157	247	259	251	198	150	64	220	82	30	25	75	74	141	215	28	28	27	32	56	49	39
6159	1	5291	PIK3CB	0.843373	0.86747	yes	41	13	6	14	17	81	69	124	55	32	14	56	92	41	32	16	11	9	156	129	178	131	243	249	215	231	127	71	164	75	29	18	66	57	124	168	22	26	26	30	56	55	35
6160	1	5291	PIK3CB	0.783133	0.86747	yes	43	13	4	15	13	75	55	97	74	20	6	41	102	57	30	19	13	4	156	135	143	129	208	210	230	205	128	52	226	54	23	15	70	70	123	132	26	20	23	31	61	46	53
6161	1	5291	PIK3CB	0.927711	0.86747	yes	51	23	12	24	12	107	99	101	60	27	14	44	90	55	41	22	21	10	203	145	191	147	224	226	227	213	140	55	180	84	17	22	57	65	133	128	23	23	33	30	61	46	40
4146	1	149233	IL23R	0.13253	0.0843373	no	22	13	7	9	6	32	25	78	59	12	7	32	63	29	29	9	7	9	108	67	104	63	180	161	125	158	80	25	160	45	17	8	36	31	77	62	11	17	17	20	34	19	17
4143	1	149233	IL23R	0.0481928	0.0843373	no	16	4	4	5	1	32	24	57	47	17	5	23	55	22	16	14	9	7	74	54	113	71	141	125	116	116	79	19	129	45	23	17	34	36	52	67	11	26	18	17	20	17	19
4144	1	149233	IL23R	0.0481928	0.0843373	no	18	7	3	11	4	33	21	71	47	17	7	21	46	30	14	14	8	5	91	80	99	58	145	133	105	125	98	35	139	58	11	15	35	32	55	69	21	11	9	11	26	23	20
4145	1	149233	IL23R	0.0361446	0.0843373	no	21	6	3	6	3	24	25	61	49	12	8	24	63	25	22	6	5	6	73	70	118	86	133	145	117	121	85	27	130	52	8	16	26	25	60	63	9	16	12	11	30	17	15
4147	1	149233	IL23R	0.156627	0.0843373	no	26	7	4	4	5	33	23	83	49	21	2	32	73	39	29	9	13	5	83	93	113	71	199	153	138	159	105	25	175	53	16	13	52	41	69	74	14	25	13	22	27	14	15
3660	1	3127	HLA-DRB5	0.216867	0.198795	no	21	8	2	5	5	34	21	75	41	15	5	24	56	22	20	5	7	2	111	80	125	84	158	119	121	156	89	27	181	54	18	11	41	38	56	74	15	15	19	22	25	13	26
3659	1	3127	HLA-DRB5	0.180723	0.198795	no	17	9	2	7	7	29	17	56	44	25	4	33	52	21	18	6	6	4	86	83	73	77	145	100	118	126	105	32	172	71	24	22	39	33	66	72	15	18	9	21	30	25	14
5964	1	54873	PALMD	0.421687	0.296386	yes	16	10	3	9	7	37	27	88	55	27	4	31	82	33	18	13	9	11	113	114	135	124	203	181	141	190	107	44	156	60	14	18	38	37	90	94	22	29	15	21	33	23	23
5966	1	54873	PALMD	0.204819	0.296386	yes	20	5	2	4	1	36	28	81	55	18	9	26	54	42	15	10	9	4	108	94	131	98	186	163	147	154	92	34	182	61	21	18	38	28	82	82	20	17	17	24	35	20	14
5965	1	54873	PALMD	0.301205	0.296386	yes	16	13	2	6	7	30	25	73	107	22	3	20	74	37	21	6	8	4	120	101	137	93	213	163	154	192	104	31	171	59	21	13	35	40	80	92	18	16	16	16	50	20	23
5962	1	54873	PALMD	0.144578	0.296386	yes	19	4	4	5	7	29	18	61	43	11	9	22	45	26	24	8	3	2	117	95	99	101	178	154	136	172	63	37	149	60	18	16	30	37	50	71	15	19	17	12	38	17	15
5963	1	54873	PALMD	0.409639	0.296386	yes	22	7	1	10	6	47	33	80	53	15	10	31	61	31	23	9	7	5	121	110	131	105	215	194	157	186	92	36	190	61	17	17	33	33	84	100	17	19	17	19	31	18	18
6108	1	5196	PF4	0.0481928	0.0903614	no	19	6	4	8	12	33	32	55	29	13	2	16	66	26	18	8	11	4	69	60	85	73	113	89	84	120	75	58	149	50	20	17	32	26	46	53	15	10	8	17	34	21	20
6106	1	5196	PF4	0.144578	0.0903614	no	16	9	2	12	11	40	28	55	45	15	4	24	52	34	21	7	10	6	75	81	81	77	119	106	104	114	92	31	155	56	20	12	37	33	70	82	18	24	13	23	34	16	19
6107	1	5196	PF4	0.060241	0.0903614	no	21	10	2	6	9	39	36	73	42	6	2	32	66	36	17	8	7	2	75	73	103	63	132	106	111	122	74	29	152	59	16	9	20	28	68	64	14	8	17	21	29	22	21
6105	1	5196	PF4	0.108434	0.0903614	no	24	5	3	6	11	37	30	88	54	11	3	20	60	25	17	7	8	7	77	78	104	72	131	96	117	121	100	35	177	59	22	10	38	36	60	73	13	29	15	14	32	26	18
6109	1	5197	PF4V1	0.060241	0.060241	no	11	7	3	5	4	31	25	58	39	13	5	17	45	26	18	9	6	2	73	70	78	59	120	83	93	94	118	49	146	61	21	16	32	24	59	74	17	12	19	8	28	18	18
2778	1	2176	FANCC	0.301205	0.291566	yes	38	5	4	11	6	39	25	76	38	18	3	25	75	39	24	14	18	5	91	83	119	77	150	156	127	142	81	25	136	46	12	17	47	37	73	79	17	14	13	28	40	22	22
2777	1	2176	FANCC	0.289157	0.291566	yes	26	7	10	14	4	42	39	79	51	17	4	29	73	47	16	18	14	5	109	84	118	90	139	146	117	146	97	41	149	56	24	15	39	35	71	88	20	26	16	12	43	24	21
2775	1	2176	FANCC	0.277108	0.291566	yes	26	14	10	8	7	32	26	76	33	18	5	15	58	30	23	10	11	6	116	100	122	98	172	155	128	135	101	34	171	74	17	13	44	32	67	83	25	17	13	15	22	23	13
2776	1	2176	FANCC	0.240964	0.291566	yes	30	10	9	9	8	40	38	86	45	21	7	25	74	27	22	12	7	4	109	87	120	100	174	154	135	140	106	23	170	46	21	22	40	32	75	84	10	13	17	13	25	17	13
2779	1	2176	FANCC	0.349398	0.291566	yes	37	11	5	9	2	34	37	74	43	24	5	23	62	27	25	14	12	3	111	67	139	85	150	170	139	156	95	45	155	55	26	19	32	32	64	79	16	22	12	30	36	27	18
4907	1	23643	LY96	0.168675	0.2	no	25	9	4	7	4	42	29	80	57	14	3	33	61	43	17	11	13	4	96	96	113	92	141	115	152	178	98	32	180	56	20	12	39	43	67	79	19	17	13	19	40	34	24
4908	1	23643	LY96	0.325301	0.2	no	21	5	1	6	5	40	38	75	58	22	3	35	80	43	15	14	8	7	108	101	122	89	159	140	145	165	113	35	188	61	14	14	47	26	88	79	17	20	12	26	30	16	22
4904	1	23643	LY96	0.156627	0.2	no	20	8	1	8	8	33	27	60	59	34	5	27	46	31	28	15	8	6	99	86	121	102	153	114	126	121	94	30	164	58	17	17	47	31	78	90	20	16	8	24	31	21	19
4905	1	23643	LY96	0.144578	0.2	no	18	5	7	8	9	29	30	75	55	21	2	28	50	40	23	8	5	7	70	75	122	88	171	115	132	151	117	32	177	73	17	16	42	36	68	76	20	16	14	19	29	22	26
4906	1	23643	LY96	0.204819	0.2	no	25	7	3	11	2	32	42	91	56	16	4	25	74	40	17	12	9	3	101	95	120	72	172	133	136	183	110	26	191	52	17	16	47	28	76	90	13	15	14	17	43	18	27
5045	1	1432	MAPK14	1	0.963855	yes	85	30	20	28	17	102	97	141	109	59	17	64	129	101	48	60	21	17	267	203	271	247	467	444	269	332	195	69	293	102	34	27	74	85	198	168	41	45	36	40	74	52	51
5042	1	1432	MAPK14	0.975904	0.963855	yes	60	27	24	20	13	106	73	144	82	52	13	55	114	62	52	38	22	10	208	191	244	211	356	389	310	341	163	57	246	109	25	26	111	98	162	194	22	30	41	52	68	52	50
5043	1	1432	MAPK14	0.963855	0.963855	yes	41	23	12	18	13	92	65	127	78	35	10	36	98	49	35	21	18	9	204	128	212	220	308	367	263	298	125	59	250	86	29	26	80	100	129	175	28	25	27	44	62	45	37
5044	1	1432	MAPK14	0.891566	0.963855	yes	33	17	16	18	10	67	57	87	73	35	9	34	104	49	22	16	17	7	194	161	193	162	311	327	241	254	133	60	223	78	26	23	87	65	145	152	18	31	23	41	62	31	24
5041	1	1432	MAPK14	0.987952	0.963855	yes	82	18	17	26	18	93	75	152	84	52	15	54	115	72	60	37	28	10	271	161	270	228	384	449	292	318	165	69	294	94	31	24	88	95	149	195	27	35	42	45	89	64	50
1124	1	6357	CCL13	0.0361446	0.053012	no	19	8	7	6	8	30	33	72	50	11	5	27	58	26	14	3	5	4	68	47	83	64	137	112	102	130	79	29	125	31	17	8	25	28	65	70	16	14	20	14	27	11	19
1123	1	6357	CCL13	0.120482	0.053012	no	20	10	2	8	6	40	28	73	43	21	5	36	72	44	22	23	13	6	87	73	117	83	146	114	115	138	96	37	151	46	23	12	39	32	80	81	7	18	13	15	38	19	13
1122	1	6357	CCL13	0.0481928	0.053012	no	23	5	3	11	4	28	24	46	46	15	2	24	47	31	24	10	4	4	68	68	105	66	152	105	104	118	79	23	139	42	15	13	33	43	78	76	20	20	18	21	25	21	19
1126	1	6357	CCL13	0.0361446	0.053012	no	12	7	1	5	3	23	35	54	46	18	2	15	53	23	20	6	10	3	61	80	100	57	115	104	92	110	76	20	126	45	11	8	27	28	50	63	13	18	11	14	29	18	14
1125	1	6357	CCL13	0.0240964	0.053012	no	17	9	1	11	4	33	21	43	44	20	3	20	46	25	14	7	5	3	59	70	83	57	106	72	90	87	56	17	128	47	14	19	35	23	49	56	12	13	10	21	22	10	11
7938	1	7074	TIAM1	0.313253	0.245783	yes	27	12	4	6	15	28	44	79	55	19	5	33	67	31	21	9	12	9	102	103	116	77	163	132	113	150	116	42	188	51	23	20	40	35	83	106	13	27	15	14	52	27	24
7939	1	7074	TIAM1	0.240964	0.245783	yes	22	4	3	8	9	40	29	85	49	21	5	23	67	39	20	13	10	1	87	92	112	76	153	134	125	150	94	37	180	58	26	14	58	49	84	81	23	23	13	14	47	25	17
7940	1	7074	TIAM1	0.253012	0.245783	yes	26	13	4	8	15	32	27	77	67	16	2	33	51	27	29	5	9	7	118	82	98	66	155	114	120	152	84	37	160	51	23	20	37	41	71	83	20	14	24	21	33	28	20
7936	1	7074	TIAM1	0.228916	0.245783	yes	23	10	3	10	4	34	36	61	52	24	2	26	68	32	26	15	10	4	98	92	119	84	142	133	128	135	100	32	184	61	16	18	46	34	76	96	29	21	16	11	38	27	24
7937	1	7074	TIAM1	0.192771	0.245783	yes	32	6	1	6	8	30	29	89	45	14	3	28	66	30	35	14	9	6	102	73	133	86	160	150	128	150	120	32	165	72	18	8	45	37	85	78	27	19	19	13	29	24	24
3269	1	392255	GDF6	0.421687	0.245783	yes	18	10	6	4	15	43	28	86	64	27	11	39	67	37	18	7	6	5	113	96	142	104	200	161	160	159	104	36	210	64	21	26	49	42	84	89	21	13	15	22	36	19	27
3270	1	392255	GDF6	0.144578	0.245783	yes	23	13	4	6	5	34	27	88	49	16	3	30	60	24	16	6	8	7	102	93	102	76	150	139	143	141	95	31	163	46	19	11	35	41	66	74	13	13	19	18	36	8	21
3271	1	392255	GDF6	0.108434	0.245783	yes	14	4	5	6	4	41	33	73	47	23	7	32	63	36	16	11	8	4	88	80	103	74	161	119	118	137	79	19	137	65	19	14	48	25	77	80	13	13	9	15	32	25	23
3272	1	392255	GDF6	0.180723	0.245783	yes	27	4	3	12	5	34	33	75	46	19	10	30	71	37	23	8	11	5	87	87	112	74	137	125	135	130	104	34	174	43	24	17	39	28	56	71	14	9	18	20	37	19	23
3273	1	392255	GDF6	0.373494	0.245783	yes	31	8	7	9	12	41	34	80	48	19	5	24	65	43	23	12	8	8	108	79	138	76	176	143	135	157	89	33	208	68	29	21	48	49	64	82	19	23	19	19	32	25	27
8594	1	7490	WT1	0.144578	0.0771084	no	20	9	8	15	1	41	40	65	44	20	5	34	66	37	29	9	10	5	90	85	131	97	165	126	132	136	93	36	181	69	23	12	44	27	65	84	15	17	17	16	44	24	26
8592	1	7490	WT1	0.0481928	0.0771084	no	14	7	1	14	1	30	19	84	54	17	2	24	61	19	27	8	12	1	86	65	77	75	126	105	114	124	76	33	134	48	14	16	21	28	59	64	10	21	15	7	31	18	17
8593	1	7490	WT1	0.0843373	0.0771084	no	20	6	3	11	2	29	25	61	42	19	5	24	58	27	26	8	8	6	66	60	78	64	124	100	99	109	63	17	119	32	12	11	26	67	50	60	10	11	5	16	29	20	19
8595	1	7490	WT1	0.0963855	0.0771084	no	28	4	3	6	5	33	23	68	54	17	4	22	67	26	14	11	13	8	71	73	86	74	150	126	95	137	76	38	145	62	17	16	42	36	50	76	14	24	16	13	28	20	22
8596	1	7490	WT1	0.0120482	0.0771084	no	10	3	2	6	2	14	7	43	22	10	1	20	103	19	10	4	2	1	30	47	50	29	73	67	69	65	31	13	78	30	6	9	23	22	47	39	8	9	5	3	24	12	9
192	1	197322	ACSF3	0.927711	0.744578	yes	47	7	10	20	11	75	67	125	80	45	9	34	118	45	40	22	15	7	166	125	203	125	242	268	199	213	136	40	212	74	21	25	57	65	89	128	28	30	31	33	54	24	31
193	1	197322	ACSF3	0.879518	0.744578	yes	38	16	13	12	17	64	56	87	72	24	11	34	92	62	32	19	18	5	169	101	166	124	248	205	162	198	126	44	227	82	18	23	63	57	88	117	34	27	36	41	50	32	37
194	1	197322	ACSF3	0.253012	0.744578	yes	23	7	8	8	8	44	37	68	54	22	7	32	49	27	21	11	10	6	116	115	119	74	175	149	137	171	91	29	200	52	27	14	35	36	68	79	18	11	22	19	34	23	21
195	1	197322	ACSF3	0.771084	0.744578	yes	51	14	14	25	10	94	62	83	79	45	9	28	90	54	30	11	5	3	186	125	193	129	232	223	170	199	117	41	210	66	26	25	43	53	86	118	27	23	20	38	61	41	35
191	1	197322	ACSF3	0.891566	0.744578	yes	65	20	22	23	11	87	73	107	66	45	7	35	92	54	29	26	23	11	240	125	202	160	241	271	190	210	126	40	218	76	23	25	58	54	111	129	29	33	36	44	75	45	46
4990	1	9175	MAP3K13	0.843373	0.896386	yes	28	10	8	14	12	72	56	106	69	19	14	42	91	60	28	16	16	11	216	125	198	119	231	213	192	195	119	43	179	74	23	19	55	66	99	100	26	26	28	29	42	28	33
4991	1	9175	MAP3K13	0.975904	0.896386	yes	51	15	14	19	9	78	60	100	64	36	17	54	90	65	51	20	20	10	234	158	211	128	263	265	245	251	119	56	236	87	34	25	60	62	119	137	30	32	26	28	50	27	39
4989	1	9175	MAP3K13	0.855422	0.896386	yes	59	14	5	26	13	92	56	115	83	17	13	31	109	95	50	25	19	9	186	129	208	154	276	229	229	243	151	57	209	75	15	18	69	85	120	114	21	21	22	32	60	40	28
4993	1	9175	MAP3K13	0.927711	0.896386	yes	40	11	10	7	8	67	71	108	72	17	8	45	115	59	53	26	13	14	235	173	273	179	258	283	220	253	148	55	238	70	30	21	82	57	124	135	24	23	19	39	58	44	31
4992	1	9175	MAP3K13	0.879518	0.896386	yes	57	17	4	21	8	75	53	95	79	24	3	43	96	54	37	21	17	5	200	142	241	155	208	232	217	224	121	60	203	80	30	17	50	64	120	134	21	25	26	33	55	36	27
4500	1	120425	JAML	0.361446	0.144578	no	27	6	4	9	7	43	50	95	67	26	7	30	89	38	24	9	11	2	94	86	117	84	178	137	131	159	117	43	176	87	27	26	47	37	71	76	27	23	17	17	41	14	23
4501	1	120425	JAML	0.144578	0.144578	no	21	8	4	9	8	49	36	85	58	24	3	21	67	23	15	11	7	4	91	80	117	65	151	128	122	130	92	27	160	66	21	31	34	26	60	75	15	24	23	17	38	26	25
4499	1	120425	JAML	0.0843373	0.144578	no	10	3	4	6	6	28	21	75	59	16	5	29	57	31	14	10	4	1	77	71	87	70	146	121	119	128	99	20	135	57	21	24	31	32	72	68	11	10	22	26	39	23	23
4498	1	120425	JAML	0.120482	0.144578	no	20	9	5	5	4	32	31	81	55	11	5	27	56	29	9	13	7	8	90	69	102	74	141	111	118	110	112	36	121	65	15	23	38	40	53	94	12	16	17	21	31	16	16
4502	1	120425	JAML	0.0120482	0.144578	no	11	6	1	7	4	34	32	68	38	13	4	29	58	25	20	8	2	4	72	54	96	65	117	80	94	101	84	24	153	46	16	11	28	25	57	62	16	16	6	21	33	25	18
5284	1	4314	MMP3	0.0963855	0.184739	no	13	6	2	9	10	19	42	82	54	14	2	27	58	24	18	5	7	3	85	89	98	73	139	105	107	137	86	35	141	61	21	15	40	43	72	82	6	19	7	15	27	20	26
5283	1	4314	MMP3	0.216867	0.184739	no	31	9	6	9	6	33	54	98	61	22	6	34	63	37	11	5	6	3	91	98	117	86	159	137	133	158	110	43	182	63	20	22	31	35	75	79	24	22	13	19	48	16	28
5285	1	4314	MMP3	0.240964	0.184739	no	26	6	3	11	3	31	41	96	71	15	4	38	65	28	19	9	7	7	94	103	122	93	187	154	153	149	104	30	179	63	27	15	39	24	86	77	19	19	16	20	35	21	36
266	1	135	ADORA2A	0.0843373	0.0843373	no	14	7	4	9	3	33	39	65	50	24	7	26	61	24	16	6	6	3	95	80	99	66	140	110	107	115	80	26	134	45	24	24	30	28	61	76	16	17	18	17	30	15	17
3050	1	8061	FOSL1	0.481928	0.573494	yes	30	11	2	11	8	34	55	93	65	17	3	33	76	33	27	10	12	7	80	66	100	78	126	125	104	128	258	87	294	154	29	40	62	61	90	105	17	27	31	28	48	46	45
3052	1	8061	FOSL1	0.698795	0.573494	yes	22	15	7	9	7	60	57	135	72	28	4	39	103	67	37	12	9	9	105	94	132	73	194	141	115	147	351	123	313	220	31	44	69	82	104	113	18	38	26	32	50	48	65
3051	1	8061	FOSL1	0.638554	0.573494	yes	30	8	6	6	3	79	107	165	80	24	4	57	128	104	85	31	15	18	86	87	121	72	152	115	113	129	538	175	407	328	29	53	101	94	98	159	20	60	44	42	59	90	102
3049	1	8061	FOSL1	0.481928	0.573494	yes	24	3	5	6	6	41	40	90	62	18	1	33	86	38	37	11	11	7	84	63	82	75	148	117	108	140	278	95	263	154	18	31	44	51	78	110	14	33	23	22	41	45	53
3053	1	8061	FOSL1	0.566265	0.573494	yes	13	6	5	8	6	60	54	118	71	12	4	45	80	39	33	12	11	5	93	88	105	81	173	143	120	145	331	119	254	182	23	33	74	70	104	144	28	43	43	31	59	53	56
1730	1	1050	CEBPA	0.373494	0.313253	yes	34	7	1	24	4	32	29	56	59	16	7	27	42	29	16	10	13	6	111	98	129	83	175	181	146	173	110	33	195	69	20	20	58	48	96	74	13	19	15	22	58	61	43
1729	1	1050	CEBPA	0.373494	0.313253	yes	33	7	2	14	5	30	39	69	53	19	8	28	73	35	17	8	12	6	117	101	143	98	151	192	171	159	117	38	187	57	15	17	47	55	77	83	23	16	13	20	49	49	27
1732	1	1050	CEBPA	0.277108	0.313253	yes	16	10	2	23	6	34	24	74	52	18	6	21	63	21	20	11	5	4	91	87	109	91	187	205	161	170	96	33	188	62	23	17	52	41	84	88	17	22	17	26	42	30	26
1733	1	1050	CEBPA	0.13253	0.313253	yes	25	10	2	5	4	33	30	55	55	16	5	31	60	29	19	8	11	6	74	95	104	65	160	149	144	125	85	48	178	43	24	15	35	38	77	67	14	15	20	19	35	21	24
1731	1	1050	CEBPA	0.409639	0.313253	yes	25	10	6	25	9	40	42	67	38	18	5	31	52	28	19	11	8	6	109	96	140	93	187	189	159	163	80	40	204	64	23	19	57	56	62	92	15	18	15	17	50	42	39
8116	1	8764	TNFRSF14	1	0.857831	yes	83	30	16	32	34	138	98	131	101	52	29	43	125	89	49	34	53	17	325	210	238	201	292	314	245	283	157	66	216	104	45	58	157	134	196	261	48	44	48	63	116	59	60
8115	1	8764	TNFRSF14	0.927711	0.857831	yes	62	17	11	25	10	79	72	99	72	33	17	27	75	62	32	30	32	13	194	151	153	153	240	245	190	218	158	66	169	78	23	33	97	86	139	181	39	27	46	39	85	41	38
8113	1	8764	TNFRSF14	0.987952	0.857831	yes	80	14	11	24	21	109	103	109	107	43	25	42	125	75	70	33	28	14	290	188	221	196	270	320	247	281	177	83	216	98	56	62	134	153	244	250	47	52	57	77	88	54	39
8114	1	8764	TNFRSF14	0.39759	0.857831	yes	39	12	7	10	9	51	32	80	65	24	16	23	61	47	19	17	14	3	139	78	124	113	183	125	138	142	100	32	170	54	34	14	36	37	89	96	22	19	14	14	44	27	24
8112	1	8764	TNFRSF14	0.975904	0.857831	yes	67	26	17	28	14	94	73	117	71	32	21	52	106	67	29	36	40	8	205	131	212	145	250	291	192	237	162	60	194	88	40	47	108	112	157	187	42	32	38	40	90	33	28
4961	1	5604	MAP2K1	0.963855	0.954217	yes	47	14	12	17	9	85	109	179	119	39	8	59	123	54	39	7	19	8	193	141	199	138	301	266	255	296	155	51	230	114	33	31	102	97	144	173	30	28	33	28	69	42	54
4959	1	5604	MAP2K1	0.939759	0.954217	yes	38	14	10	18	9	62	92	113	123	38	7	53	103	52	44	17	14	14	160	127	156	131	237	228	234	259	146	41	222	90	29	27	74	126	149	144	15	23	26	35	67	40	41
4962	1	5604	MAP2K1	0.987952	0.954217	yes	64	17	15	20	18	84	89	144	119	35	12	64	104	75	23	29	18	12	177	140	169	129	314	225	231	251	173	65	292	98	34	37	62	67	135	182	24	35	28	27	83	47	36
4963	1	5604	MAP2K1	0.951807	0.954217	yes	35	15	6	21	13	98	109	164	133	39	10	50	116	52	43	18	15	5	160	149	176	130	273	210	204	262	193	52	279	107	26	37	41	69	149	126	18	31	32	38	73	56	44
4960	1	5604	MAP2K1	0.927711	0.954217	yes	47	11	11	12	14	99	121	165	158	47	15	51	87	65	37	32	9	9	176	133	171	115	219	218	199	192	175	56	244	97	35	36	67	79	114	155	21	25	24	36	70	41	48
2036	1	1385	CREB1	0.819277	0.766265	yes	53	13	9	13	10	104	86	108	71	36	14	41	114	51	30	20	11	11	193	130	147	137	207	196	179	183	122	74	186	78	18	25	55	58	90	118	19	19	24	22	43	32	33
2038	1	1385	CREB1	0.313253	0.766265	yes	18	12	2	9	10	66	49	89	61	20	7	32	81	30	21	17	6	3	115	80	113	99	153	178	142	147	101	32	132	41	17	13	52	48	83	78	15	20	18	14	42	16	19
2039	1	1385	CREB1	0.843373	0.766265	yes	41	22	9	13	9	122	89	106	81	46	18	44	97	78	47	30	12	15	187	134	180	135	231	258	171	157	112	47	179	53	24	23	48	70	99	149	19	20	25	35	52	51	27
2040	1	1385	CREB1	0.879518	0.766265	yes	55	15	13	13	9	98	120	117	95	48	26	61	128	55	34	21	20	10	179	139	164	149	230	224	195	227	127	63	161	87	25	24	61	63	102	132	27	22	37	38	50	26	36
2037	1	1385	CREB1	0.975904	0.766265	yes	73	16	16	24	13	180	137	184	121	56	25	89	168	96	57	38	25	12	260	191	261	213	255	333	228	251	223	91	225	121	41	44	77	76	160	177	24	29	30	39	63	54	50
7042	1	57521	RPTOR	0.493976	0.568675	yes	20	9	3	8	10	60	34	81	51	26	6	37	75	40	27	8	7	5	142	115	107	105	155	186	146	153	97	51	181	61	23	13	49	42	84	104	20	15	14	25	29	28	33
7046	1	57521	RPTOR	0.433735	0.568675	yes	24	7	4	6	4	51	47	76	48	17	10	35	67	29	20	15	13	4	111	78	99	82	193	153	154	152	113	34	146	68	18	16	53	49	90	92	20	26	28	25	36	22	18
7045	1	57521	RPTOR	0.722892	0.568675	yes	29	11	7	10	12	79	50	90	47	31	11	41	89	44	30	6	12	7	150	95	116	113	194	209	159	158	108	44	163	73	19	27	56	52	112	104	19	25	22	21	44	34	40
7044	1	57521	RPTOR	0.542169	0.568675	yes	18	11	4	14	7	69	40	81	48	23	5	32	87	34	26	16	15	6	130	86	90	105	164	161	160	149	80	57	159	66	29	31	58	44	85	119	13	19	21	32	34	26	17
7043	1	57521	RPTOR	0.650602	0.568675	yes	20	10	12	10	12	68	44	73	54	35	11	32	75	39	38	17	15	9	129	99	115	102	198	173	151	158	118	45	151	74	21	20	51	52	79	89	19	17	26	31	55	40	33
8622	1	7704	ZBTB16	0.349398	0.183133	no	20	5	4	14	59	39	35	84	43	24	6	29	75	32	14	10	39	8	95	96	113	77	179	166	124	169	90	53	160	62	21	16	47	47	77	95	19	19	17	26	36	23	26
8625	1	7704	ZBTB16	0.0843373	0.183133	no	16	4	1	7	26	33	23	76	40	14	5	29	55	23	12	10	7	7	90	56	73	58	139	128	94	117	59	29	144	45	23	17	35	37	69	87	17	14	12	19	41	20	17
8624	1	7704	ZBTB16	0.156627	0.183133	no	24	15	1	5	26	30	30	80	49	15	4	29	60	23	23	11	13	3	90	77	112	75	150	124	107	134	80	40	155	54	15	14	35	38	69	85	17	26	13	19	38	31	16
8626	1	7704	ZBTB16	0.180723	0.183133	no	27	10	4	10	30	34	39	81	64	15	1	34	64	35	17	10	19	4	90	81	100	71	150	125	111	149	87	34	165	93	25	12	36	35	81	86	27	18	15	18	29	18	24
8623	1	7704	ZBTB16	0.144578	0.183133	no	21	6	5	3	43	30	34	82	50	24	7	29	65	24	13	5	20	3	81	81	95	79	153	126	127	122	83	37	162	57	21	18	41	45	73	81	23	21	13	10	25	25	26
4080	1	26280	IL1RAPL2	0.0963855	0.139759	no	19	9	3	6	9	48	32	75	60	23	8	38	76	25	18	7	10	5	107	88	111	85	168	115	122	126	82	36	165	49	19	14	43	45	60	67	14	23	16	17	29	15	21
4078	1	26280	IL1RAPL2	0.192771	0.139759	no	20	11	6	8	8	35	41	73	40	26	11	36	79	33	13	13	7	7	108	81	108	69	172	134	137	154	112	31	156	61	16	14	36	39	63	57	14	20	11	15	31	18	11
4082	1	26280	IL1RAPL2	0.168675	0.139759	no	27	5	3	5	7	63	37	79	50	22	9	47	103	31	23	9	12	8	94	99	103	86	129	112	113	122	64	28	146	40	12	14	32	24	69	61	17	14	12	12	34	24	20
4081	1	26280	IL1RAPL2	0.0963855	0.139759	no	15	3	2	8	8	33	29	86	38	19	3	40	61	27	23	14	4	3	102	68	113	76	126	114	130	147	87	33	170	52	16	14	29	32	88	90	10	14	16	16	34	13	13
4079	1	26280	IL1RAPL2	0.144578	0.139759	no	26	8	4	6	4	38	34	88	52	31	4	40	86	28	13	11	10	8	86	93	115	76	161	154	133	145	92	42	157	59	17	13	36	30	65	64	22	22	13	11	29	18	18
1347	1	914	CD2	0.156627	0.195181	no	28	7	4	10	6	31	31	88	55	14	4	37	73	30	19	10	8	8	79	88	122	87	146	127	120	116	100	33	164	56	21	10	47	36	75	89	18	18	13	24	44	17	19
1344	1	914	CD2	0.445783	0.195181	no	25	8	4	7	4	41	36	86	57	22	7	20	86	30	21	10	9	4	103	110	122	87	169	151	134	119	116	32	164	85	26	19	47	39	85	99	25	25	18	19	43	29	26
1343	1	914	CD2	0.120482	0.195181	no	28	11	4	6	4	27	39	99	57	22	4	30	63	30	11	10	4	5	73	72	105	75	147	114	114	116	104	40	147	60	20	13	34	40	59	91	15	11	16	22	41	24	13
1345	1	914	CD2	0.0120482	0.195181	no	10	6	1	8	4	34	20	70	43	21	6	20	65	26	17	9	7	3	81	73	100	62	133	92	130	133	77	22	151	66	16	13	26	26	60	83	10	13	10	25	28	23	23
1346	1	914	CD2	0.240964	0.195181	no	32	7	4	11	8	37	25	75	65	13	7	27	53	37	12	9	4	6	119	87	110	92	194	141	165	159	98	34	196	69	20	18	45	38	73	81	19	16	13	16	49	24	27
1180	1	388372	CCL4L1	0.0481928	0.0481928	no	14	8	5	3	4	34	32	95	77	12	4	26	41	26	16	5	11	3	66	65	91	63	110	85	86	88	78	22	97	58	19	14	33	33	47	48	9	10	17	19	31	12	15
1182	1	6351	CCL4	0.26506	0.156627	no	21	10	6	11	6	49	49	135	116	21	6	30	67	30	17	19	14	7	100	86	132	78	144	117	133	123	112	50	168	68	15	13	45	35	68	86	19	18	15	17	38	21	20
1181	1	6351	CCL4	0.0481928	0.156627	no	21	5	2	6	2	30	41	118	75	20	4	22	64	17	20	7	9	1	64	65	107	74	116	84	104	116	81	25	134	49	17	9	30	35	66	53	18	9	12	12	26	17	15
6955	1	8767	RIPK2	0.53012	0.518072	yes	45	8	6	12	5	58	52	129	96	18	9	24	64	46	30	23	15	7	121	86	100	92	176	163	108	134	131	58	175	91	36	29	43	43	100	134	16	21	24	16	42	29	23
6954	1	8767	RIPK2	0.421687	0.518072	yes	26	10	5	8	6	45	56	104	78	21	5	26	52	52	22	8	9	7	93	90	106	82	155	140	111	149	119	44	200	102	18	16	43	47	85	122	13	14	18	22	42	30	24
6957	1	8767	RIPK2	0.53012	0.518072	yes	27	10	8	12	6	42	48	99	74	17	8	22	52	37	23	11	11	8	93	61	104	92	146	129	114	112	136	47	153	87	32	19	47	59	103	114	23	20	23	32	55	36	26
6956	1	8767	RIPK2	0.493976	0.518072	yes	33	15	6	14	16	50	50	101	84	18	7	24	48	37	24	13	8	6	105	70	102	93	154	126	110	134	114	39	130	83	15	20	56	54	93	127	14	14	21	15	54	34	25
6958	1	8767	RIPK2	0.614458	0.518072	yes	29	11	7	12	11	51	66	121	115	18	13	28	81	39	26	10	18	6	113	85	72	109	163	135	120	136	121	46	191	94	23	12	47	50	144	134	12	25	25	28	40	24	25
4111	1	53833	IL20RB	0.168675	0.0987952	no	20	8	4	6	7	30	29	83	66	21	7	24	82	27	16	12	6	4	98	71	111	76	158	145	120	136	86	36	166	54	24	15	50	49	70	63	19	15	27	21	43	37	14
4110	1	53833	IL20RB	0.060241	0.0987952	no	13	8	2	7	7	38	23	63	50	19	3	18	50	28	13	5	10	4	78	59	85	64	133	116	98	125	93	23	146	42	11	15	52	28	65	68	12	13	14	15	43	15	11
4112	1	53833	IL20RB	0.108434	0.0987952	no	21	5	2	6	2	37	22	77	46	11	10	37	55	22	21	9	8	7	80	79	79	72	146	127	114	130	64	34	136	45	28	13	28	36	65	72	9	11	19	16	28	25	18
4109	1	53833	IL20RB	0.0361446	0.0987952	no	17	8	1	4	3	36	21	60	55	9	5	30	56	32	21	5	11	2	98	83	100	59	133	125	104	126	88	24	162	60	29	8	36	29	74	85	20	16	11	22	34	16	20
4108	1	53833	IL20RB	0.120482	0.0987952	no	20	7	2	10	7	41	23	79	58	19	5	39	73	33	12	8	8	3	104	89	105	73	150	125	148	129	104	25	168	65	17	27	44	38	69	70	15	22	14	14	30	17	23
2628	1	1969	EPHA2	0.843373	0.901205	yes	68	27	23	34	5	295	266	656	330	28	16	145	362	96	68	25	23	16	208	117	154	100	143	136	109	172	477	309	307	325	73	99	204	224	465	481	21	64	54	59	198	233	130
2626	1	1969	EPHA2	0.903614	0.901205	yes	85	31	19	47	19	283	290	567	376	41	29	176	400	113	65	28	29	12	288	131	167	109	175	169	139	179	515	361	402	363	77	121	211	258	442	477	20	57	64	85	247	286	161
2627	1	1969	EPHA2	0.843373	0.901205	yes	61	24	11	24	7	288	296	616	302	28	13	134	381	66	50	14	19	8	218	110	186	88	167	156	134	148	510	318	346	359	89	126	224	239	387	485	23	70	47	69	171	194	112
2629	1	1969	EPHA2	0.975904	0.901205	yes	134	35	26	60	18	397	417	842	438	36	26	199	522	152	126	33	42	31	256	101	175	109	189	203	176	198	593	329	422	353	73	110	277	290	541	610	30	63	64	89	292	369	222
2630	1	1969	EPHA2	0.939759	0.901205	yes	124	48	18	62	14	460	409	736	450	34	33	257	518	123	99	39	40	21	336	160	208	152	213	214	182	228	643	405	479	399	100	127	237	261	546	590	32	88	56	79	312	368	184
7743	1	10454	TAB1	0.843373	0.689157	yes	26	15	5	11	9	75	49	74	51	32	11	38	80	43	32	13	13	8	177	130	180	146	240	204	184	226	128	39	208	69	27	16	59	68	119	115	20	23	22	36	46	32	28
7742	1	10454	TAB1	0.807229	0.689157	yes	22	11	12	17	8	64	47	89	74	27	6	27	84	35	26	12	13	8	161	145	186	121	191	215	162	201	99	44	195	64	24	20	61	48	108	119	20	28	23	35	50	33	21
7741	1	10454	TAB1	0.891566	0.689157	yes	27	6	3	12	16	85	48	105	67	35	12	26	88	58	33	17	11	6	204	150	185	157	256	263	208	225	119	39	179	75	23	21	54	52	102	120	33	29	34	28	57	42	31
7745	1	10454	TAB1	0.506024	0.689157	yes	27	7	7	7	6	57	44	81	54	23	8	30	61	34	30	15	12	6	129	111	133	108	176	204	119	165	99	41	160	52	20	15	49	41	86	104	17	16	19	26	47	19	26
7744	1	10454	TAB1	0.39759	0.689157	yes	13	10	4	6	9	46	27	78	49	20	3	23	63	29	18	6	9	6	120	117	140	98	173	171	144	169	87	39	141	57	17	15	35	47	78	108	15	25	27	11	49	26	29
2411	1	1803	DPP4	0.301205	0.438554	yes	29	6	5	9	8	53	54	83	50	33	14	29	61	30	17	9	7	5	146	163	134	147	186	190	135	147	99	26	160	62	25	12	46	32	62	65	12	17	22	16	53	22	19
2410	1	1803	DPP4	0.481928	0.438554	yes	35	9	11	10	10	88	68	110	68	37	19	36	97	32	18	14	5	6	224	236	175	183	200	234	94	150	87	19	147	44	28	22	41	34	73	77	22	19	14	19	62	36	35
2408	1	1803	DPP4	0.554217	0.438554	yes	30	9	4	19	7	77	84	107	79	39	10	40	84	43	24	10	10	7	236	224	199	180	232	268	147	162	115	29	189	64	29	28	36	32	58	87	22	16	20	26	49	43	43
2409	1	1803	DPP4	0.46988	0.438554	yes	37	12	6	8	10	99	102	126	75	26	25	46	312	35	21	6	12	7	216	232	170	190	197	252	112	157	84	23	176	52	30	19	31	37	72	79	46	14	20	13	47	37	45
2412	1	1803	DPP4	0.385542	0.438554	yes	30	11	4	5	9	71	65	104	73	30	8	38	77	32	19	14	12	6	172	173	139	166	183	197	131	145	101	33	148	67	15	15	38	32	61	70	26	18	21	14	46	31	31
5781	1	4854	NOTCH3	0.662651	0.624096	yes	20	12	5	11	9	36	27	70	63	19	3	32	74	37	18	11	12	4	140	99	142	127	206	177	135	165	137	98	255	89	25	20	48	50	126	149	11	22	19	20	66	59	50
5780	1	4854	NOTCH3	0.879518	0.624096	yes	26	7	3	11	8	52	49	100	67	34	7	39	83	34	18	15	10	3	147	115	173	119	203	171	138	191	208	105	258	111	27	28	56	42	140	186	23	29	20	26	61	62	67
5784	1	4854	NOTCH3	0.39759	0.624096	yes	15	15	3	7	7	46	30	77	59	17	6	30	55	32	20	7	18	4	104	74	118	101	163	123	126	135	113	58	183	72	27	18	41	44	86	111	19	15	14	23	44	39	30
5783	1	4854	NOTCH3	0.698795	0.624096	yes	24	12	6	10	7	39	33	74	66	22	10	30	65	37	23	12	17	6	132	96	138	127	184	174	147	183	160	73	241	73	26	27	60	49	113	156	21	21	8	22	48	38	32
5782	1	4854	NOTCH3	0.481928	0.624096	yes	33	9	1	12	4	20	35	82	57	23	9	17	96	25	24	10	11	3	95	85	135	95	185	146	125	159	137	55	174	80	12	31	57	39	87	110	21	19	23	22	44	35	28
4686	1	3914	LAMB3	0.987952	0.990361	yes	78	23	14	54	8	497	639	1505	1353	74	70	227	418	157	105	47	30	34	388	185	415	198	428	599	433	459	1765	860	582	902	161	274	308	385	672	673	42	78	113	103	153	270	195
4687	1	3914	LAMB3	1	0.990361	yes	56	24	16	34	15	449	589	1422	1368	67	36	235	398	144	105	35	33	25	377	198	396	213	418	612	393	418	1449	677	535	810	93	238	323	381	669	628	55	95	157	83	140	290	204
4684	1	3914	LAMB3	0.987952	0.990361	yes	60	21	15	37	9	291	359	897	846	55	40	165	295	112	79	40	31	20	299	159	273	151	326	405	299	342	1137	555	444	645	102	158	244	279	468	442	34	69	91	71	85	181	140
4685	1	3914	LAMB3	0.987952	0.990361	yes	123	37	27	72	9	732	780	1917	1811	111	76	382	643	276	214	74	44	49	504	252	553	269	463	596	427	432	2706	1289	878	1301	212	360	535	585	856	916	39	111	185	126	213	375	305
4688	1	3914	LAMB3	0.987952	0.990361	yes	143	46	16	87	21	696	811	2148	1787	137	86	462	756	338	214	114	55	71	442	251	506	256	484	651	469	552	2095	976	824	1183	269	345	444	465	725	796	79	78	159	118	215	439	372
3484	1	8358	H3C2	0.795181	0.795181	yes	78	34	67	23	9	61	41	110	59	66	4	39	97	93	60	17	16	10	456	311	379	402	482	972	220	295	154	51	293	81	16	15	29	55	142	185	16	14	13	30	47	66	41
3395	1	2879	GPX4	0.975904	0.855422	yes	74	24	16	23	22	133	92	173	162	33	25	43	89	48	30	26	21	4	296	188	239	219	360	422	329	391	261	127	301	164	57	68	144	122	245	308	30	41	64	57	81	67	52
3396	1	2879	GPX4	1	0.855422	yes	111	24	28	45	37	170	148	225	184	45	31	50	98	54	32	19	36	8	373	245	326	334	428	509	391	454	399	201	417	181	87	96	181	174	376	386	53	51	65	81	111	97	74
3397	1	2879	GPX4	0.325301	0.855422	yes	13	6	4	7	4	27	23	79	48	19	4	21	76	28	9	8	9	7	128	74	100	86	160	142	160	148	107	37	167	72	22	19	41	40	89	121	16	16	18	26	38	13	20
3398	1	2879	GPX4	0.975904	0.855422	yes	61	21	13	18	24	93	115	161	145	38	33	49	73	38	26	16	25	4	364	214	275	292	349	482	368	451	315	177	318	174	90	87	160	137	259	336	54	44	63	84	95	81	59
3399	1	2879	GPX4	1	0.855422	yes	105	30	32	43	34	185	183	265	248	67	28	69	131	48	39	14	46	11	521	297	382	396	491	643	543	590	452	214	409	233	112	116	288	210	426	492	66	58	82	113	133	114	92
2905	1	8823	FGF16	0.0120482	0.250602	yes	13	4	2	5	4	34	33	66	44	17	2	38	45	21	18	5	6	4	81	62	84	81	129	123	113	115	74	14	150	45	22	17	24	37	80	71	15	17	17	13	36	23	15
2902	1	8823	FGF16	0.180723	0.250602	yes	25	3	2	7	9	42	26	66	55	25	4	34	61	26	21	4	12	2	95	91	112	80	177	134	137	150	100	32	212	55	20	5	42	41	74	62	18	16	27	16	42	24	23
2903	1	8823	FGF16	0.638554	0.250602	yes	27	8	3	10	5	41	36	100	65	20	5	31	80	28	21	6	8	7	111	114	162	107	217	147	166	166	122	39	213	89	26	21	49	46	98	107	35	24	30	28	51	17	29
2904	1	8823	FGF16	0.168675	0.250602	yes	18	8	3	5	5	24	36	74	60	19	2	31	67	27	24	7	9	2	77	93	108	66	165	147	118	128	118	27	196	54	15	18	46	40	76	76	22	32	16	20	38	22	28
2906	1	8823	FGF16	0.253012	0.250602	yes	26	9	2	10	10	51	32	86	52	20	6	28	71	32	25	10	9	4	95	84	127	81	170	153	138	138	107	40	199	56	27	19	44	38	100	80	14	18	22	32	39	24	19
6177	1	5295	PIK3R1	0.73494	0.660241	yes	49	16	18	12	8	47	44	100	45	35	13	30	64	47	27	20	12	9	284	198	197	229	250	212	211	245	105	37	167	59	19	15	60	46	98	112	18	20	20	22	39	24	30
6176	1	5295	PIK3R1	0.590361	0.660241	yes	28	9	19	20	7	51	28	72	50	37	10	29	71	51	19	18	10	5	281	192	201	237	295	232	266	334	89	37	166	56	19	8	59	54	98	138	20	24	12	26	52	22	21
6175	1	5295	PIK3R1	0.710843	0.660241	yes	40	16	15	15	7	51	44	79	62	43	9	21	68	45	24	14	10	9	243	191	186	250	219	199	225	300	87	34	162	55	21	17	61	56	114	113	19	30	23	30	48	29	23
6174	1	5295	PIK3R1	0.710843	0.660241	yes	44	11	12	20	10	54	43	81	42	34	8	31	58	43	43	25	11	11	266	209	225	217	268	231	257	290	104	33	178	54	11	30	57	48	116	145	17	20	16	28	37	33	26
6178	1	5295	PIK3R1	0.554217	0.660241	yes	36	10	12	13	10	48	41	85	55	32	11	31	64	41	31	23	8	9	228	173	182	193	241	176	183	213	101	39	158	60	24	17	44	34	86	106	21	18	16	32	47	33	20
3366	1	2239	GPC4	0.39759	0.657831	yes	20	7	5	14	12	49	40	83	65	33	7	35	83	22	23	7	16	4	97	107	119	69	203	143	161	184	84	24	163	50	17	16	42	32	83	94	24	16	10	16	44	34	26
3365	1	2239	GPC4	0.638554	0.657831	yes	15	13	10	12	2	59	35	79	55	22	6	37	105	29	36	11	21	5	109	98	174	108	201	200	196	206	113	28	157	52	21	25	69	51	98	139	27	19	22	24	61	47	47
3367	1	2239	GPC4	0.86747	0.657831	yes	20	8	10	13	9	73	52	92	66	35	12	47	97	31	25	15	14	7	134	125	157	109	232	236	255	212	120	51	204	67	32	17	59	48	107	126	32	26	31	22	57	45	50
3368	1	2239	GPC4	0.807229	0.657831	yes	21	13	7	17	12	61	63	108	66	30	8	38	87	40	38	8	19	6	118	117	137	107	200	190	202	201	102	47	171	53	24	21	64	43	94	118	26	36	32	38	54	58	32
3369	1	2239	GPC4	0.578313	0.657831	yes	22	4	8	8	6	44	50	78	65	14	16	33	70	38	24	13	18	4	119	115	127	97	198	158	164	180	100	31	162	47	11	17	47	50	95	114	29	31	22	30	38	29	28
2752	1	8772	FADD	0.46988	0.657831	yes	23	13	4	5	12	61	38	96	63	23	7	29	66	32	16	6	13	3	123	100	130	93	167	172	163	167	114	44	152	74	22	14	43	45	104	95	17	18	23	17	40	25	29
2750	1	8772	FADD	0.759036	0.657831	yes	34	10	11	9	13	58	55	90	58	44	7	46	79	24	21	8	11	3	188	106	164	110	205	237	175	216	126	57	212	68	18	28	68	88	143	146	20	32	27	45	31	32	26
2751	1	8772	FADD	0.795181	0.657831	yes	39	6	13	11	13	71	80	96	64	38	12	54	80	30	32	7	19	4	146	121	156	135	225	230	176	211	154	62	201	82	21	25	71	61	146	154	23	17	25	28	69	29	36
2754	1	8772	FADD	0.313253	0.657831	yes	35	8	4	13	12	55	35	90	74	23	8	29	58	36	14	10	8	6	125	83	111	95	149	148	123	126	117	31	178	62	14	21	32	37	82	102	20	21	17	23	34	24	27
2753	1	8772	FADD	0.951807	0.657831	yes	61	8	7	19	10	93	86	130	96	36	12	52	108	41	31	18	13	4	169	148	180	175	248	293	216	253	193	66	251	106	33	34	89	93	185	172	43	37	45	42	62	22	40
2577	1	143244	EIF5AL1	0.253012	0.137349	no	34	14	5	11	6	48	36	76	39	17	1	30	67	43	37	11	16	1	86	76	125	93	150	119	113	148	99	30	204	82	23	24	29	38	55	109	15	19	7	16	26	17	15
2580	1	143244	EIF5AL1	0.0963855	0.137349	no	16	9	3	6	3	37	24	53	47	18	9	30	77	34	27	12	9	2	76	68	87	71	128	123	110	101	92	23	145	52	21	22	33	29	47	65	16	13	14	12	49	16	24
2576	1	143244	EIF5AL1	0.108434	0.137349	no	19	8	5	9	6	44	25	66	38	21	7	41	80	34	22	14	9	7	85	86	109	72	165	101	109	133	86	33	167	55	24	9	33	28	72	79	22	17	16	23	28	21	28
2579	1	143244	EIF5AL1	0.108434	0.137349	no	25	10	1	10	7	41	33	80	52	17	4	28	62	38	29	8	9	1	78	86	85	48	132	114	101	134	79	20	140	68	25	8	43	31	55	81	10	14	16	8	36	25	21
2578	1	143244	EIF5AL1	0.120482	0.137349	no	21	12	4	6	1	41	25	68	47	16	4	23	53	37	25	16	13	5	92	69	100	66	170	118	106	106	77	25	161	53	21	15	33	42	62	82	18	23	14	26	32	26	23
8515	1	7456	WIPF1	0.987952	0.792771	yes	44	13	14	21	6	108	93	144	112	54	11	52	125	65	49	40	22	10	186	173	236	155	278	228	231	279	178	63	261	143	42	40	100	95	202	214	40	28	36	35	67	35	49
8517	1	7456	WIPF1	0.746988	0.792771	yes	30	9	7	9	6	82	93	125	96	40	16	42	82	49	33	21	20	10	150	105	156	127	179	177	170	221	113	54	173	79	29	30	60	66	181	198	25	36	37	26	32	20	35
8516	1	7456	WIPF1	0.759036	0.792771	yes	33	11	8	10	7	64	67	110	79	33	8	33	70	53	32	12	18	8	148	97	143	127	199	171	176	185	133	39	212	74	25	16	62	46	125	167	26	27	16	30	55	30	31
8514	1	7456	WIPF1	0.903614	0.792771	yes	26	18	8	13	10	72	57	118	76	32	12	47	79	51	40	11	10	14	137	113	179	119	203	177	186	177	114	47	235	92	35	25	70	57	143	150	27	34	33	21	53	28	39
8513	1	7456	WIPF1	0.566265	0.792771	yes	27	11	14	14	17	86	73	118	85	35	12	48	89	50	30	17	10	4	109	100	131	110	167	133	119	163	119	40	130	77	22	24	69	69	131	138	19	21	18	32	37	20	25
1823	1	161198	CLEC14A	0.180723	0.171084	no	31	4	4	6	10	33	25	66	40	19	7	32	79	37	20	8	5	6	91	83	94	83	163	134	127	139	95	36	158	68	25	19	34	45	79	54	20	10	17	17	39	22	17
1825	1	161198	CLEC14A	0.277108	0.171084	no	13	5	3	9	5	26	25	84	58	24	6	29	55	31	25	6	13	5	111	65	102	87	181	141	158	155	83	42	144	60	19	23	41	22	92	81	11	22	16	25	34	18	23
1821	1	161198	CLEC14A	0.108434	0.171084	no	24	6	2	11	3	34	28	76	43	18	5	30	63	22	11	7	7	5	72	92	120	80	149	139	127	122	109	25	145	54	15	24	35	38	74	59	21	19	14	15	37	12	17
1822	1	161198	CLEC14A	0.216867	0.171084	no	29	7	7	9	10	32	31	78	56	12	9	35	58	42	28	11	11	7	104	84	100	70	146	138	135	141	80	34	131	50	18	18	37	32	60	73	15	11	19	15	28	23	20
1824	1	161198	CLEC14A	0.0722892	0.171084	no	18	6	1	9	9	36	38	60	43	27	7	23	62	26	14	4	9	4	86	71	90	56	143	122	111	129	82	25	129	46	14	11	35	30	63	62	22	15	19	7	33	15	24
316	1	238	ALK	0.0240964	0.0626506	no	26	3	4	3	5	33	27	72	43	18	3	26	43	29	14	10	7	3	78	71	110	70	139	130	112	125	90	34	171	42	19	7	35	37	70	96	15	21	12	10	27	22	21
319	1	238	ALK	0.192771	0.0626506	no	24	14	1	7	4	43	33	89	46	24	8	29	58	32	26	14	6	4	103	83	111	87	177	144	151	151	82	32	192	69	19	12	39	22	70	102	12	19	12	13	39	23	22
320	1	238	ALK	0.0481928	0.0626506	no	24	5	1	6	4	28	26	82	38	16	3	26	60	32	25	10	8	3	84	67	116	73	135	104	113	134	67	23	173	62	20	10	38	33	58	74	14	16	18	22	27	11	19
318	1	238	ALK	0.0361446	0.0626506	no	17	4	4	5	3	31	27	69	43	22	5	15	58	36	12	7	6	4	82	79	72	60	124	127	116	113	78	29	141	50	23	13	41	30	68	66	10	14	13	20	29	17	29
317	1	238	ALK	0.0120482	0.0626506	no	16	1	2	7	4	30	32	73	52	18	6	40	57	31	22	5	8	4	93	85	114	77	157	118	101	109	85	33	138	52	23	10	29	29	65	59	14	15	12	14	27	21	22
309	1	226	ALDOA	1	1	yes	577	177	149	172	163	1619	1482	1583	1124	354	176	429	976	297	205	160	122	73	1676	1030	1689	1428	1947	4650	2551	2091	1823	1155	3048	1313	494	616	1577	1971	2230	2483	260	311	489	747	1453	833	820
310	1	226	ALDOA	1	1	yes	182	50	52	47	69	483	386	412	309	140	55	158	292	77	61	44	43	14	687	467	630	516	825	1531	817	728	645	429	1152	510	186	196	392	546	684	831	105	100	179	240	334	202	160
4713	1	3920	LAMP2	0.108434	0.110843	no	19	9	6	9	20	24	28	83	49	20	4	19	67	24	18	10	13	3	82	85	104	84	154	107	125	136	97	28	169	52	19	15	55	51	77	74	20	22	23	19	37	20	17
4709	1	3920	LAMP2	0.120482	0.110843	no	19	6	4	8	5	47	35	62	38	29	5	34	47	27	24	12	10	5	78	62	103	75	115	95	110	113	82	33	132	51	20	16	42	31	55	73	19	17	21	18	38	21	14
4710	1	3920	LAMP2	0.0722892	0.110843	no	14	7	2	10	14	33	16	66	35	11	5	19	68	18	16	7	4	3	75	73	73	66	119	95	121	109	80	19	104	52	18	18	43	38	77	91	22	15	19	28	26	11	15
4711	1	3920	LAMP2	0	0.110843	no	6	4	2	7	5	16	12	36	32	9	5	14	41	14	9	7	3	1	49	43	43	30	76	53	53	56	36	14	83	20	7	12	27	23	47	37	6	8	7	9	14	2	10
4712	1	3920	LAMP2	0.253012	0.110843	no	24	4	5	12	18	40	33	79	48	19	5	24	75	34	24	13	9	5	85	90	86	74	138	112	141	126	95	25	137	47	20	20	54	50	82	112	25	20	18	18	45	22	22
5409	1	4582	MUC1	1	1	yes	156	40	45	49	140	856	672	1016	565	238	88	311	697	117	56	40	172	9	747	493	1321	551	897	1350	1019	965	3113	1504	1676	1430	203	251	743	905	1489	1713	281	262	415	383	562	510	442
5410	1	4582	MUC1	1	1	yes	523	143	185	160	380	2448	1673	2071	1065	619	247	745	1542	343	232	108	637	37	1319	822	2303	1045	1347	2237	1586	1589	6354	3027	2881	2757	348	483	1056	1323	2789	2835	487	405	753	556	1491	1557	1272
5406	1	4582	MUC1	1	1	yes	128	35	56	39	170	1004	800	1150	607	199	99	303	671	89	57	26	159	7	749	495	1386	613	977	1556	1158	1057	2871	1377	1404	1251	162	197	929	1231	1971	2086	328	298	468	466	644	557	489
5407	1	4582	MUC1	1	1	yes	167	55	89	70	214	1154	864	1224	710	227	134	398	778	114	85	39	263	20	855	549	1472	614	993	1532	1085	1097	3436	1563	1704	1475	207	252	831	1070	1838	1935	320	294	404	432	781	700	638
5408	1	4582	MUC1	1	1	yes	400	145	198	176	273	2139	1516	1843	906	588	199	736	1491	382	243	142	571	60	1085	738	2097	864	1136	1801	1321	1284	5030	2361	2483	2274	312	373	1070	1172	2414	2418	450	371	626	568	1519	1402	1186
958	1	775	CACNA1C	0.638554	0.228916	yes	19	9	8	5	6	228	121	112	86	39	16	92	146	43	38	17	14	6	144	125	170	107	239	203	180	232	137	71	211	107	27	22	61	46	82	86	17	23	18	23	45	24	32
962	1	775	CACNA1C	0.060241	0.228916	yes	12	5	2	10	3	38	27	86	48	15	3	28	57	34	24	6	7	5	84	62	107	71	163	140	138	137	77	30	156	51	19	13	46	24	60	68	15	18	24	21	34	19	26
961	1	775	CACNA1C	0.0240964	0.228916	yes	17	7	2	3	5	30	28	84	40	17	2	17	53	23	15	18	6	7	93	68	77	64	137	106	101	119	86	30	146	33	21	14	29	38	78	60	11	18	12	9	23	23	18
959	1	775	CACNA1C	0.144578	0.228916	yes	21	8	1	6	4	33	30	72	48	16	9	26	54	43	28	6	10	7	132	97	123	82	171	123	151	151	78	36	164	51	19	16	28	29	63	67	19	18	15	22	38	21	16
960	1	775	CACNA1C	0.277108	0.228916	yes	31	8	5	10	5	51	23	81	46	31	4	33	60	62	33	19	20	12	151	105	105	90	173	191	147	167	96	29	135	49	21	15	26	39	67	77	18	14	18	21	31	15	16
3884	1	3459	IFNGR1	0.963855	0.889157	yes	48	7	13	23	20	175	168	265	247	36	27	101	182	73	50	27	33	10	234	136	188	154	257	288	217	245	203	70	283	132	24	57	100	103	276	310	34	34	34	59	109	70	68
3885	1	3459	IFNGR1	0.939759	0.889157	yes	37	14	10	23	26	164	163	230	182	49	19	74	170	63	57	26	36	11	190	114	184	120	217	261	221	203	175	79	280	126	35	45	96	95	271	288	34	25	34	50	105	48	63
3886	1	3459	IFNGR1	0.722892	0.889157	yes	32	11	7	14	21	95	104	164	119	34	11	69	128	42	31	24	21	7	169	88	152	105	188	179	148	187	141	63	168	89	22	21	64	62	168	227	26	28	31	22	58	29	49
3887	1	3459	IFNGR1	0.927711	0.889157	yes	29	10	8	29	28	134	160	243	180	35	21	88	181	83	40	26	27	11	174	120	195	129	239	241	203	225	193	65	207	123	27	45	85	87	218	267	27	32	26	33	80	61	45
3883	1	3459	IFNGR1	0.891566	0.889157	yes	41	8	8	16	18	124	97	193	155	35	17	80	146	52	34	18	24	9	152	111	134	114	229	246	179	200	169	71	195	96	30	41	69	75	198	225	26	34	28	37	72	52	45
1918	1	1278	COL1A2	0.86747	0.848193	yes	37	9	16	20	14	56	169	159	190	143	25	35	67	47	27	10	12	5	240	151	207	205	225	243	172	241	108	61	253	86	43	55	51	83	97	128	27	28	19	31	52	85	49
1916	1	1278	COL1A2	0.879518	0.848193	yes	63	23	17	26	14	42	213	131	221	160	30	38	92	56	29	28	23	9	194	125	185	194	207	216	162	230	122	45	202	58	35	29	59	69	82	98	30	24	18	18	77	107	50
1919	1	1278	COL1A2	0.951807	0.848193	yes	45	14	23	31	19	56	233	174	291	180	34	46	80	66	44	15	29	11	299	143	291	269	248	308	199	265	143	72	263	105	40	74	84	87	111	126	18	24	27	39	84	117	65
1920	1	1278	COL1A2	0.819277	0.848193	yes	47	15	14	25	18	51	154	159	231	134	22	43	66	39	29	15	20	7	213	144	197	191	198	251	154	192	109	49	187	80	35	44	41	55	82	104	12	33	18	20	53	91	43
1917	1	1278	COL1A2	0.722892	0.848193	yes	42	10	13	29	11	36	133	135	171	109	20	29	74	35	13	12	20	4	176	151	215	172	178	213	155	177	103	44	176	81	29	37	35	58	95	122	26	20	22	26	76	67	46
6696	1	5743	PTGS2	0.385542	0.371084	yes	26	13	4	8	8	102	161	535	488	26	9	36	85	31	23	10	13	7	100	94	118	86	164	132	124	142	179	153	179	113	20	16	34	27	75	81	20	15	18	18	35	23	15
6700	1	5743	PTGS2	0.337349	0.371084	yes	36	11	4	14	13	147	215	694	692	18	5	59	82	32	16	8	8	5	116	76	117	70	143	125	124	146	168	186	174	104	17	18	44	36	68	83	15	19	18	14	26	16	17
6699	1	5743	PTGS2	0.337349	0.371084	yes	17	14	1	9	8	153	231	680	671	25	5	54	95	33	21	13	12	8	96	75	122	93	166	134	107	154	174	195	163	103	19	11	37	41	72	95	12	20	11	18	29	19	18
6698	1	5743	PTGS2	0.26506	0.371084	yes	25	10	6	13	9	116	191	519	516	16	6	40	76	33	20	13	3	3	81	71	93	69	157	113	118	130	156	161	145	96	15	20	36	27	68	78	10	11	15	14	23	22	25
6697	1	5743	PTGS2	0.53012	0.371084	yes	30	13	4	19	7	142	231	669	575	19	5	43	104	33	24	13	7	5	125	96	167	98	168	168	174	170	165	171	205	132	17	22	51	36	89	111	12	17	23	19	27	14	18
2543	1	1956	EGFR	0.975904	0.966265	yes	81	19	21	19	17	81	132	187	190	32	11	66	104	68	33	16	12	9	166	123	185	159	237	290	190	237	166	58	297	75	27	31	60	68	127	166	31	26	55	35	50	42	43
2544	1	1956	EGFR	0.987952	0.966265	yes	82	19	28	37	28	107	188	210	228	55	10	61	114	88	56	21	22	11	178	115	197	150	258	289	191	252	160	58	305	77	29	26	87	69	118	159	34	22	47	31	61	62	53
2547	1	1956	EGFR	0.951807	0.966265	yes	63	24	15	30	18	80	155	174	192	38	16	49	101	71	43	13	23	9	183	125	173	151	254	265	225	222	157	56	286	85	29	30	63	58	116	144	21	35	31	19	61	43	34
2546	1	1956	EGFR	1	0.966265	yes	70	41	19	41	31	104	180	192	224	39	22	57	112	84	58	12	27	8	211	108	187	161	247	283	217	227	156	65	288	84	43	32	70	61	123	158	35	38	40	31	84	56	38
2545	1	1956	EGFR	0.915663	0.966265	yes	45	14	12	18	26	73	112	126	169	34	10	47	75	47	34	11	10	7	186	108	137	138	227	226	165	221	153	51	261	79	23	15	63	58	122	104	25	20	19	23	49	36	29
7931	1	7070	THY1	0.662651	0.508434	yes	26	13	9	7	10	49	55	85	66	91	15	32	66	42	25	6	17	6	116	94	160	117	189	135	118	169	96	35	195	91	26	22	54	42	80	107	20	17	24	25	45	37	32
7932	1	7070	THY1	0.578313	0.508434	yes	22	10	4	14	11	44	52	104	88	109	11	46	78	35	22	19	18	5	130	114	131	122	168	148	119	156	97	39	145	64	23	31	62	45	91	117	11	15	27	22	47	39	24
7933	1	7070	THY1	0.686747	0.508434	yes	47	11	3	13	14	48	61	94	90	148	10	31	63	36	21	16	16	3	142	104	131	111	187	161	137	186	100	36	168	54	32	29	60	43	78	90	17	28	16	26	50	40	39
7934	1	7070	THY1	0.204819	0.508434	yes	36	13	4	12	9	38	35	59	52	63	8	30	62	40	23	13	14	4	80	60	131	87	146	153	118	127	79	27	124	52	17	18	32	40	51	83	13	19	14	17	32	29	25
7935	1	7070	THY1	0.409639	0.508434	yes	22	9	6	12	11	33	41	82	74	64	4	29	75	38	27	15	9	3	101	88	106	87	158	151	120	152	79	20	166	74	30	24	46	47	74	96	22	25	15	21	45	30	23
6253	1	123745	PLA2G4E	0.0722892	0.0939759	no	20	8	2	9	6	35	36	68	42	18	2	31	60	32	21	4	10	3	75	84	106	80	183	95	111	128	91	25	148	57	15	15	47	26	51	66	20	21	9	22	53	25	24
6250	1	123745	PLA2G4E	0.301205	0.0939759	no	20	6	3	10	9	40	32	83	52	24	3	32	57	53	20	11	6	3	97	85	135	116	175	165	112	156	104	32	214	67	22	12	31	34	76	73	24	16	21	15	38	22	26
6249	1	123745	PLA2G4E	0.0361446	0.0939759	no	20	10	4	8	3	29	22	65	41	16	1	23	56	20	18	10	13	3	85	85	97	64	142	105	100	131	87	25	145	62	15	10	35	35	63	64	19	12	16	21	38	19	19
6251	1	123745	PLA2G4E	0.0120482	0.0939759	no	20	5	3	6	9	23	25	46	38	16	5	18	62	24	17	10	6	4	63	60	101	49	155	119	84	120	89	24	154	50	15	5	30	23	49	64	17	17	13	16	36	23	22
6252	1	123745	PLA2G4E	0.0481928	0.0939759	no	22	5	3	3	6	28	29	67	46	16	5	20	57	28	12	8	7	5	75	66	121	70	156	125	117	148	105	16	161	62	15	11	50	37	65	63	21	14	15	17	38	14	21
2084	1	1436	CSF1R	0.349398	0.322892	yes	25	10	9	14	9	50	59	112	68	25	4	31	73	34	17	9	6	1	109	85	90	102	162	155	121	123	90	25	178	63	17	21	62	43	92	94	14	13	8	27	30	32	21
2082	1	1436	CSF1R	0.313253	0.322892	yes	23	10	4	10	9	49	62	94	71	19	3	21	60	35	19	16	8	3	110	76	117	69	165	131	142	133	106	30	171	68	25	18	52	42	70	92	17	17	15	15	47	21	30
2081	1	1436	CSF1R	0.204819	0.322892	yes	25	9	2	3	15	31	57	89	69	21	5	27	75	31	18	8	9	5	82	75	116	76	162	135	119	135	105	40	153	74	21	14	59	31	80	73	18	17	13	19	36	14	18
2085	1	1436	CSF1R	0.46988	0.322892	yes	25	8	4	11	13	42	56	101	98	18	6	40	77	36	17	14	10	6	110	81	118	82	168	137	139	161	128	40	161	70	28	20	59	41	61	82	16	25	17	17	51	22	30
2083	1	1436	CSF1R	0.277108	0.322892	yes	23	8	2	7	7	43	59	107	62	20	5	32	74	23	28	12	7	5	95	81	101	82	167	124	137	143	146	33	175	71	22	27	55	36	79	81	11	18	13	25	31	35	32
6274	1	5328	PLAU	0.313253	0.445783	yes	30	6	10	11	3	248	432	1248	658	21	8	35	60	32	26	9	11	4	110	87	118	85	153	106	109	147	108	42	151	104	15	21	43	38	78	72	12	12	14	16	39	22	30
6277	1	5328	PLAU	0.590361	0.445783	yes	24	11	7	15	9	285	456	1400	705	27	13	46	95	25	26	14	7	10	107	104	117	91	174	132	133	145	149	59	195	126	30	16	49	45	91	87	13	21	17	21	28	29	35
6278	1	5328	PLAU	0.566265	0.445783	yes	27	13	10	7	4	337	521	1570	735	30	5	79	79	38	32	8	10	11	102	86	118	91	179	139	124	160	120	60	179	113	17	17	48	45	76	84	15	19	20	22	47	24	21
6276	1	5328	PLAU	0.433735	0.445783	yes	27	12	5	14	7	289	476	1341	654	18	7	48	102	34	22	13	14	3	121	89	131	87	179	133	143	145	141	48	195	113	20	18	39	39	83	93	21	20	17	22	50	25	29
6275	1	5328	PLAU	0.325301	0.445783	yes	25	10	6	11	8	275	384	1076	516	18	3	45	55	28	16	10	3	6	78	81	120	81	152	136	117	150	115	45	163	106	14	10	38	37	86	77	15	15	10	26	46	27	29
2380	1	54567	DLL4	0.385542	0.286747	yes	45	15	10	13	5	59	48	96	53	33	6	40	82	57	44	29	16	12	132	98	127	118	209	158	165	173	104	30	132	61	29	14	22	32	67	76	15	20	14	15	38	17	21
2382	1	54567	DLL4	0.216867	0.286747	yes	16	8	7	11	8	54	33	63	42	32	6	31	52	34	24	10	9	8	106	92	121	68	188	148	143	145	93	26	164	55	21	18	45	39	57	86	14	22	11	14	35	23	23
2379	1	54567	DLL4	0.26506	0.286747	yes	34	12	7	13	6	46	30	85	52	27	8	30	74	50	19	20	7	2	134	86	111	93	189	126	139	154	97	37	181	50	30	15	37	33	68	66	17	19	18	19	35	20	12
2378	1	54567	DLL4	0.240964	0.286747	yes	36	10	6	9	7	41	28	75	58	23	7	34	86	32	25	10	8	5	102	88	111	93	195	127	164	165	85	28	170	56	17	16	29	34	67	75	17	19	8	13	38	24	16
2381	1	54567	DLL4	0.325301	0.286747	yes	42	14	2	16	7	44	48	67	50	30	9	33	63	32	23	9	11	7	108	101	142	102	183	160	119	176	82	36	186	50	21	13	37	36	73	86	11	13	9	15	48	23	21
1712	1	1032	CDKN2D	0.373494	0.171084	no	28	15	1	7	15	46	35	90	60	25	8	41	78	38	38	16	9	7	108	90	116	89	163	167	117	139	91	28	161	68	20	18	33	46	85	87	16	19	16	21	34	21	17
1709	1	1032	CDKN2D	0.0722892	0.171084	no	19	6	4	11	5	47	29	66	43	18	5	22	46	30	23	7	5	5	73	80	93	71	114	98	111	111	71	28	132	38	12	9	40	31	76	83	7	11	16	17	25	17	22
1711	1	1032	CDKN2D	0.0240964	0.171084	no	22	8	1	8	6	25	31	62	50	9	6	23	48	26	17	9	3	5	83	62	93	70	132	120	112	114	100	19	146	39	21	8	41	31	44	65	9	20	17	16	30	10	15
1710	1	1032	CDKN2D	0.361446	0.171084	no	26	8	10	6	11	39	26	81	41	18	9	40	69	27	17	10	8	6	109	113	108	106	167	165	125	171	78	42	151	60	12	12	48	24	96	104	15	19	18	34	34	23	22
1708	1	1032	CDKN2D	0.0240964	0.171084	no	15	9	4	10	7	15	21	51	35	8	1	22	62	22	14	9	11	4	88	64	72	66	128	121	124	94	76	21	137	42	15	14	31	26	52	67	6	10	16	17	30	18	24
829	1	6046	BRD2	1	1	yes	183	53	63	77	48	355	308	316	213	104	32	105	283	200	156	83	52	49	541	254	426	429	579	743	433	540	431	172	340	208	64	99	195	225	362	383	68	82	120	95	177	148	125
828	1	6046	BRD2	1	1	yes	110	46	37	47	40	259	212	273	175	73	31	83	185	132	98	52	55	22	458	213	342	312	441	573	332	433	317	130	244	167	44	85	167	168	260	272	50	84	80	66	129	108	102
827	1	6046	BRD2	1	1	yes	118	49	47	46	41	283	230	260	184	56	24	81	177	171	108	79	46	23	404	205	320	314	425	539	388	419	335	143	241	167	47	85	168	187	286	307	47	69	70	86	149	122	116
830	1	6046	BRD2	1	1	yes	118	36	27	36	38	265	202	203	146	70	34	95	161	110	68	36	38	21	361	210	281	274	350	510	353	375	291	119	239	168	54	69	143	154	228	263	57	64	78	74	102	83	79
831	1	6046	BRD2	1	1	yes	164	50	59	57	46	322	239	256	205	86	36	128	272	175	129	85	63	36	513	249	375	376	482	635	406	505	402	162	310	220	72	84	176	174	295	363	57	78	102	84	148	111	124
2805	1	355	FAS	0.26506	0.351807	yes	29	6	7	20	5	44	30	75	55	23	10	28	70	23	23	9	8	1	123	73	106	75	187	133	132	142	79	26	185	52	23	18	57	42	78	108	10	18	21	28	41	22	22
2806	1	355	FAS	0.542169	0.351807	yes	28	3	11	10	10	41	34	104	48	25	3	32	67	30	18	15	15	4	98	120	161	92	210	144	138	168	95	34	206	68	19	22	67	56	103	118	15	18	11	43	48	26	31
2807	1	355	FAS	0.228916	0.351807	yes	22	12	5	11	5	39	30	74	40	21	6	22	55	29	24	7	22	4	114	88	105	69	160	124	136	157	93	35	191	51	15	10	55	44	82	106	11	17	16	34	57	23	25
2808	1	355	FAS	0.518072	0.351807	yes	20	12	12	11	11	59	25	90	67	19	7	46	77	32	28	17	22	3	128	118	124	78	228	166	174	176	101	30	240	67	21	26	70	87	118	137	21	26	14	45	65	21	29
2809	1	355	FAS	0.204819	0.351807	yes	20	5	1	9	4	27	31	71	43	16	9	33	52	21	16	3	16	6	112	95	95	65	160	147	144	155	87	28	174	47	16	16	38	49	103	83	16	15	16	29	46	16	23
6619	1	5664	PSEN2	0.73494	0.59759	yes	33	15	4	8	13	112	102	96	87	50	20	43	90	34	25	15	15	7	140	97	115	91	192	158	154	172	114	42	156	68	18	20	56	39	107	126	32	18	21	25	46	36	30
6623	1	5664	PSEN2	0.457831	0.59759	yes	27	7	8	7	11	102	78	117	71	45	13	38	105	32	20	13	8	6	103	97	108	75	156	146	109	137	103	50	169	53	22	15	38	38	83	94	19	18	16	24	33	40	34
6622	1	5664	PSEN2	0.626506	0.59759	yes	27	15	7	12	8	94	94	112	68	33	15	37	104	35	21	11	16	8	148	105	124	99	165	151	130	129	98	40	152	55	26	13	33	39	109	116	24	24	21	28	45	37	26
6621	1	5664	PSEN2	0.421687	0.59759	yes	33	13	3	8	5	54	68	99	71	33	16	51	80	34	22	17	7	7	117	99	121	93	156	141	130	157	93	42	145	54	23	19	44	29	76	98	16	28	24	18	37	40	25
6620	1	5664	PSEN2	0.746988	0.59759	yes	27	7	14	17	16	103	79	121	86	41	12	39	87	35	24	12	11	3	120	100	140	117	159	161	175	173	100	48	164	55	23	18	44	45	120	111	16	21	26	13	45	44	43
6983	1	6093	ROCK1	0.807229	0.951807	yes	36	11	24	23	11	98	84	121	86	35	10	31	82	47	31	29	20	17	158	135	154	120	199	251	199	181	150	59	176	69	24	23	48	54	113	104	22	24	26	27	63	45	28
6979	1	6093	ROCK1	0.975904	0.951807	yes	62	20	37	24	19	155	149	177	119	45	32	57	104	57	47	30	25	14	280	175	272	179	281	374	256	275	181	75	218	104	24	51	83	82	217	208	40	22	45	40	65	69	44
6980	1	6093	ROCK1	0.987952	0.951807	yes	51	14	55	32	20	148	176	150	106	57	25	75	124	88	68	41	24	11	243	188	251	229	270	339	246	256	154	75	231	98	30	48	78	101	188	204	19	32	46	45	86	74	50
6982	1	6093	ROCK1	1	0.951807	yes	56	21	33	19	23	150	145	180	135	57	19	65	152	59	48	32	15	14	287	181	253	243	281	379	259	270	181	81	218	108	41	47	83	109	185	213	31	41	39	61	70	72	52
6981	1	6093	ROCK1	0.987952	0.951807	yes	71	23	32	31	24	202	174	198	139	62	28	70	149	93	52	32	31	17	320	223	269	265	364	431	332	305	205	76	269	117	42	46	83	109	243	239	21	32	36	46	87	79	66
7538	1	6664	SOX11	0.0120482	0.0289157	no	23	5	1	7	6	35	31	69	49	14	3	37	66	23	12	6	4	1	92	74	104	71	153	109	128	128	98	32	143	41	18	16	39	36	79	77	18	10	7	15	33	17	18
7537	1	6664	SOX11	0.0240964	0.0289157	no	16	7	2	3	4	20	25	67	33	14	5	15	40	21	15	6	7	5	96	72	80	69	139	119	95	141	82	29	157	48	17	15	41	38	63	73	12	19	10	18	25	7	20
7539	1	6664	SOX11	0	0.0289157	no	15	9	4	2	3	29	30	62	40	13	5	25	58	24	19	3	6	3	98	75	93	54	159	100	113	113	78	25	141	48	17	16	32	29	59	83	12	11	11	14	30	15	15
7541	1	6664	SOX11	0.0722892	0.0289157	no	20	7	1	8	5	49	28	63	48	18	9	22	63	28	20	5	9	4	95	73	112	63	134	121	123	121	78	28	129	65	15	11	34	34	67	61	15	17	12	17	42	17	12
7540	1	6664	SOX11	0.0361446	0.0289157	no	18	3	3	6	2	35	31	68	58	18	5	27	65	26	23	8	7	3	93	73	97	58	163	124	127	131	86	31	143	48	18	12	38	27	57	82	15	20	12	12	37	19	12
6746	1	29108	PYCARD	0.590361	0.518072	yes	29	10	4	13	5	88	86	129	91	37	10	33	73	34	21	14	13	5	206	126	181	131	209	195	152	159	101	48	179	66	26	22	52	41	98	125	23	19	15	27	58	28	14
6745	1	29108	PYCARD	0.445783	0.518072	yes	27	3	3	8	6	65	63	91	100	29	14	45	57	30	17	15	9	6	180	86	149	111	185	176	135	176	102	46	153	52	18	14	25	34	88	105	17	21	6	14	58	28	23
7602	1	6696	SPP1	0.313253	0.383133	yes	46	9	8	9	548	245	668	105	93	21	17	21	57	16	12	12	75	5	94	68	97	68	117	124	106	92	307	65	141	135	23	17	99	32	52	54	15	18	20	78	36	48	26
7603	1	6696	SPP1	0.493976	0.383133	yes	61	12	9	17	564	281	897	148	111	15	21	29	54	40	25	13	77	5	119	88	110	84	139	117	113	144	327	62	160	136	31	12	121	49	74	55	26	26	17	102	52	57	47
7604	1	6696	SPP1	0.385542	0.383133	yes	83	9	8	18	845	460	1395	230	159	17	30	30	56	30	21	10	109	5	125	69	124	80	138	115	91	103	471	87	139	241	23	20	114	27	55	65	15	15	25	107	25	83	20
7605	1	6696	SPP1	0.361446	0.383133	yes	44	7	4	6	464	275	734	153	84	12	15	24	63	20	22	8	54	4	122	72	118	80	137	116	103	120	288	65	137	144	17	17	106	31	59	55	16	26	23	86	36	40	19
7606	1	6696	SPP1	0.361446	0.383133	yes	65	12	11	6	550	316	784	162	111	18	21	30	61	29	24	7	81	4	118	65	117	82	143	105	89	105	289	59	133	136	21	15	92	40	68	60	18	28	16	83	29	50	12
6827	1	8437	RASAL1	0.86747	0.655422	yes	35	7	8	17	6	53	39	103	45	31	3	44	83	53	31	10	18	8	141	110	145	111	214	173	133	196	115	40	224	79	34	50	77	82	127	151	24	25	21	45	63	51	40
6829	1	8437	RASAL1	0.445783	0.655422	yes	17	4	6	6	3	46	39	72	56	31	8	25	68	26	28	15	15	6	111	89	128	85	176	125	115	145	90	24	180	56	15	16	46	58	125	145	16	20	16	24	43	24	31
6828	1	8437	RASAL1	0.710843	0.655422	yes	26	11	5	16	9	41	38	63	48	26	8	25	80	40	27	10	12	6	155	124	135	103	209	196	142	170	98	31	173	63	32	42	68	62	104	130	18	23	15	35	46	42	36
6830	1	8437	RASAL1	0.578313	0.655422	yes	19	13	4	18	5	48	35	93	53	28	3	40	74	42	39	8	10	4	125	90	116	100	197	158	146	145	86	37	180	64	22	28	52	55	125	125	17	13	15	26	55	26	33
6826	1	8437	RASAL1	0.674699	0.655422	yes	22	9	5	11	5	47	27	94	60	30	7	20	72	31	19	15	10	5	166	105	143	107	195	177	146	144	98	40	189	56	29	39	53	61	128	132	24	23	25	31	63	56	33
4884	1	4058	LTK	0.421687	0.414458	yes	31	15	5	13	3	55	37	75	58	18	6	38	69	30	23	8	11	4	97	83	125	75	162	169	135	138	85	31	188	48	24	12	48	37	74	104	16	22	15	21	42	26	28
4888	1	4058	LTK	0.73494	0.414458	yes	31	8	8	15	6	50	37	78	65	24	8	37	97	38	17	6	9	2	99	110	125	92	217	182	166	188	118	46	221	57	26	17	49	52	91	77	31	34	20	23	44	28	25
4887	1	4058	LTK	0.481928	0.414458	yes	34	13	10	9	4	44	49	68	63	18	4	32	64	37	21	16	7	7	106	86	124	76	164	187	132	165	93	39	169	41	23	17	38	40	72	83	18	23	29	24	33	31	19
4886	1	4058	LTK	0.277108	0.414458	yes	30	5	3	11	5	35	34	70	52	19	2	24	58	41	25	15	8	6	120	75	126	88	203	143	133	149	98	27	173	64	28	10	49	39	80	85	17	18	17	22	40	18	27
4885	1	4058	LTK	0.156627	0.414458	yes	23	9	4	6	8	43	29	91	40	11	3	32	64	23	18	10	7	9	88	92	97	78	157	119	129	122	86	29	161	53	22	17	30	41	73	73	20	27	11	19	46	17	15
4314	1	3663	IRF5	0.0240964	0.0240964	no	17	6	4	9	3	23	22	91	47	20	7	28	81	24	18	9	4	2	101	79	105	71	146	133	101	121	77	24	152	51	21	12	25	35	68	64	10	17	5	19	29	16	18
980	1	8912	CACNA1H	0.168675	0.228916	yes	27	6	3	5	11	109	59	83	71	96	28	32	109	28	15	1	8	5	98	79	108	65	147	118	104	142	81	32	138	54	17	14	36	36	63	67	16	21	11	13	35	27	23
981	1	8912	CACNA1H	0.204819	0.228916	yes	38	11	3	8	21	164	89	125	76	110	31	59	139	26	11	9	11	4	98	83	89	71	148	128	72	129	88	20	134	44	19	16	35	41	56	66	14	10	15	12	35	25	23
6	1	8912	CACNA1H	0.277108	0.228916	yes	25	17	1	11	18	146	80	122	73	98	33	53	112	39	25	17	10	6	85	79	89	70	120	138	104	104	98	33	145	62	20	15	43	33	54	69	15	14	16	11	22	37	22
978	1	8912	CACNA1H	0.216867	0.228916	yes	28	11	2	10	10	110	52	91	60	74	27	44	110	16	13	8	8	3	99	67	121	91	138	108	110	134	79	32	148	50	23	20	39	37	56	60	11	16	22	17	29	22	19
979	1	8912	CACNA1H	0.277108	0.228916	yes	32	15	5	14	8	155	75	93	60	74	29	41	101	26	19	9	9	1	91	79	112	70	142	114	128	130	94	36	155	52	26	26	46	44	54	75	12	14	11	19	28	21	23
1993	1	1327	COX4I1	1	0.973494	yes	311	100	143	97	50	468	394	390	272	167	69	137	336	350	202	128	67	38	1003	670	919	860	1119	1798	1001	972	575	296	844	285	83	120	225	343	623	738	96	125	206	170	319	271	189
1995	1	1327	COX4I1	1	0.973494	yes	247	70	84	88	41	465	362	323	277	154	60	146	303	241	161	109	59	44	1183	754	1053	819	1291	1791	1022	1051	627	304	996	381	90	146	247	327	595	745	154	135	196	203	257	189	143
1994	1	1327	COX4I1	1	0.973494	yes	272	80	109	70	60	489	434	403	291	164	62	142	295	249	192	89	77	49	995	607	974	885	1177	1646	958	952	706	332	916	357	114	126	246	289	601	736	112	117	175	178	302	229	162
1991	1	1327	COX4I1	0.86747	0.973494	yes	68	30	9	17	15	116	65	94	82	51	19	56	105	116	86	47	24	24	163	126	149	138	209	219	184	193	133	66	203	72	21	39	39	47	112	126	27	30	29	19	53	39	37
1992	1	1327	COX4I1	1	0.973494	yes	197	81	64	75	46	475	383	334	267	144	51	136	277	193	112	60	49	33	1004	661	930	815	1132	1705	1009	1002	549	326	808	334	90	104	296	321	687	857	102	116	190	183	276	227	150
3032	1	2323	FLT3LG	0.144578	0.135542	no	16	14	5	7	9	42	27	71	72	16	5	34	83	21	13	3	13	2	89	97	106	86	167	141	138	150	101	24	154	54	19	10	46	31	73	82	14	15	13	23	42	25	20
3035	1	2323	FLT3LG	0.060241	0.135542	no	18	8	5	5	7	29	27	76	57	8	1	20	57	27	15	10	7	5	99	88	106	72	175	147	110	143	87	25	150	55	15	12	37	38	67	61	11	20	13	13	25	17	21
3034	1	2323	FLT3LG	0.13253	0.135542	no	11	9	2	14	4	31	27	67	45	8	5	32	62	25	15	11	10	3	84	91	99	65	150	152	130	153	71	28	185	45	11	18	45	26	76	81	22	15	13	19	36	22	16
3033	1	2323	FLT3LG	0.204819	0.135542	no	36	9	1	6	12	26	27	71	37	19	3	28	57	43	23	3	8	7	81	71	118	59	173	122	142	143	81	27	148	53	17	5	55	28	84	87	17	17	18	23	35	20	33
2211	1	6372	CXCL6	0.144578	0.15261	no	25	6	4	10	5	55	123	624	352	14	10	22	71	22	14	6	6	3	72	78	114	86	160	108	97	100	77	34	149	82	29	11	30	28	60	78	10	14	15	14	44	23	21
2213	1	6372	CXCL6	0.13253	0.15261	no	10	7	6	7	13	93	223	908	513	18	6	26	62	20	19	9	10	8	72	80	99	59	113	104	97	114	83	24	122	84	19	12	31	22	61	58	17	22	13	16	29	14	23
2212	1	6372	CXCL6	0.180723	0.15261	no	20	7	4	8	8	152	415	2189	1169	20	8	28	53	32	18	13	9	10	83	79	97	67	137	111	118	129	106	37	160	110	16	18	35	35	53	74	12	12	12	22	39	21	20
4066	1	3554	IL1R1	0.819277	0.691566	yes	35	9	9	6	15	53	57	103	56	34	8	55	101	38	24	17	13	2	108	107	151	114	184	153	180	177	154	63	222	75	26	22	48	52	80	102	36	26	27	23	43	33	39
4067	1	3554	IL1R1	0.686747	0.691566	yes	28	4	8	9	17	76	63	123	76	36	7	45	108	48	26	12	13	8	101	91	118	99	188	147	152	166	146	46	183	99	19	26	53	53	72	93	32	24	29	22	42	24	31
4063	1	3554	IL1R1	0.614458	0.691566	yes	28	8	3	11	16	59	59	99	69	31	9	41	81	44	27	11	10	3	103	81	134	91	188	154	128	158	120	58	176	95	16	36	54	40	77	116	30	38	28	23	41	21	33
4064	1	3554	IL1R1	0.590361	0.691566	yes	22	7	4	10	14	46	54	122	60	27	8	43	67	45	20	10	13	6	93	84	122	120	142	123	115	171	142	52	185	81	23	28	51	42	76	90	26	26	31	20	46	34	30
4065	1	3554	IL1R1	0.746988	0.691566	yes	26	14	2	11	12	49	44	118	70	25	2	45	90	47	27	10	14	4	103	86	118	85	183	149	173	185	140	55	191	93	39	37	51	37	117	104	29	37	36	29	46	26	31
4098	1	3558	IL2	0.156627	0.127711	no	23	10	3	10	4	33	33	57	41	17	6	31	56	39	30	13	15	16	88	84	88	63	136	109	101	137	93	35	166	59	28	17	26	28	51	65	11	11	26	25	29	29	17
4102	1	3558	IL2	0.144578	0.127711	no	26	6	4	9	5	38	26	88	53	18	7	28	66	41	22	20	3	6	105	82	108	83	169	141	124	159	110	36	189	66	16	14	38	38	70	81	22	18	23	18	31	20	16
4100	1	3558	IL2	0.0240964	0.127711	no	22	6	2	5	2	34	25	65	59	14	4	19	61	28	20	16	4	1	76	75	90	76	142	124	131	108	66	24	144	41	10	12	37	29	65	57	13	21	11	16	31	19	24
4101	1	3558	IL2	0.192771	0.127711	no	22	3	2	11	1	44	23	95	47	11	3	25	69	34	17	7	3	2	102	82	120	72	170	127	117	165	92	31	167	59	20	11	39	39	82	84	19	21	18	22	30	28	28
4099	1	3558	IL2	0.120482	0.127711	no	22	8	4	9	3	30	36	70	45	18	3	27	68	30	19	7	9	7	87	90	123	78	182	151	112	142	89	22	185	57	21	17	42	37	63	77	14	29	24	22	32	25	18
5790	1	4869	NPM1	1	1	yes	68	21	15	20	13	123	85	139	88	62	16	46	160	96	62	32	31	22	377	236	285	333	410	368	318	359	229	77	275	85	34	55	114	127	175	222	27	37	59	82	120	87	64
8417	1	7314	UBB	0.168675	0.792169	yes	20	6	2	8	4	33	31	86	43	10	2	36	68	34	24	15	9	3	107	65	155	88	166	169	128	143	87	29	162	47	23	9	37	30	69	77	22	14	16	20	33	14	22
8416	1	7314	UBB	1	0.792169	yes	620	172	222	242	211	1777	1450	1400	1023	740	326	572	1277	1489	975	544	308	235	2526	1430	2564	2113	4048	3895	4668	4558	2259	1258	2120	1543	273	343	1208	1347	3266	3761	455	489	730	696	1150	821	755
160	1	7314	UBB	1	0.792169	yes	144	58	67	45	79	418	364	309	253	158	73	95	238	293	183	132	84	45	532	296	589	482	994	970	1114	1182	488	291	416	331	50	75	261	298	718	787	92	105	169	151	321	206	154
159	1	7314	UBB	1	0.792169	yes	765	245	295	292	249	2100	1667	1597	1295	749	322	604	1385	1771	1033	654	337	272	2607	1468	2434	2216	3962	3799	4249	3985	2952	1660	2778	1897	380	495	1193	1283	2872	3205	386	475	740	686	1190	955	806
678	1	27113	BBC3	0.831325	0.633735	yes	32	13	6	10	11	300	176	275	161	32	34	170	343	59	52	17	15	8	125	113	150	113	228	194	190	206	144	90	276	89	26	29	72	81	142	155	23	27	17	34	66	43	26
680	1	27113	BBC3	0.554217	0.633735	yes	15	12	7	15	4	186	108	142	101	17	16	79	159	46	22	14	12	4	112	92	139	94	159	176	130	182	117	35	178	67	21	12	54	48	90	100	17	15	14	19	41	39	25
679	1	27113	BBC3	0.951807	0.633735	yes	53	10	7	17	12	519	338	466	269	43	45	249	499	94	84	36	26	18	169	149	182	131	252	206	218	226	183	87	333	132	31	28	109	128	184	184	36	27	23	64	77	62	32
681	1	27113	BBC3	0.493976	0.633735	yes	26	5	2	7	8	103	58	116	94	16	6	66	106	32	22	9	4	7	145	100	101	116	183	143	135	141	113	52	191	73	23	18	58	43	84	112	19	18	25	27	26	19	20
677	1	27113	BBC3	0.337349	0.633735	yes	25	16	2	8	6	160	107	176	112	16	15	86	186	40	34	14	5	10	110	94	137	91	168	119	142	165	113	35	205	53	24	10	45	33	82	90	15	26	20	11	39	17	23
4354	1	3673	ITGA2	0.963855	0.918072	yes	113	35	53	56	13	182	315	328	310	44	32	120	248	113	91	38	20	19	274	149	311	196	310	369	285	344	505	119	371	325	65	82	263	229	382	340	21	27	44	63	94	92	50
4353	1	3673	ITGA2	0.855422	0.918072	yes	98	35	43	45	15	136	225	285	241	41	23	113	206	109	61	34	21	23	205	136	216	158	254	302	217	226	365	85	287	264	66	40	146	123	203	227	18	19	25	42	68	94	54
4352	1	3673	ITGA2	0.975904	0.918072	yes	133	31	51	71	15	232	321	387	360	58	56	169	295	141	82	47	28	25	338	232	356	208	372	486	305	365	612	162	427	395	105	84	292	213	392	467	39	34	37	65	93	96	68
4356	1	3673	ITGA2	0.939759	0.918072	yes	126	35	39	77	16	211	287	332	291	43	43	144	237	127	92	39	29	18	239	188	272	205	315	352	251	249	463	141	340	334	68	68	199	148	279	297	25	25	29	41	82	111	58
4355	1	3673	ITGA2	0.855422	0.918072	yes	102	43	38	56	14	185	281	321	291	41	28	120	243	105	66	27	28	21	240	145	280	190	296	356	225	282	450	124	319	304	74	77	223	179	271	337	22	26	32	61	86	94	74
4217	1	3567	IL5	0.0120482	0.0698795	no	12	3	5	10	1	22	20	58	39	22	4	20	43	21	15	9	6	1	56	41	50	47	117	64	74	96	62	18	112	36	14	12	27	16	52	57	5	14	13	13	25	6	11
4218	1	3567	IL5	0	0.0698795	no	13	5	3	4	6	25	20	56	47	16	5	20	51	19	18	10	4	5	70	63	77	53	138	93	101	95	56	18	137	38	20	17	30	20	53	56	18	10	10	13	26	19	20
4215	1	3567	IL5	0.13253	0.0698795	no	27	9	4	10	8	36	33	86	54	16	3	32	59	35	22	7	2	3	90	82	102	77	149	128	135	132	97	31	149	55	17	18	36	32	64	78	18	25	22	16	41	22	18
4214	1	3567	IL5	0.192771	0.0698795	no	23	4	2	6	5	43	31	72	55	20	4	29	82	32	28	14	17	2	94	85	116	94	169	115	128	155	92	32	169	37	19	11	48	25	62	73	21	22	17	19	34	23	22
4216	1	3567	IL5	0.0120482	0.0698795	no	15	8	2	11	6	18	21	67	45	17	5	27	61	26	20	6	4	1	68	80	99	67	118	105	118	108	67	23	126	47	20	17	35	28	57	49	14	21	16	18	25	15	19
8103	1	51330	TNFRSF12A	0.710843	0.843373	yes	26	15	4	3	10	95	107	209	131	14	10	52	96	68	40	6	19	3	122	65	112	87	135	134	115	142	343	142	548	199	35	62	84	62	144	175	13	47	64	28	55	55	50
8102	1	51330	TNFRSF12A	0.855422	0.843373	yes	42	10	9	26	16	271	354	441	299	43	25	84	179	98	85	27	18	22	146	81	186	107	167	189	114	134	760	254	1065	388	105	108	153	130	272	279	55	106	102	52	86	127	97
8101	1	51330	TNFRSF12A	0.843373	0.843373	yes	36	11	9	9	6	100	98	201	136	26	21	52	98	51	25	16	12	4	160	121	174	97	171	164	129	147	291	126	468	181	41	36	79	68	133	149	22	56	46	29	47	43	40
8100	1	51330	TNFRSF12A	0.855422	0.843373	yes	32	14	10	16	11	101	151	193	132	31	13	62	97	77	56	21	23	13	132	94	144	94	148	150	118	134	322	119	522	211	65	54	74	82	161	169	32	50	41	30	57	58	38
8104	1	51330	TNFRSF12A	0.951807	0.843373	yes	71	17	14	36	25	254	397	561	434	40	25	112	226	167	103	30	40	27	172	121	215	110	195	188	130	182	882	327	1254	486	121	142	183	164	307	376	52	105	132	33	110	171	108
7050	1	6236	RRAD	0.0963855	0.166265	no	16	5	2	8	5	32	37	77	53	17	4	19	55	22	17	8	5	3	73	87	102	63	128	104	120	119	87	32	141	70	23	8	41	37	55	54	13	16	6	16	32	14	21
7047	1	6236	RRAD	0.313253	0.166265	no	27	5	3	6	8	44	40	87	71	21	4	30	76	25	23	7	8	4	87	76	114	74	151	129	142	124	103	43	188	69	31	20	46	41	77	85	12	27	14	20	47	23	28
7049	1	6236	RRAD	0.120482	0.166265	no	33	13	3	9	5	36	27	87	71	16	7	29	68	28	18	8	7	5	96	61	93	61	134	120	93	112	75	35	142	73	17	23	36	40	81	78	18	21	13	20	38	20	17
7051	1	6236	RRAD	0.0240964	0.166265	no	11	11	4	4	3	26	13	55	29	9	2	13	39	23	9	7	13	1	49	44	71	38	87	66	71	76	50	19	79	46	11	11	23	22	30	52	7	11	11	14	17	14	5
7048	1	6236	RRAD	0.277108	0.166265	no	22	6	1	7	7	51	38	78	76	23	3	31	54	32	22	12	8	4	106	109	108	80	140	129	131	146	118	27	176	76	28	23	51	48	84	82	18	16	18	23	46	24	24
3047	1	2353	FOS	1	1	yes	201	125	24	108	61	469	297	194	130	133	37	135	466	168	103	87	59	46	1559	878	810	983	363	472	199	327	371	284	378	345	60	120	565	629	593	695	39	272	228	288	481	351	263
3048	1	2353	FOS	1	1	yes	1218	681	110	490	287	1500	765	466	366	338	153	392	1240	551	334	256	236	132	6155	2961	2708	3293	938	1780	548	862	1116	1036	1163	1152	237	325	1355	1550	1813	2242	122	725	799	826	1949	1255	849
3044	1	2353	FOS	1	1	yes	530	321	60	257	245	1229	663	397	276	308	122	259	924	349	206	148	196	74	4717	2169	2094	2789	768	1366	483	698	796	749	848	904	137	247	1402	1497	1831	2073	93	638	678	700	1316	913	664
3045	1	2353	FOS	1	1	yes	826	481	83	334	328	1164	638	386	309	306	141	315	1041	514	289	191	209	77	6322	2960	2501	3060	815	1674	535	823	1206	1257	1194	1332	264	360	1202	1350	1543	1914	75	723	741	773	1501	1000	708
3046	1	2353	FOS	1	1	yes	912	530	92	373	303	1376	763	394	342	338	168	372	1149	564	286	247	226	103	6438	3115	2783	3454	891	1701	582	882	1265	1215	1268	1385	254	371	1375	1635	1852	2194	115	773	786	867	1674	1165	807
3811	1	8870	IER3	1	1	yes	830	358	338	410	51	2133	2100	1416	1054	409	210	834	2636	886	606	384	119	232	2454	1138	1310	1479	901	2087	514	867	1976	1136	2103	1060	131	237	324	471	847	1008	128	425	406	210	406	515	440
3813	1	8870	IER3	1	1	yes	624	232	219	254	64	1421	1281	1146	941	283	143	516	1714	424	252	129	67	82	3312	1531	1629	1876	1187	2656	640	1078	2534	1666	2709	1388	175	269	340	453	893	1274	158	519	420	273	331	342	301
3814	1	8870	IER3	1	1	yes	1258	497	488	556	72	3157	3218	2506	1881	638	303	1165	3889	1124	767	488	127	250	4624	2282	2247	2769	1535	3488	762	1407	3940	2580	4057	2040	237	414	524	735	1374	1773	194	804	618	356	600	696	669
3812	1	8870	IER3	1	1	yes	935	360	359	436	48	2466	2317	1633	1268	535	250	910	3007	928	570	365	93	227	3137	1471	1544	1901	1103	2516	552	997	2569	1575	2668	1413	152	318	372	487	995	1272	146	509	491	262	381	549	459
5121	1	4170	MCL1	1	1	yes	277	150	81	89	88	4254	2208	1599	1368	407	116	1748	4551	1467	1154	448	95	294	812	532	824	561	604	658	492	576	3183	1052	1999	1603	82	122	678	603	846	1132	54	143	165	232	315	635	645
5122	1	4170	MCL1	1	1	yes	138	60	36	37	54	2345	1235	1107	985	215	94	988	2543	440	339	119	51	75	661	531	713	530	593	676	510	563	2778	849	1842	1378	80	113	496	438	755	931	80	129	157	205	199	355	386
5123	1	4170	MCL1	1	1	yes	206	106	38	72	65	3468	1710	1463	1189	325	118	1452	3540	818	641	240	73	166	893	585	857	602	669	832	629	637	3309	1013	2194	1617	101	121	658	575	891	1271	73	161	211	241	299	510	474
5124	1	4170	MCL1	1	1	yes	319	186	66	132	66	3283	1759	1285	1044	320	131	1192	3022	1581	1311	634	90	382	685	492	572	462	436	563	348	425	3397	1117	2449	1757	105	105	390	363	686	893	58	120	151	197	366	629	726
5125	1	4170	MCL1	1	1	yes	537	245	110	208	77	3927	2140	1594	1297	345	118	1490	3792	1604	1229	615	133	387	874	599	842	620	1345	1523	1052	1088	3140	970	2055	1685	93	113	554	479	838	1199	49	163	178	197	386	683	746
8358	1	203068	TUBB	1	0.990361	yes	96	30	41	24	22	156	139	176	153	85	25	53	111	82	51	27	21	12	464	220	296	401	489	675	324	427	172	93	269	91	41	38	85	86	198	283	42	38	44	49	117	92	60
8360	1	203068	TUBB	0.963855	0.990361	yes	63	29	27	27	14	158	161	231	149	117	29	53	138	80	48	27	20	14	375	252	240	349	392	525	269	366	144	56	193	85	31	27	114	107	202	298	25	25	24	56	105	91	81
8362	1	203068	TUBB	1	0.990361	yes	209	83	86	84	33	296	332	395	259	195	48	70	182	128	92	51	25	18	746	419	425	659	612	992	434	604	250	104	337	128	49	73	171	185	384	482	34	30	53	92	152	126	125
8359	1	203068	TUBB	0.987952	0.990361	yes	90	37	36	33	27	178	206	226	191	107	37	69	142	72	47	15	24	13	503	294	334	440	508	731	302	395	170	79	340	127	53	43	73	98	186	249	35	27	32	35	93	84	51
8361	1	203068	TUBB	1	0.990361	yes	245	82	85	82	36	283	306	346	278	227	65	87	240	147	98	53	45	21	710	381	402	657	578	844	425	600	211	91	311	122	56	55	143	206	410	515	38	29	40	75	164	144	124
6121	1	5228	PGF	0.156627	0.144578	no	35	6	2	10	5	31	31	83	48	14	11	34	76	46	28	17	10	5	78	86	101	67	159	123	126	130	69	36	167	65	17	17	46	46	65	78	18	15	18	21	41	24	25
6120	1	5228	PGF	0.144578	0.144578	no	25	6	6	11	3	31	31	56	39	14	7	24	59	34	24	9	6	4	81	65	123	76	135	114	102	125	96	35	150	55	23	10	30	31	69	71	14	19	18	16	38	29	28
6122	1	5228	PGF	0.144578	0.144578	no	21	11	2	5	8	30	31	59	56	20	6	39	70	34	24	14	11	8	108	67	95	73	139	116	105	118	99	19	174	51	19	14	40	33	69	75	23	13	11	19	33	25	18
6123	1	5228	PGF	0.13253	0.144578	no	28	9	4	5	4	39	37	87	46	24	5	25	52	23	11	10	9	4	84	66	94	82	150	120	93	132	83	36	149	52	22	14	46	35	71	68	15	19	14	13	29	29	13
426	1	345	APOC3	0.578313	0.257831	yes	45	14	6	13	11	46	43	111	54	24	8	38	86	60	37	14	16	8	110	113	129	93	184	129	132	149	122	44	193	64	22	12	39	29	76	87	7	18	24	26	40	18	23
430	1	345	APOC3	0.421687	0.257831	yes	37	12	4	15	10	45	35	82	55	18	10	31	83	36	33	18	11	8	118	85	139	86	191	160	143	158	112	30	174	63	26	12	40	39	55	90	20	23	13	15	29	26	18
429	1	345	APOC3	0.0722892	0.257831	yes	18	6	1	9	2	30	28	81	42	11	2	30	66	18	15	6	3	4	93	89	132	60	190	125	114	139	83	35	178	65	22	14	32	34	73	72	15	19	8	15	30	21	14
427	1	345	APOC3	0.060241	0.257831	yes	13	3	1	6	4	31	18	83	45	13	7	18	60	25	12	5	9	5	75	82	129	88	160	100	102	139	82	28	168	52	11	16	49	30	80	70	18	19	5	15	34	15	13
428	1	345	APOC3	0.156627	0.257831	yes	34	6	8	6	9	24	21	69	49	22	4	31	72	19	19	7	8	6	100	83	122	87	182	111	120	131	90	30	159	69	18	17	36	30	72	77	21	18	19	20	47	18	15
4403	1	3683	ITGAL	0.060241	0.0795181	no	29	14	2	4	5	26	25	65	38	18	4	21	48	26	21	9	8	3	77	76	83	70	158	116	104	132	81	31	156	64	13	14	29	40	65	73	6	14	19	11	28	15	14
4406	1	3683	ITGAL	0.180723	0.0795181	no	20	14	1	4	7	40	34	84	47	18	5	22	83	46	21	8	8	7	104	87	98	65	160	111	123	151	112	37	167	75	17	15	42	23	80	69	15	6	12	21	55	24	25
4404	1	3683	ITGAL	0.0481928	0.0795181	no	18	7	8	10	5	29	23	52	42	16	6	16	62	24	21	7	3	1	80	75	88	70	125	102	99	110	89	26	130	47	7	10	35	26	69	60	12	11	13	23	27	9	12
4405	1	3683	ITGAL	0.060241	0.0795181	no	15	5	1	14	6	26	26	64	49	24	2	22	46	27	19	11	9	5	94	62	80	69	128	120	131	130	88	35	129	52	18	18	38	34	75	59	15	19	14	20	36	19	19
4402	1	3683	ITGAL	0.0481928	0.0795181	no	10	7	2	7	6	38	32	81	44	14	3	27	62	29	21	5	4	8	72	70	92	72	132	140	115	138	89	22	154	53	12	12	37	39	75	72	17	15	10	17	30	21	17
5551	1	4700	NDUFA6	0.710843	0.886747	yes	33	10	4	14	4	34	50	103	78	30	7	36	92	25	27	14	11	5	156	143	179	126	243	216	193	239	106	41	170	60	19	13	58	51	92	149	25	27	28	43	46	34	17
5553	1	4700	NDUFA6	0.759036	0.886747	yes	33	5	8	14	13	58	43	103	59	28	13	32	78	44	19	11	6	9	141	101	175	142	261	249	178	198	95	35	194	80	20	17	52	44	105	117	25	28	29	31	38	31	21
5554	1	4700	NDUFA6	0.975904	0.886747	yes	34	14	4	11	10	83	62	136	74	54	11	49	119	51	32	13	13	9	225	174	217	165	300	335	279	304	141	62	234	95	19	32	60	69	179	170	41	38	30	41	68	49	45
5555	1	4700	NDUFA6	0.987952	0.886747	yes	50	8	6	20	16	124	76	123	99	52	19	49	108	53	40	31	23	14	273	191	260	201	347	439	328	333	139	82	258	115	44	39	107	98	185	253	46	52	51	33	79	47	42
5552	1	4700	NDUFA6	1	0.886747	yes	63	15	5	15	14	97	102	154	89	51	18	44	112	77	49	26	19	7	281	175	247	258	377	490	334	374	180	61	253	90	26	33	117	109	240	262	34	48	69	41	81	59	59
6144	1	26227	PHGDH	0.481928	0.286747	yes	26	11	4	8	1	58	47	86	39	57	6	43	77	142	83	23	5	17	117	75	145	77	180	121	122	131	100	34	151	60	22	13	46	31	65	89	18	25	24	18	36	24	28
6145	1	26227	PHGDH	0.373494	0.286747	yes	27	8	6	2	8	50	34	73	45	43	4	26	81	91	49	20	10	15	99	78	106	77	160	129	96	142	93	36	183	43	13	14	42	29	73	85	22	25	24	12	41	19	15
6147	1	26227	PHGDH	0.204819	0.286747	yes	14	7	1	6	5	40	31	56	37	33	3	29	59	103	71	20	7	13	74	75	89	80	149	123	104	118	88	33	161	56	12	8	47	36	59	82	17	18	25	12	30	20	20
6148	1	26227	PHGDH	0.156627	0.286747	yes	24	6	3	13	4	26	23	77	41	27	4	21	66	49	33	6	8	3	90	84	106	96	146	119	119	141	85	26	171	55	20	9	42	27	66	61	20	16	18	14	29	14	14
6146	1	26227	PHGDH	0.216867	0.286747	yes	14	3	5	10	5	38	31	58	39	41	9	20	59	90	59	8	9	5	87	62	98	68	125	112	96	118	78	19	146	44	18	16	36	30	61	59	14	20	24	14	37	13	13
3082	1	4303	FOXO4	0.554217	0.390361	yes	25	7	6	5	13	60	52	83	54	26	6	37	82	42	28	14	11	5	126	96	130	77	211	180	158	212	95	36	209	51	30	12	55	44	89	98	27	22	20	19	49	27	31
3086	1	4303	FOXO4	0.373494	0.390361	yes	28	8	2	9	6	53	54	82	47	25	4	28	94	40	24	14	8	5	116	100	111	88	224	157	185	158	95	37	153	59	21	16	43	44	67	88	23	19	14	28	37	27	27
3085	1	4303	FOXO4	0.493976	0.390361	yes	30	17	9	12	7	59	50	79	57	28	6	42	86	42	34	20	17	7	145	90	130	85	201	148	133	206	86	38	164	39	29	23	44	43	60	107	13	21	23	17	43	33	26
3084	1	4303	FOXO4	0.0481928	0.390361	yes	19	5	3	3	2	37	23	59	35	10	1	28	64	32	11	14	7	3	81	76	98	82	150	112	135	145	84	35	129	41	10	11	44	29	74	66	19	16	12	16	35	20	16
3083	1	4303	FOXO4	0.481928	0.390361	yes	27	18	5	12	2	57	37	79	59	24	1	36	78	42	21	6	17	5	131	109	123	91	192	127	170	189	86	36	169	49	20	11	45	46	82	90	19	19	19	21	46	20	29
8432	1	29796	UQCR10	0.144578	0.636145	yes	19	5	6	6	9	29	34	68	45	15	8	20	49	23	15	2	11	3	73	73	106	72	135	133	110	127	75	18	139	45	17	13	39	30	71	67	19	24	22	12	30	19	21
8428	1	29796	UQCR10	1	0.636145	yes	80	28	13	21	19	110	113	178	101	44	17	40	121	77	52	23	22	8	256	204	295	222	376	470	310	307	191	73	248	134	49	33	94	96	262	328	39	46	56	47	106	53	40
8431	1	29796	UQCR10	0.108434	0.636145	yes	23	6	4	5	7	34	25	57	45	19	1	22	57	34	16	11	9	7	86	103	104	64	142	122	107	134	78	31	145	45	19	15	40	32	72	97	12	26	17	18	32	22	17
8430	1	29796	UQCR10	1	0.636145	yes	78	30	21	31	19	121	150	181	143	69	20	56	129	89	44	20	27	7	352	250	392	392	537	840	524	439	226	108	261	152	38	64	239	239	454	603	65	62	101	91	151	70	66
8429	1	29796	UQCR10	0.927711	0.636145	yes	49	12	6	9	10	72	52	99	62	32	9	35	82	35	33	16	15	6	169	124	152	134	234	368	175	198	105	53	192	86	27	24	77	82	147	200	24	34	31	34	63	34	31
4623	1	3858	KRT10	0.144578	0.718072	yes	19	10	2	5	5	45	24	62	49	20	4	32	68	30	14	11	11	4	100	95	102	67	156	136	121	128	118	22	155	51	12	17	37	37	54	72	17	19	16	14	33	20	28
4624	1	3858	KRT10	0.903614	0.718072	yes	50	18	18	20	22	115	115	143	94	29	10	44	113	57	35	13	14	10	148	93	139	129	204	175	187	215	158	45	150	102	25	28	64	64	147	159	17	30	30	29	59	54	58
4622	1	3858	KRT10	0.975904	0.718072	yes	86	38	36	23	20	171	161	212	133	49	18	77	153	79	47	18	25	13	191	148	203	148	238	226	225	252	194	72	181	95	29	41	78	72	181	221	21	29	42	51	103	70	85
4621	1	3858	KRT10	0.626506	0.718072	yes	38	13	22	10	19	75	61	107	75	21	10	42	90	41	22	10	8	1	129	110	124	87	180	155	150	184	132	40	165	67	25	29	66	55	104	118	18	15	36	24	58	36	32
4620	1	3858	KRT10	0.939759	0.718072	yes	58	20	12	12	13	108	89	132	113	47	14	39	108	43	18	18	16	3	132	124	142	117	214	181	204	206	137	45	202	82	25	28	80	47	138	171	30	28	40	29	65	53	56
3984	1	3597	IL13RA1	1	0.99759	yes	186	51	43	62	21	207	137	191	138	71	28	75	176	150	79	67	33	19	577	366	450	329	545	517	537	602	242	101	250	135	48	51	168	154	236	278	60	60	86	80	114	72	59
3985	1	3597	IL13RA1	1	0.99759	yes	78	29	29	34	19	129	135	179	140	46	17	72	143	96	62	30	31	10	482	342	447	355	602	575	618	627	223	78	235	117	36	53	171	198	223	243	65	56	71	77	118	76	53
3988	1	3597	IL13RA1	1	0.99759	yes	88	29	29	41	15	155	110	160	107	49	16	63	176	99	67	34	30	15	417	341	395	313	537	510	538	569	206	83	254	104	36	66	132	161	194	234	60	53	72	75	106	59	54
3986	1	3597	IL13RA1	0.987952	0.99759	yes	103	23	27	40	12	107	103	137	94	40	17	44	123	82	52	28	32	10	328	249	321	236	391	366	420	404	193	66	209	101	32	50	138	107	132	165	34	29	53	52	85	60	35
3987	1	3597	IL13RA1	1	0.99759	yes	166	51	61	49	25	149	144	146	108	84	30	82	155	154	95	56	36	32	442	254	347	209	495	408	442	469	172	101	261	126	32	47	116	118	171	190	55	42	61	53	106	63	53
861	1	684	BST2	0.506024	0.419277	yes	41	9	8	9	13	65	51	171	119	38	7	33	78	46	27	9	23	5	117	74	121	76	176	113	119	145	94	69	168	65	22	14	76	76	123	147	14	23	25	49	70	32	31
857	1	684	BST2	0.506024	0.419277	yes	14	4	11	4	20	70	69	203	124	41	6	28	96	25	16	6	41	3	96	68	106	61	174	148	158	158	115	60	164	72	18	15	75	90	109	156	29	17	25	37	77	30	32
858	1	684	BST2	0.421687	0.419277	yes	20	5	9	8	13	59	89	197	124	29	6	32	84	25	12	10	40	1	103	83	112	70	164	138	117	153	112	107	157	74	28	18	96	90	122	123	23	16	21	46	94	34	30
860	1	684	BST2	0.26506	0.419277	yes	14	5	7	7	6	39	39	128	95	30	7	16	56	17	18	1	21	7	68	57	74	56	115	89	97	96	69	64	103	63	26	11	59	45	102	114	14	20	14	25	55	17	24
859	1	684	BST2	0.39759	0.419277	yes	18	11	14	13	7	39	50	156	104	36	4	33	70	40	20	12	46	4	80	68	106	73	161	108	116	143	98	68	142	73	22	16	72	83	119	139	15	19	20	50	78	19	23
8346	1	7272	TTK	0.445783	0.359036	yes	24	9	3	12	7	35	30	76	55	20	2	29	73	42	29	17	9	7	126	109	144	113	209	204	157	157	86	36	174	63	20	19	44	46	84	96	16	24	19	24	42	29	29
8347	1	7272	TTK	0.301205	0.359036	yes	23	10	3	5	5	52	39	77	52	32	4	20	58	42	22	10	9	4	123	105	157	117	192	186	144	156	107	35	165	61	14	9	38	31	85	84	15	15	16	25	42	23	22
8343	1	7272	TTK	0.373494	0.359036	yes	23	10	1	9	5	35	33	90	54	33	4	23	85	32	32	9	16	11	113	103	134	122	183	197	142	160	107	29	169	53	27	11	43	36	77	90	18	17	23	14	37	23	15
8345	1	7272	TTK	0.277108	0.359036	yes	22	11	8	10	6	37	25	72	41	18	6	27	53	30	35	19	9	2	119	97	128	79	178	202	152	164	90	33	160	42	28	14	40	32	93	79	21	21	17	19	26	20	12
8344	1	7272	TTK	0.39759	0.359036	yes	30	1	7	5	10	46	30	68	50	32	2	36	71	33	24	18	10	10	122	100	132	106	197	191	120	145	102	35	167	55	19	19	47	34	92	102	17	31	17	28	38	26	22
1406	1	945	CD33	0.771084	0.59759	yes	35	13	3	11	17	44	38	102	72	26	3	41	77	28	48	21	5	6	116	108	151	101	237	141	182	200	114	37	245	70	14	21	52	52	86	100	22	21	16	22	54	32	25
1404	1	945	CD33	0.481928	0.59759	yes	23	6	5	15	6	43	37	103	52	21	10	30	80	27	27	20	12	2	98	93	142	86	177	138	153	152	121	38	231	61	27	9	52	44	89	92	19	13	20	21	47	22	26
1405	1	945	CD33	0.722892	0.59759	yes	33	12	5	7	13	48	40	99	62	20	10	40	101	27	18	13	12	4	131	115	143	110	209	186	161	203	126	36	230	71	26	17	57	45	95	105	29	27	12	28	39	23	25
1407	1	945	CD33	0.590361	0.59759	yes	27	9	5	6	5	45	38	96	74	18	8	30	73	40	19	8	12	4	100	110	137	109	199	158	149	180	133	34	213	62	25	24	52	44	95	96	19	25	24	29	46	22	30
1408	1	945	CD33	0.421687	0.59759	yes	24	12	6	6	5	42	41	87	62	26	8	27	68	42	17	9	6	9	92	101	145	103	194	149	137	175	113	40	213	54	16	23	41	32	75	98	13	22	19	18	36	22	19
2197	1	58191	CXCL16	0.975904	0.973494	yes	67	27	25	37	25	443	388	455	277	42	41	162	256	138	82	43	44	15	213	145	226	138	252	274	226	297	307	149	355	220	33	49	146	148	358	397	42	47	75	60	120	113	86
2199	1	58191	CXCL16	1	0.973494	yes	93	49	22	40	24	545	435	409	279	52	45	193	322	147	114	36	35	24	233	160	272	147	268	316	214	281	335	165	353	221	39	40	162	163	363	442	70	58	65	84	128	120	81
2200	1	58191	CXCL16	0.963855	0.973494	yes	84	48	27	39	15	368	310	346	224	48	22	154	246	154	96	42	33	15	180	119	231	118	222	247	198	238	226	114	285	159	29	39	122	150	271	287	38	46	55	46	106	96	95
2196	1	58191	CXCL16	0.951807	0.973494	yes	89	37	20	40	18	407	274	327	204	60	31	146	241	126	90	40	40	21	173	123	200	117	217	245	162	208	228	86	305	154	27	37	124	133	300	317	46	50	58	59	106	82	74
2198	1	58191	CXCL16	0.975904	0.973494	yes	62	27	32	34	19	451	364	383	292	38	28	145	227	100	69	27	28	19	187	116	237	145	273	301	219	263	316	138	281	189	30	36	180	206	355	411	47	55	69	73	131	111	101
3325	1	2776	GNAQ	0.963855	0.843373	yes	59	18	15	20	13	123	83	137	101	32	12	54	136	54	35	24	17	7	234	138	215	179	344	391	299	353	137	63	186	74	27	29	95	90	126	158	41	35	45	36	74	41	32
3327	1	2776	GNAQ	0.951807	0.843373	yes	44	14	9	19	10	89	122	119	78	33	12	40	114	62	31	19	14	13	204	170	207	168	357	391	324	355	139	50	198	80	25	37	81	88	164	144	22	39	44	45	73	44	39
3328	1	2776	GNAQ	0.590361	0.843373	yes	26	15	9	8	6	69	46	82	56	30	9	38	88	54	31	24	6	6	137	108	122	130	231	239	217	209	99	47	139	63	23	16	59	47	79	97	11	13	22	20	50	28	33
3324	1	2776	GNAQ	0.903614	0.843373	yes	40	14	10	25	15	63	76	113	100	38	11	59	119	49	26	27	17	8	163	167	199	150	309	374	281	287	119	48	187	81	31	15	93	74	139	137	26	25	31	55	52	32	41
3326	1	2776	GNAQ	0.807229	0.843373	yes	36	11	13	22	15	63	69	111	75	18	15	35	89	34	29	20	9	8	164	110	206	154	297	361	304	294	120	48	196	70	22	17	65	89	132	116	28	24	30	39	60	40	30
3281	1	55303	GIMAP4	0.060241	0.0843373	no	18	10	4	4	7	35	18	57	34	21	4	22	58	36	16	8	9	3	86	66	95	81	158	122	96	143	84	29	153	40	17	11	42	35	54	65	6	14	17	27	33	21	25
3282	1	55303	GIMAP4	0.0361446	0.0843373	no	15	10	1	7	6	22	36	62	42	16	5	23	63	33	16	9	6	5	97	69	106	58	135	106	96	102	73	20	142	45	8	16	29	30	65	61	16	23	13	19	34	22	20
3283	1	55303	GIMAP4	0.13253	0.0843373	no	23	11	3	15	14	37	29	69	39	12	2	26	53	36	10	6	9	2	86	83	106	63	128	106	114	126	86	27	145	48	20	20	38	39	60	81	18	19	22	14	28	23	18
3280	1	55303	GIMAP4	0.13253	0.0843373	no	18	13	1	10	6	23	37	58	48	20	1	32	67	28	22	9	6	3	85	80	97	60	144	105	114	136	94	37	150	56	12	19	31	36	71	66	15	13	11	26	44	29	20
3279	1	55303	GIMAP4	0.060241	0.0843373	no	21	7	2	8	6	35	20	72	44	17	1	25	50	26	18	5	7	5	86	74	98	62	139	118	121	117	68	19	146	60	21	9	33	42	59	66	16	15	15	15	27	16	21
8237	1	9760	TOX	0.686747	0.571084	yes	72	18	30	27	3	175	128	119	78	69	16	63	139	127	97	52	7	32	333	262	283	330	358	467	311	389	108	37	181	71	26	18	35	42	87	107	17	16	14	18	39	26	35
8236	1	9760	TOX	0.650602	0.571084	yes	59	21	24	21	7	132	107	93	69	64	21	45	105	89	60	30	11	16	313	233	255	246	372	429	267	331	104	42	185	68	20	14	28	33	75	89	18	20	14	24	44	20	20
8235	1	9760	TOX	0.578313	0.571084	yes	104	40	35	35	7	199	138	115	79	126	42	65	161	146	97	75	4	22	357	273	282	327	393	515	331	368	74	35	155	46	15	11	42	38	71	75	9	13	14	13	40	23	28
8238	1	9760	TOX	0.216867	0.571084	yes	30	5	2	18	2	60	24	73	51	27	9	26	75	45	30	20	8	7	119	85	104	83	158	146	135	164	86	18	151	39	23	17	24	34	66	69	17	14	16	16	23	26	23
8239	1	9760	TOX	0.722892	0.571084	yes	107	32	33	40	11	234	116	126	97	100	36	46	161	160	113	79	7	34	435	305	329	336	442	545	325	450	117	35	146	50	22	12	55	39	91	100	18	28	19	16	43	20	24
7695	1	6778	STAT6	1	1	yes	187	61	46	78	66	755	636	588	428	174	96	235	530	218	192	104	67	40	718	442	756	581	641	746	457	613	454	203	443	295	94	117	319	381	640	816	71	79	147	115	222	170	163
7694	1	6778	STAT6	1	1	yes	56	11	9	26	26	235	225	258	178	71	35	96	202	90	49	43	23	12	399	217	390	322	387	450	275	357	213	81	252	143	48	52	100	116	253	328	27	43	51	64	83	80	62
7691	1	6778	STAT6	1	1	yes	145	44	42	81	48	452	452	405	303	129	53	174	359	197	131	91	51	37	532	292	538	424	528	619	342	415	397	150	406	205	71	103	191	201	468	491	52	61	89	110	194	122	106
7693	1	6778	STAT6	1	1	yes	129	50	41	64	38	448	380	394	285	111	56	157	318	188	122	60	54	30	564	293	513	460	436	531	320	442	356	178	376	218	84	87	171	190	427	525	59	68	60	86	163	111	97
7692	1	6778	STAT6	1	1	yes	83	28	28	26	31	240	285	236	201	74	36	83	174	83	74	47	31	15	347	201	372	294	336	450	297	336	235	108	270	159	42	50	153	167	333	404	48	53	52	74	102	91	74
1171	1	10344	CCL26	0.0481928	0.100402	no	12	6	7	7	7	25	20	49	37	24	3	14	46	19	22	11	3	1	59	65	98	67	115	114	104	85	84	28	137	45	24	39	29	19	40	50	15	14	11	9	24	14	14
1172	1	10344	CCL26	0.0361446	0.100402	no	11	9	3	4	6	25	20	42	45	15	2	25	54	24	13	4	5	2	57	51	68	66	116	87	91	102	94	30	135	27	34	36	17	22	42	61	8	7	6	6	32	14	16
1170	1	10344	CCL26	0.216867	0.100402	no	19	8	5	9	6	38	33	82	54	31	8	29	55	26	29	13	9	7	89	79	118	68	155	153	135	115	105	75	179	53	51	75	32	25	65	82	19	13	16	16	34	16	24
6531	1	5568	PRKACG	0.0240964	0.175904	no	16	10	3	14	5	36	19	66	31	8	4	24	53	20	17	5	9	3	66	76	78	59	119	98	97	123	69	27	141	46	17	13	30	29	50	69	12	19	10	16	27	13	26
6530	1	5568	PRKACG	0.0120482	0.175904	no	15	8	2	8	8	19	22	55	38	14	6	24	46	20	21	3	3	1	79	67	98	64	105	108	102	100	58	20	120	41	13	12	32	28	56	54	11	13	8	8	33	12	14
6529	1	5568	PRKACG	0.0481928	0.175904	no	16	9	4	5	6	26	18	61	46	16	6	27	69	33	19	14	9	5	97	70	88	79	134	128	109	122	79	34	148	57	23	10	37	36	62	75	8	17	12	17	34	25	18
6528	1	5568	PRKACG	0.253012	0.175904	no	20	9	6	6	8	42	32	82	46	24	6	39	58	27	19	10	13	7	96	90	156	86	172	131	125	157	101	36	188	47	24	17	43	35	73	95	26	23	18	19	41	32	21
6527	1	5568	PRKACG	0.542169	0.175904	no	29	12	3	14	4	30	41	97	63	24	7	18	73	32	28	4	7	2	102	100	155	94	217	161	168	193	122	36	224	61	25	19	40	46	101	87	21	23	11	19	35	25	34
6099	1	5037	PEBP1	1	1	yes	149	39	55	56	41	220	206	201	162	102	69	57	151	126	100	56	54	20	391	297	279	263	419	584	438	449	214	101	368	121	66	62	134	123	275	275	58	63	86	55	173	131	114
6095	1	5037	PEBP1	1	1	yes	90	22	40	30	24	188	186	209	139	111	37	72	155	75	64	33	33	21	371	255	245	247	389	497	358	390	185	99	309	118	56	89	138	113	287	231	62	58	82	83	156	85	64
6096	1	5037	PEBP1	1	1	yes	82	33	38	39	52	245	236	378	241	98	34	104	219	111	65	27	47	14	491	404	373	412	647	837	609	648	269	121	402	144	77	83	254	233	457	389	92	96	138	127	192	141	117
6097	1	5037	PEBP1	1	1	yes	84	20	35	21	37	169	147	156	120	66	25	50	145	72	40	36	29	16	330	236	225	235	398	505	358	403	185	85	279	102	61	48	122	124	227	267	52	48	66	71	124	90	70
6098	1	5037	PEBP1	1	1	yes	85	31	43	26	35	222	202	246	165	99	28	60	166	93	69	48	43	15	381	282	261	272	408	579	426	431	196	77	294	105	52	63	117	155	302	291	50	56	87	78	168	116	101
3448	1	2990	GUSB	0.975904	0.804819	yes	208	52	64	66	12	121	100	131	87	33	16	45	135	133	107	42	7	23	286	214	302	282	422	519	423	418	126	49	205	71	26	21	88	86	173	234	31	33	55	51	51	33	40
3447	1	2990	GUSB	0.927711	0.804819	yes	92	30	33	26	9	98	73	134	83	30	12	40	98	77	49	25	13	17	258	178	320	210	471	492	447	452	121	51	194	84	25	26	99	101	154	197	29	27	36	28	45	38	31
3445	1	2990	GUSB	0.975904	0.804819	yes	183	43	52	57	13	118	93	136	87	60	13	43	151	153	109	52	18	31	253	182	319	289	520	422	408	458	152	51	234	91	30	34	89	78	143	193	22	32	31	51	63	39	41
3449	1	2990	GUSB	0.180723	0.804819	yes	36	12	7	9	2	31	22	63	51	15	7	30	60	26	18	6	2	1	100	88	111	84	189	192	152	151	91	21	138	59	10	9	27	31	79	71	16	18	14	19	36	14	15
3446	1	2990	GUSB	0.963855	0.804819	yes	182	57	55	57	13	127	108	142	82	53	12	47	138	203	104	50	17	25	244	169	314	263	431	449	403	396	139	62	227	76	24	31	81	68	172	183	27	39	34	48	67	33	37
5969	1	64761	PARP12	0.975904	0.939759	yes	51	18	16	30	19	86	71	143	99	47	9	50	76	89	65	30	19	21	217	186	296	190	320	360	288	339	140	52	289	111	47	29	146	174	192	231	45	54	57	90	88	33	37
5968	1	64761	PARP12	0.927711	0.939759	yes	55	13	20	31	10	68	59	120	95	22	6	48	81	57	48	16	16	9	173	148	261	154	280	322	273	273	147	44	208	103	32	19	153	156	169	189	42	44	73	62	82	30	40
5967	1	64761	PARP12	1	0.939759	yes	64	26	12	17	16	50	73	137	92	25	11	39	83	77	37	22	20	7	218	110	227	146	292	282	254	255	111	49	224	120	37	24	145	150	193	214	47	41	51	59	72	31	37
5971	1	64761	PARP12	0.939759	0.939759	yes	56	21	13	21	18	63	56	114	84	37	12	28	84	57	47	33	18	14	155	129	217	153	239	295	256	220	140	44	221	80	26	33	135	125	173	171	38	37	47	43	50	37	33
5970	1	64761	PARP12	0.855422	0.939759	yes	40	13	8	22	13	57	53	102	78	27	12	38	75	51	32	21	12	15	144	128	213	140	236	238	246	211	112	33	198	76	31	15	131	120	142	188	32	29	45	62	48	31	32
7253	1	6424	SFRP4	0.168675	0.453012	yes	22	4	2	7	8	37	27	75	54	88	11	27	75	26	20	4	9	5	104	97	127	122	137	128	96	128	78	32	129	54	11	14	39	29	55	78	23	10	20	21	35	16	18
7251	1	6424	SFRP4	0.289157	0.453012	yes	21	7	3	14	5	25	35	88	57	98	12	34	72	24	15	9	8	3	138	87	119	103	150	143	136	147	87	39	162	49	17	23	44	20	72	97	14	23	21	13	27	23	27
7250	1	6424	SFRP4	0.662651	0.453012	yes	25	9	6	17	9	35	35	79	48	165	13	28	92	37	22	13	24	1	189	131	148	156	208	178	172	180	105	34	188	81	35	14	59	47	86	123	18	28	15	25	36	23	27
7254	1	6424	SFRP4	0.361446	0.453012	yes	20	12	2	7	8	37	41	68	55	132	14	30	72	40	23	10	10	8	128	84	141	125	151	115	121	146	85	31	139	56	18	21	43	36	71	77	19	24	16	27	30	25	28
7252	1	6424	SFRP4	0.783133	0.453012	yes	37	12	10	15	4	73	45	86	63	149	13	36	77	47	34	14	20	3	160	102	176	167	213	190	168	175	111	38	180	66	24	27	46	51	91	109	31	28	21	23	48	23	31
3428	1	2904	GRIN2B	0.156627	0.115663	no	25	9	3	7	5	31	31	76	47	27	1	27	66	35	20	5	6	9	91	94	123	78	135	142	149	136	107	42	173	46	21	13	48	28	68	59	19	18	12	20	41	25	18
3429	1	2904	GRIN2B	0.156627	0.115663	no	29	4	2	5	5	29	29	66	45	21	4	31	58	30	23	7	12	9	85	90	110	84	173	126	106	135	114	26	164	66	19	14	38	24	65	77	19	24	20	14	45	17	25
3427	1	2904	GRIN2B	0.0361446	0.115663	no	18	8	2	9	2	31	29	61	29	17	1	15	64	25	16	5	4	4	81	71	86	72	146	117	99	129	77	21	132	46	13	12	27	45	68	66	5	12	12	20	41	16	24
3426	1	2904	GRIN2B	0.180723	0.115663	no	21	9	1	11	7	36	22	65	54	18	2	24	78	27	17	6	4	3	110	95	126	66	168	134	152	145	106	32	197	50	15	17	45	41	69	73	16	24	17	28	31	15	22
3425	1	2904	GRIN2B	0.0481928	0.115663	no	29	6	5	13	5	33	22	66	41	16	2	23	71	20	23	4	3	3	74	49	91	60	153	138	110	120	86	33	155	52	17	16	31	29	59	68	16	15	13	14	21	21	18
3815	1	3428	IFI16	0.289157	0.289157	yes	27	7	1	7	5	68	62	105	50	10	5	26	53	25	19	3	12	5	109	102	129	102	182	151	130	156	111	48	186	66	22	14	64	56	108	119	26	32	28	20	27	21	18
2048	1	84699	CREB3L3	0.0843373	0.0722892	no	20	9	1	6	6	43	30	73	45	18	5	28	59	28	22	11	15	2	87	68	92	65	134	109	103	126	77	30	147	55	22	8	28	41	64	67	13	10	13	23	22	8	15
2047	1	84699	CREB3L3	0.0240964	0.0722892	no	13	6	1	6	5	33	26	55	49	21	10	21	50	22	15	10	7	1	74	77	88	71	108	94	85	100	70	27	134	57	21	16	31	24	46	51	9	18	8	19	28	14	12
2050	1	84699	CREB3L3	0.0843373	0.0722892	no	18	6	1	7	3	44	26	73	39	26	1	25	58	23	17	13	7	2	73	71	81	75	123	109	103	106	97	28	133	43	23	16	37	26	58	53	18	16	12	19	28	12	19
2046	1	84699	CREB3L3	0.0843373	0.0722892	no	24	8	7	7	4	32	22	76	36	13	4	19	48	36	24	9	4	5	84	59	68	59	124	102	100	126	81	23	146	64	16	14	22	50	67	67	16	14	19	16	27	12	20
2049	1	84699	CREB3L3	0.0843373	0.0722892	no	19	7	1	7	8	34	24	65	29	14	6	23	69	29	23	13	16	3	93	73	78	62	129	91	102	94	56	29	124	52	10	19	33	22	51	58	9	22	19	14	29	22	13
7348	1	6495	SIX1	0.120482	0.390361	yes	12	15	3	8	6	32	25	79	54	18	4	24	44	22	17	13	16	9	113	83	99	92	162	117	122	143	114	27	165	54	17	9	27	30	63	84	18	17	20	17	35	20	23
7347	1	6495	SIX1	0.349398	0.390361	yes	30	11	8	11	5	39	41	86	46	25	7	30	68	40	33	17	12	10	94	97	109	88	183	144	144	155	96	39	158	63	20	23	36	51	69	66	29	28	16	21	37	25	27
7346	1	6495	SIX1	0.73494	0.390361	yes	41	12	4	5	13	63	51	104	67	28	7	39	108	35	29	10	4	7	144	115	158	103	193	178	180	188	138	50	221	85	27	15	39	57	106	84	21	26	18	28	31	23	21
7345	1	6495	SIX1	0.39759	0.390361	yes	31	9	6	12	3	35	39	88	78	18	7	39	70	34	17	4	9	3	108	95	130	97	214	150	153	159	102	36	192	71	25	15	40	56	75	83	18	25	21	29	44	23	30
7349	1	6495	SIX1	0.349398	0.390361	yes	20	8	1	13	8	53	47	94	58	26	7	32	69	34	10	7	11	9	95	85	123	100	155	113	134	176	146	46	190	83	22	19	34	39	69	88	19	19	14	13	23	20	18
1450	1	920	CD4	0.722892	0.677108	yes	26	8	3	15	6	36	68	119	82	24	9	44	81	39	22	12	11	6	104	110	155	131	207	176	152	181	135	54	224	95	28	13	54	50	102	121	15	27	28	35	45	27	30
1453	1	920	CD4	0.819277	0.677108	yes	22	8	3	7	8	46	59	116	86	24	8	44	91	41	31	8	15	12	108	112	153	114	233	202	167	215	167	47	249	95	16	25	57	54	111	106	25	15	19	27	41	33	26
1452	1	920	CD4	0.843373	0.677108	yes	31	9	6	8	8	46	85	120	98	33	12	37	90	47	33	11	11	10	136	115	172	129	239	186	178	229	174	63	219	86	28	25	61	40	106	110	19	25	19	35	60	28	30
1449	1	920	CD4	0.337349	0.677108	yes	27	9	4	11	12	39	62	88	82	31	8	43	74	21	25	7	6	1	106	79	94	84	166	132	132	129	122	51	163	92	25	13	40	31	72	82	18	20	19	20	51	30	25
1451	1	920	CD4	0.662651	0.677108	yes	23	15	8	9	9	39	49	111	82	26	6	38	77	37	22	14	8	3	134	105	161	109	210	168	144	176	147	55	214	85	34	26	43	36	88	115	23	28	16	29	51	30	25
5100	1	4153	MBL2	0.662651	0.39759	yes	32	10	4	10	2	43	28	96	65	19	4	35	92	39	39	13	9	4	134	117	152	106	240	174	185	198	136	41	249	66	24	12	60	44	109	119	15	24	13	27	49	27	27
5101	1	4153	MBL2	0.566265	0.39759	yes	28	7	3	13	9	31	37	85	60	17	5	40	85	32	24	12	6	3	106	86	151	124	203	159	153	182	130	35	243	76	19	9	48	38	94	100	16	24	18	28	48	25	21
5098	1	4153	MBL2	0.445783	0.39759	yes	37	14	3	8	9	43	30	90	61	21	1	32	79	29	23	10	10	4	93	98	136	102	198	114	157	167	105	29	196	92	12	13	54	42	92	99	25	21	13	23	34	15	19
5102	1	4153	MBL2	0.0722892	0.39759	yes	13	8	3	11	4	40	27	85	47	15	1	31	51	27	23	7	2	2	100	78	132	79	166	138	129	142	89	28	187	60	19	9	37	32	70	82	11	18	10	15	34	25	24
5099	1	4153	MBL2	0.240964	0.39759	yes	19	3	3	7	8	30	22	83	60	15	6	36	63	39	21	9	4	5	99	90	110	94	181	138	140	135	117	31	197	56	25	19	49	27	79	67	14	21	18	12	40	20	23
3407	1	2886	GRB7	0.795181	0.672289	yes	24	11	7	21	14	185	111	140	126	26	24	65	157	64	23	12	25	7	182	140	188	121	193	214	142	195	96	63	181	64	14	20	59	77	157	151	19	26	21	40	76	42	46
3405	1	2886	GRB7	0.783133	0.672289	yes	34	11	7	16	11	139	108	109	93	26	18	50	120	40	33	16	25	8	183	125	154	130	181	210	135	147	102	46	158	79	20	16	61	59	113	132	24	23	26	31	61	37	30
3409	1	2886	GRB7	0.0843373	0.672289	yes	16	10	3	10	7	56	41	65	41	18	3	25	74	25	12	7	9	5	91	77	95	66	131	125	95	97	74	29	140	32	20	13	41	35	74	56	7	12	12	19	20	21	21
3406	1	2886	GRB7	0.795181	0.672289	yes	44	18	10	12	15	175	102	155	89	27	31	58	138	57	31	16	40	8	196	135	171	132	213	224	143	214	99	59	180	81	19	26	84	67	141	161	23	23	25	33	78	39	26
3408	1	2886	GRB7	0.903614	0.672289	yes	45	23	19	18	18	251	172	184	143	48	33	83	198	65	35	16	46	5	223	168	186	168	226	265	150	220	136	65	195	79	27	30	85	80	173	199	24	28	19	50	90	68	39
3900	1	282616	IFNL2	0.0240964	0.168675	no	8	7	2	6	9	24	19	52	27	12	2	20	46	22	11	6	10	2	59	57	78	51	108	87	87	79	57	13	125	49	16	15	18	25	42	47	9	17	11	8	24	18	19
3898	1	282616	IFNL2	0.108434	0.168675	no	38	14	8	7	4	38	24	75	33	23	7	27	65	29	36	13	17	1	95	68	89	83	135	112	113	133	95	35	141	60	10	16	32	30	75	79	17	18	8	17	30	21	21
3899	1	282616	IFNL2	0.277108	0.168675	no	29	6	5	7	7	38	28	91	53	28	8	29	73	28	20	4	11	7	95	90	108	87	163	138	141	136	112	43	159	49	19	18	36	42	75	98	21	18	8	27	47	28	26
3901	1	282616	IFNL2	0.26506	0.168675	no	28	7	5	6	7	32	29	88	48	18	11	24	82	32	25	10	10	5	95	86	103	76	177	130	127	158	99	55	167	50	27	15	42	31	84	73	15	16	21	27	38	26	27
4987	1	7786	MAP3K12	0.674699	0.648193	yes	25	13	4	16	8	39	40	103	62	18	6	28	80	32	26	12	7	3	108	125	134	102	245	156	157	182	122	43	235	63	19	19	46	38	88	96	15	22	24	22	43	32	24
4986	1	7786	MAP3K12	0.409639	0.648193	yes	19	5	2	8	11	43	36	92	54	19	13	27	63	35	20	15	3	2	92	101	135	97	185	146	147	176	98	44	187	65	26	18	45	33	83	92	7	23	24	21	43	32	20
4985	1	7786	MAP3K12	0.855422	0.648193	yes	21	8	5	9	13	53	60	112	71	21	5	40	102	30	29	9	8	8	159	110	193	114	258	196	187	193	139	50	237	74	29	25	49	50	107	114	29	23	22	24	58	26	31
4984	1	7786	MAP3K12	0.891566	0.648193	yes	31	16	4	11	15	42	42	126	81	23	8	37	93	55	30	14	13	7	157	128	165	122	269	188	210	211	134	38	280	92	9	16	69	47	93	101	21	29	21	27	45	34	45
4988	1	7786	MAP3K12	0.409639	0.648193	yes	27	7	5	6	6	40	42	96	60	21	5	30	90	39	20	14	9	3	93	108	132	101	198	145	129	163	104	33	200	66	20	12	44	39	79	99	18	17	15	18	42	25	26
259	1	130	ADH6	0.240964	0.180723	no	23	4	4	7	6	54	49	94	44	30	7	29	61	28	22	19	11	4	93	71	111	76	182	120	149	147	101	29	167	66	13	20	39	40	76	83	17	19	20	25	44	30	27
257	1	130	ADH6	0.204819	0.180723	no	19	7	1	10	7	44	50	112	53	30	5	19	68	26	12	14	11	2	138	80	108	91	185	123	121	134	93	33	148	52	22	21	39	37	67	51	12	11	8	22	46	32	34
258	1	130	ADH6	0.180723	0.180723	no	17	6	2	9	10	47	36	113	54	26	6	32	43	31	21	18	9	3	112	71	129	77	165	134	140	164	100	30	154	51	18	11	35	41	56	67	14	17	7	27	49	20	20
260	1	130	ADH6	0.216867	0.180723	no	21	11	4	8	9	35	40	92	58	13	1	21	62	30	26	6	13	6	111	104	122	75	175	124	115	150	107	27	170	66	19	20	38	32	65	82	10	15	14	19	43	25	39
256	1	130	ADH6	0.060241	0.180723	no	18	7	3	6	5	33	30	82	44	18	8	27	65	25	13	4	5	1	91	106	104	76	136	112	137	147	95	24	159	53	19	10	29	37	67	65	11	18	15	11	38	28	26
748	1	79444	BIRC7	0.0240964	0.0361446	no	17	6	1	12	8	23	23	67	42	14	6	25	61	26	15	9	8	1	72	61	77	70	128	84	100	88	64	18	118	38	19	12	35	28	66	72	12	14	7	14	24	16	17
747	1	79444	BIRC7	0.0481928	0.0361446	no	19	3	2	11	5	39	27	66	46	15	7	33	69	24	17	7	5	1	75	76	103	70	117	106	84	105	69	38	118	50	17	11	29	29	67	60	19	20	12	9	24	18	21
4506	1	3725	JUN	1	0.978313	yes	346	222	159	193	148	1364	1231	695	745	232	180	237	560	1269	937	779	84	409	2066	1413	1463	1233	380	520	242	312	818	541	1144	578	264	290	384	550	850	792	67	163	184	123	559	775	538
4503	1	3725	JUN	0.939759	0.978313	yes	112	71	50	59	63	362	336	276	253	83	41	66	192	271	215	149	41	77	826	556	533	453	191	251	136	160	307	164	410	186	71	82	179	212	324	350	21	62	93	75	212	233	158
4504	1	3725	JUN	0.963855	0.978313	yes	105	68	58	53	76	451	423	238	299	91	78	65	161	256	205	98	34	60	1015	595	670	538	226	293	132	167	387	243	482	252	94	93	195	242	400	420	21	90	91	72	215	255	165
4507	1	3725	JUN	0.987952	0.978313	yes	137	77	39	68	54	387	337	240	276	80	59	66	198	325	257	188	39	79	945	664	610	503	228	295	137	195	336	192	434	188	105	82	200	203	350	384	42	73	92	52	216	266	175
4505	1	3725	JUN	1	0.978313	yes	253	173	84	103	134	1048	830	460	500	208	148	134	380	578	454	239	83	134	1903	1163	1269	1059	376	542	230	272	619	454	862	495	245	228	385	466	776	841	41	132	158	130	367	423	330
3951	1	3587	IL10RA	0.144578	0.277108	yes	16	3	4	5	6	44	60	153	86	21	9	33	75	27	17	9	7	4	94	64	120	71	144	127	129	139	107	40	126	63	18	12	28	30	59	55	17	20	20	18	39	13	25
3950	1	3587	IL10RA	0.349398	0.277108	yes	20	13	6	13	10	60	56	166	91	20	6	50	95	23	21	13	9	5	107	80	105	71	169	137	110	131	106	44	151	81	19	15	49	34	87	82	16	23	24	18	46	24	19
3949	1	3587	IL10RA	0.313253	0.277108	yes	26	3	3	9	9	70	63	159	94	31	11	41	115	19	17	15	10	2	88	78	118	76	146	114	134	146	106	41	180	83	15	22	36	36	67	81	19	12	23	27	41	22	22
3948	1	3587	IL10RA	0.277108	0.277108	yes	17	5	4	4	6	47	59	144	90	22	11	50	101	34	15	10	3	6	99	96	97	94	168	119	163	143	109	36	153	74	13	16	37	38	84	84	22	21	10	28	34	27	24
3952	1	3587	IL10RA	0.301205	0.277108	yes	22	7	2	9	7	66	62	141	74	28	6	58	117	34	17	9	10	1	86	80	123	78	192	139	132	144	110	49	173	80	16	21	43	39	65	69	15	20	13	21	49	21	21
3020	1	2318	FLNC	0.313253	0.33253	yes	30	13	9	6	5	379	318	474	285	58	15	119	288	33	24	10	12	8	97	103	124	84	167	131	129	147	104	31	177	62	20	12	46	34	101	129	21	16	11	21	26	20	20
3017	1	2318	FLNC	0.46988	0.33253	yes	38	11	11	9	5	568	375	483	294	93	29	131	398	31	40	10	10	5	113	97	126	100	179	142	146	155	93	41	199	61	27	12	37	37	108	102	15	21	12	16	38	31	27
3018	1	2318	FLNC	0.240964	0.33253	yes	26	10	4	6	2	274	239	302	191	50	11	95	184	32	20	12	4	2	93	90	117	75	169	103	116	133	93	35	168	47	13	13	41	26	89	95	17	24	11	26	41	19	24
3021	1	2318	FLNC	0.385542	0.33253	yes	33	15	12	9	6	498	384	521	259	98	29	146	329	36	16	9	8	3	101	93	134	77	156	127	137	146	97	41	169	57	20	23	49	37	97	111	18	21	16	30	38	22	24
3019	1	2318	FLNC	0.253012	0.33253	yes	25	9	4	9	9	267	222	337	193	72	16	89	178	13	18	5	6	4	89	75	126	76	144	143	125	149	71	20	169	58	18	13	37	43	78	114	20	16	14	16	45	25	23
8233	1	7153	TOP2A	0.722892	0.657831	yes	31	13	14	14	2	40	35	89	44	63	10	32	77	84	66	25	10	10	285	226	223	261	332	467	236	220	100	54	228	65	20	19	35	50	120	167	20	27	15	27	56	39	31
8231	1	7153	TOP2A	0.650602	0.657831	yes	41	9	9	15	8	42	32	91	52	28	3	32	97	62	45	12	12	8	163	133	196	163	258	240	169	197	123	33	213	81	17	21	36	33	96	121	22	30	10	26	36	29	27
8234	1	7153	TOP2A	0.626506	0.657831	yes	35	18	12	13	8	46	32	69	51	31	2	27	67	54	27	20	9	10	213	179	184	243	294	381	192	188	97	48	165	48	27	20	45	32	88	178	15	19	16	24	31	52	26
8230	1	7153	TOP2A	0.662651	0.657831	yes	53	17	16	16	5	52	32	83	43	52	5	26	80	72	43	32	8	14	251	186	250	260	366	403	234	241	108	34	231	73	26	14	35	37	142	174	18	22	12	22	55	34	34
8232	1	7153	TOP2A	0.626506	0.657831	yes	36	16	14	10	3	50	37	75	51	31	8	28	84	64	37	12	13	7	161	132	201	154	302	320	191	216	87	38	188	58	26	19	27	39	113	134	25	17	12	17	44	41	27
2183	1	6387	CXCL12	0.13253	0.26747	yes	17	4	7	7	4	32	24	64	54	30	9	22	72	38	13	14	6	1	90	76	100	85	137	123	123	139	102	37	168	54	16	16	38	31	60	73	15	18	16	20	35	23	21
2181	1	6387	CXCL12	0.433735	0.26747	yes	33	9	2	9	10	60	36	65	49	54	15	30	77	36	29	11	10	9	120	109	102	86	146	138	121	134	87	30	166	57	23	17	43	41	69	89	17	18	19	12	49	23	22
2182	1	6387	CXCL12	0.253012	0.26747	yes	28	12	3	8	5	36	42	80	52	27	8	29	55	39	24	10	8	6	98	80	108	76	144	130	110	130	83	26	154	59	20	16	34	38	70	63	12	21	13	15	32	17	20
2184	1	6387	CXCL12	0.192771	0.26747	yes	13	11	4	10	3	44	30	71	45	34	3	24	83	39	24	9	7	1	92	101	115	82	169	121	121	134	99	28	162	57	11	14	40	30	72	90	12	17	14	21	32	23	14
2185	1	6387	CXCL12	0.325301	0.26747	yes	28	10	4	6	5	48	38	81	51	27	8	35	79	41	25	16	4	3	108	101	125	91	122	117	122	156	93	24	184	62	14	26	45	33	85	73	17	17	15	14	33	20	31
7718	1	3925	STMN1	0.722892	0.655422	yes	78	27	20	25	5	127	130	100	75	67	17	40	86	68	35	34	18	9	174	168	219	228	258	285	144	208	106	44	171	52	17	11	42	48	116	120	15	24	15	22	46	31	33
7719	1	3925	STMN1	0.783133	0.655422	yes	85	25	31	33	8	120	128	124	81	60	19	29	82	76	47	26	11	17	239	164	295	322	308	363	180	223	87	37	207	57	20	20	55	61	154	148	20	18	13	23	48	29	40
7720	1	3925	STMN1	0.277108	0.655422	yes	23	3	6	9	8	49	50	70	58	19	10	25	60	36	28	9	6	5	112	121	110	117	155	147	131	152	109	33	170	42	20	13	29	37	81	83	13	8	13	21	49	26	22
7716	1	3925	STMN1	0.674699	0.655422	yes	87	25	32	18	6	133	107	112	81	66	20	34	75	64	41	25	7	6	245	169	218	254	231	333	147	226	102	40	177	68	12	16	38	36	128	168	22	13	16	17	63	38	35
7717	1	3925	STMN1	0.819277	0.655422	yes	75	26	33	32	6	147	160	146	93	63	18	50	94	73	51	36	12	10	302	201	319	410	316	422	229	263	111	42	190	75	24	15	36	35	141	194	24	19	18	25	60	38	38
2491	1	1871	E2F3	0.722892	0.612048	yes	48	10	6	17	11	76	70	114	88	38	7	44	100	55	26	17	14	7	119	93	152	120	176	170	132	164	150	54	209	86	27	28	51	41	87	104	21	22	26	24	52	31	26
2490	1	1871	E2F3	0.60241	0.612048	yes	52	15	10	14	11	62	78	106	69	30	6	35	91	36	29	13	19	10	119	83	107	104	157	140	148	186	124	47	191	65	21	18	50	46	94	101	17	27	21	31	47	31	26
2494	1	1871	E2F3	0.686747	0.612048	yes	65	20	15	16	9	108	98	127	97	48	9	37	87	62	28	15	16	11	145	94	131	124	190	157	146	147	150	58	202	86	32	28	65	56	95	105	21	17	21	21	55	33	27
2493	1	1871	E2F3	0.578313	0.612048	yes	51	14	11	12	5	87	91	104	70	38	6	34	77	43	25	18	12	6	131	100	109	97	135	161	129	157	125	55	179	59	32	27	46	52	94	81	21	15	21	29	34	53	30
2492	1	1871	E2F3	0.46988	0.612048	yes	37	6	9	15	15	57	66	102	86	32	6	45	77	48	31	14	8	5	113	88	111	107	167	130	116	164	109	34	171	81	20	24	45	36	72	84	19	22	18	29	49	32	22
3482	1	440093	H3-5	1	1	yes	92	42	32	52	119	452	423	458	325	123	70	177	435	204	119	129	55	47	855	512	658	650	779	871	699	827	367	153	364	259	54	79	268	245	474	530	45	69	124	79	195	156	151
7616	1	10252	SPRY1	0.819277	0.563855	yes	60	12	19	11	1	57	59	128	74	30	9	35	89	40	18	14	8	4	164	133	181	147	225	211	196	241	139	49	234	67	23	23	51	34	133	119	24	27	18	39	51	40	26
7612	1	10252	SPRY1	0.228916	0.563855	yes	29	12	12	13	5	37	38	67	48	28	8	35	58	21	21	10	8	2	108	98	118	105	160	160	137	159	77	30	137	48	11	15	32	39	71	65	17	13	15	25	20	23	21
7613	1	10252	SPRY1	0.349398	0.563855	yes	21	9	13	5	5	39	53	82	41	26	8	19	87	34	22	14	11	6	115	104	113	110	153	169	157	180	94	35	141	40	23	18	38	34	71	73	14	18	24	13	34	23	23
7614	1	10252	SPRY1	0.542169	0.563855	yes	43	14	22	16	5	68	55	88	62	22	10	30	67	30	18	15	8	1	127	121	141	128	207	177	150	185	99	50	152	57	26	20	39	42	68	91	18	29	22	22	46	29	21
7615	1	10252	SPRY1	0.879518	0.563855	yes	50	17	13	14	8	72	59	104	80	35	17	41	83	46	27	10	13	8	163	119	169	127	222	182	209	224	147	54	208	80	23	24	52	44	86	113	21	29	26	25	55	35	35
1437	1	916	CD3E	0.277108	0.298795	yes	22	8	5	5	6	47	33	98	67	26	3	34	69	30	19	13	11	5	121	88	117	86	184	142	151	124	106	45	190	68	21	16	41	36	70	90	31	24	19	25	42	23	27
1438	1	916	CD3E	0.638554	0.298795	yes	33	8	3	13	11	54	38	106	68	27	4	28	92	43	18	9	7	5	116	108	126	95	220	136	179	158	126	38	221	80	21	16	42	44	93	105	29	17	17	28	39	23	34
1436	1	916	CD3E	0	0.298795	yes	14	1	2	4	2	27	16	56	32	8	2	18	50	11	9	3	1	1	50	40	70	47	78	81	78	78	69	24	86	32	11	11	21	23	47	39	4	11	9	7	25	14	18
1435	1	916	CD3E	0.409639	0.298795	yes	20	6	1	19	1	37	37	86	58	14	5	31	82	26	18	8	11	6	107	110	109	99	211	140	166	189	118	43	219	71	27	10	46	47	81	111	16	17	18	23	44	26	14
1434	1	916	CD3E	0.168675	0.298795	yes	15	4	4	6	3	20	30	93	51	24	1	23	61	34	12	6	10	4	95	96	126	88	175	139	149	151	87	25	193	54	14	12	34	37	71	84	27	21	13	24	39	22	19
1020	1	786	CACNG1	0.0481928	0.0650602	no	25	6	4	7	5	28	25	82	34	17	2	23	54	33	19	9	12	3	76	72	86	73	104	132	110	118	85	32	162	54	10	13	34	30	77	75	16	18	15	22	24	16	12
1018	1	786	CACNG1	0.0963855	0.0650602	no	23	8	4	7	1	34	25	58	42	12	6	34	69	30	26	15	10	9	82	85	100	77	138	113	103	120	63	26	140	48	18	15	31	32	68	79	14	19	10	18	45	19	16
1017	1	786	CACNG1	0.108434	0.0650602	no	19	10	4	10	7	51	31	73	40	18	6	26	69	23	16	10	6	4	81	71	115	61	161	116	119	129	83	35	151	64	22	16	36	29	65	89	15	26	16	13	31	14	22
1021	1	786	CACNG1	0.0240964	0.0650602	no	17	5	1	15	7	26	28	63	44	14	2	19	50	26	6	8	7	2	81	71	86	47	136	92	103	125	71	29	102	42	20	12	38	21	57	57	10	19	12	11	23	14	13
1019	1	786	CACNG1	0.0481928	0.0650602	no	19	1	5	7	6	36	24	66	47	15	3	25	53	25	17	11	11	6	73	72	91	84	144	109	106	117	73	25	128	44	18	12	29	22	66	76	17	20	13	16	32	20	24
5956	1	5063	PAK3	0.445783	0.428916	yes	17	10	2	1	4	34	45	102	59	10	2	19	75	32	31	11	16	7	101	81	142	99	197	132	153	170	129	38	186	68	22	14	47	37	99	83	23	22	26	22	41	26	18
5952	1	5063	PAK3	0.156627	0.428916	yes	21	9	7	1	3	43	21	65	58	19	5	15	65	37	24	9	6	5	85	86	92	78	139	121	124	138	94	31	156	55	15	6	24	26	58	70	30	20	14	17	31	23	24
5953	1	5063	PAK3	0.891566	0.428916	yes	80	24	27	22	17	89	85	150	86	33	10	76	173	57	42	26	39	7	160	152	243	198	501	820	239	251	127	28	195	71	22	26	48	46	99	86	22	33	23	21	54	20	29
5954	1	5063	PAK3	0.26506	0.428916	yes	23	8	2	7	5	32	26	97	46	18	2	31	75	29	15	10	11	8	95	82	126	95	194	129	151	158	105	33	190	66	20	12	40	37	74	99	23	24	13	26	45	19	26
5955	1	5063	PAK3	0.385542	0.428916	yes	30	6	5	8	4	35	38	75	59	15	7	34	65	33	27	13	7	6	111	103	151	92	166	152	132	154	100	28	184	75	17	17	51	38	93	90	17	26	18	15	51	15	30
2649	1	2064	ERBB2	0.963855	0.942169	yes	132	37	27	52	34	204	171	205	118	61	48	63	138	46	28	10	41	6	383	259	311	309	418	492	318	392	228	139	263	128	54	57	206	261	443	466	52	74	92	96	186	80	70
2650	1	2064	ERBB2	0.975904	0.942169	yes	126	54	19	43	30	212	177	189	147	77	38	69	151	46	28	12	52	8	418	241	339	308	390	445	308	408	248	146	254	118	62	50	214	250	421	525	57	63	101	99	181	99	80
2646	1	2064	ERBB2	0.927711	0.942169	yes	118	28	32	31	24	184	132	166	111	54	40	55	113	34	26	18	63	6	331	196	239	229	303	367	206	354	176	76	204	103	29	48	201	183	360	412	37	41	75	97	148	88	66
2647	1	2064	ERBB2	0.975904	0.942169	yes	163	52	35	67	36	230	196	176	151	85	60	93	159	50	32	16	72	5	458	268	360	344	436	550	314	444	228	145	265	141	40	62	251	293	516	560	72	87	121	140	202	113	85
2648	1	2064	ERBB2	0.86747	0.942169	yes	63	23	15	37	25	120	107	122	83	40	27	46	96	27	26	10	31	2	292	145	221	214	287	306	208	298	201	98	187	79	48	29	120	161	271	334	36	35	50	60	87	60	63
2114	1	140690	CTCFL	0.0963855	0.115663	no	14	3	3	6	7	27	20	59	59	23	4	21	57	24	25	14	12	2	83	86	97	76	140	116	111	143	98	35	161	43	15	12	44	36	69	81	11	12	15	9	50	23	21
2113	1	140690	CTCFL	0.060241	0.115663	no	33	7	2	5	7	32	24	75	51	18	3	26	65	27	17	9	7	6	85	92	120	73	165	117	102	122	87	28	173	52	17	13	33	32	59	89	11	13	16	19	33	23	13
2112	1	140690	CTCFL	0.120482	0.115663	no	18	4	3	3	10	38	32	81	46	27	9	26	63	40	24	12	11	3	95	98	126	75	169	117	133	156	86	26	174	50	22	12	31	31	69	69	15	22	14	29	39	12	16
2111	1	140690	CTCFL	0.13253	0.115663	no	25	6	1	7	5	46	35	84	42	10	8	28	90	26	29	10	1	6	77	79	94	87	152	111	125	127	96	36	167	56	28	21	43	24	66	82	8	17	26	15	37	17	27
2110	1	140690	CTCFL	0.168675	0.115663	no	29	5	3	13	3	36	29	84	34	26	7	36	63	31	32	12	6	6	95	69	110	70	145	128	118	128	98	20	146	46	15	11	45	26	67	69	14	13	13	27	41	17	18
4180	1	3562	IL3	0.0120482	0.0963855	no	15	5	2	2	4	25	33	64	34	17	5	25	59	18	16	6	9	4	57	58	76	49	108	84	108	94	62	26	104	35	11	10	30	27	59	54	13	17	12	17	19	15	22
4181	1	3562	IL3	0.0963855	0.0963855	no	13	11	2	8	6	45	21	73	46	10	5	29	67	37	18	10	11	3	97	81	91	68	146	129	128	158	75	36	144	54	19	21	43	29	56	49	20	10	5	16	33	19	14
4182	1	3562	IL3	0.156627	0.0963855	no	24	13	1	10	9	33	39	81	56	18	8	31	66	29	14	10	6	3	80	79	119	64	180	155	137	171	98	31	160	75	23	19	38	38	63	84	20	15	22	17	39	14	26
4183	1	3562	IL3	0.0963855	0.0963855	no	18	7	2	7	4	36	28	97	48	24	4	33	71	18	22	7	1	3	91	70	113	82	200	127	128	129	109	28	189	58	15	22	42	33	63	84	16	20	15	22	44	13	17
4179	1	3562	IL3	0.120482	0.0963855	no	15	6	3	7	9	42	30	53	36	15	3	32	62	36	20	13	15	5	103	77	93	75	158	116	93	111	91	40	157	31	20	19	39	35	52	79	19	15	14	13	31	15	21
1476	1	962	CD48	0.325301	0.493976	yes	36	7	5	5	3	32	39	86	67	6	8	28	64	33	18	12	7	3	90	90	139	96	197	162	129	175	115	37	198	48	18	13	40	38	72	101	20	19	15	21	51	23	23
1480	1	962	CD48	0.795181	0.493976	yes	34	16	3	13	9	47	54	130	71	19	6	36	89	32	33	17	13	8	112	117	150	123	269	194	167	183	133	40	228	93	26	22	54	43	104	112	20	17	15	32	63	33	25
1479	1	962	CD48	0.144578	0.493976	yes	28	8	1	8	3	36	34	84	47	16	2	33	65	27	27	15	6	5	89	75	114	81	193	106	130	150	94	38	168	66	21	20	32	35	79	81	16	26	14	28	28	22	21
1478	1	962	CD48	0.542169	0.493976	yes	35	17	3	11	8	36	29	102	60	16	9	46	98	28	28	6	10	4	107	104	137	94	168	165	162	188	138	29	215	87	36	18	36	47	74	95	33	19	17	30	39	25	26
1477	1	962	CD48	0.662651	0.493976	yes	36	6	4	14	8	49	36	103	75	20	5	48	81	34	26	12	10	3	122	106	160	90	199	180	139	179	112	46	223	78	34	15	53	44	95	107	17	26	18	12	35	28	29
1377	1	919	CD247	0.144578	0.13494	no	27	9	5	7	4	45	29	64	48	15	8	20	50	29	19	4	8	5	95	64	103	73	133	119	122	124	112	35	150	69	14	10	40	15	56	59	20	17	17	20	33	10	25
1374	1	919	CD247	0.156627	0.13494	no	27	14	3	4	5	43	31	86	51	8	3	21	70	29	20	11	11	1	79	94	115	74	166	145	142	136	92	32	167	99	12	22	40	34	86	86	19	18	8	23	35	20	20
1378	1	919	CD247	0.0481928	0.13494	no	10	5	1	7	5	33	37	69	55	15	6	27	61	34	11	6	9	7	76	69	87	60	136	114	110	117	90	16	132	57	21	15	37	38	67	70	13	18	13	19	22	23	21
1375	1	919	CD247	0.313253	0.13494	no	27	12	6	11	4	34	45	87	72	15	4	38	78	32	34	18	6	5	78	91	113	95	162	163	135	164	115	35	176	92	24	29	42	28	65	85	21	22	17	24	43	20	23
1376	1	919	CD247	0.0120482	0.13494	no	24	5	4	8	5	30	26	62	45	12	2	28	52	22	23	4	8	2	74	62	112	67	122	99	109	118	67	25	141	50	13	11	34	26	55	58	10	15	12	21	32	11	17
2730	1	2161	F12	0.120482	0.159036	no	29	8	2	4	5	30	33	71	55	21	1	31	54	38	19	8	13	8	83	72	113	80	169	114	125	119	84	19	154	52	21	11	30	31	63	74	19	9	21	14	32	21	26
2731	1	2161	F12	0.0843373	0.159036	no	20	12	4	4	10	22	22	58	41	22	3	25	53	20	17	5	7	5	85	55	93	73	145	110	109	103	75	25	130	47	24	12	27	37	59	61	13	17	9	18	22	15	14
2732	1	2161	F12	0.26506	0.159036	no	30	11	2	6	5	31	37	70	53	20	3	35	54	28	21	7	11	5	112	117	111	71	161	137	151	148	107	31	159	65	24	11	38	31	75	84	17	28	23	21	41	17	27
2733	1	2161	F12	0.313253	0.159036	no	27	9	1	3	8	42	33	98	56	29	4	35	63	22	22	7	9	3	113	99	135	86	175	142	107	150	112	29	186	52	22	17	49	40	88	96	9	20	18	16	44	42	22
2734	1	2161	F12	0.0120482	0.159036	no	13	4	1	8	5	39	23	61	41	12	3	25	42	29	12	5	5	2	76	52	77	58	148	113	83	115	75	22	126	53	16	15	33	27	40	59	14	12	6	17	22	13	21
6865	1	5950	RBP4	0.566265	0.53012	yes	317	99	90	92	9	37	51	59	41	21	6	31	67	450	251	226	11	93	521	308	356	366	656	865	626	580	80	27	134	47	19	25	67	146	57	52	16	18	15	39	29	29	14
6863	1	5950	RBP4	0.626506	0.53012	yes	262	65	67	90	7	61	45	67	51	25	3	36	65	339	201	192	11	66	389	241	291	259	474	633	527	431	85	21	155	42	15	7	41	87	67	85	20	21	20	41	33	29	25
6862	1	5950	RBP4	0.421687	0.53012	yes	154	39	29	47	2	52	31	66	50	20	6	31	63	169	106	88	4	30	308	174	246	186	386	501	366	308	86	22	148	55	17	13	39	58	58	50	17	14	16	26	35	21	13
6864	1	5950	RBP4	0.566265	0.53012	yes	415	101	126	129	7	50	46	58	41	29	7	30	54	602	369	422	6	125	454	277	329	350	585	813	607	520	78	19	116	54	11	15	55	108	62	64	13	21	22	27	30	20	15
6861	1	5950	RBP4	0.46988	0.53012	yes	188	44	44	64	8	34	37	67	33	16	9	23	52	252	127	123	8	42	297	189	201	190	407	494	346	323	68	23	109	43	19	12	46	73	51	60	6	17	14	21	25	20	11
6244	1	8605	PLA2G4C	0.240964	0.306024	yes	23	11	5	13	7	45	40	78	50	26	9	31	63	37	23	14	12	11	103	79	107	90	160	135	128	135	100	30	145	64	18	17	36	36	65	92	14	20	20	19	42	21	18
6248	1	8605	PLA2G4C	0.204819	0.306024	yes	25	10	7	21	5	60	38	77	51	21	6	25	73	44	21	12	8	5	120	89	135	79	162	128	117	134	95	30	153	55	22	9	40	29	87	72	22	11	4	23	36	20	19
6245	1	8605	PLA2G4C	0.433735	0.306024	yes	36	11	6	8	8	70	48	85	71	19	14	22	77	39	25	23	9	8	119	93	105	85	152	145	147	164	92	34	174	62	25	8	32	37	76	77	19	16	20	16	41	24	28
6246	1	8605	PLA2G4C	0.337349	0.306024	yes	33	14	10	5	5	59	51	83	50	23	3	39	73	31	29	27	12	7	121	85	134	71	181	141	120	134	88	35	178	65	15	15	35	31	57	68	10	17	15	22	37	26	28
6247	1	8605	PLA2G4C	0.313253	0.306024	yes	32	8	6	9	1	44	34	91	75	16	8	27	77	27	21	11	7	3	106	95	120	77	163	123	119	163	117	35	165	62	25	20	40	26	79	85	21	23	23	22	52	18	22
7007	1	6119	RPA3	0.289157	0.13012	no	25	7	3	12	8	45	26	82	45	24	6	26	57	43	29	9	9	8	84	101	136	74	154	150	135	140	89	37	155	58	15	19	36	38	61	84	24	18	20	35	38	25	20
7006	1	6119	RPA3	0.192771	0.13012	no	29	10	6	10	7	33	30	60	45	25	5	36	55	44	41	12	8	7	96	65	95	66	142	106	107	128	77	33	136	40	25	10	36	39	77	60	19	25	15	19	30	15	23
7005	1	6119	RPA3	0.0843373	0.13012	no	19	11	3	7	4	23	24	70	39	10	4	29	58	41	27	8	12	7	74	78	95	51	125	104	99	117	70	36	143	50	10	14	42	40	62	72	9	17	12	13	34	18	20
7008	1	6119	RPA3	0.0120482	0.13012	no	20	2	4	5	1	33	30	76	45	18	3	25	61	25	18	6	5	1	71	69	88	79	129	100	117	135	80	29	148	44	15	10	31	29	60	72	13	18	16	11	40	18	18
7004	1	6119	RPA3	0.0722892	0.13012	no	24	5	3	11	8	38	35	78	39	20	4	22	75	23	22	11	11	2	76	71	109	66	120	109	88	121	62	25	140	43	25	7	30	36	61	69	20	13	22	15	28	14	14
2015	1	1359	CPA3	0.180723	0.0843373	no	30	8	4	4	3	29	37	99	52	27	9	33	69	37	16	11	6	3	90	81	97	83	128	151	131	138	94	22	146	58	38	31	33	36	62	79	15	23	15	14	42	19	22
2014	1	1359	CPA3	0.0361446	0.0843373	no	18	3	3	6	5	19	27	62	28	23	6	25	48	24	19	6	5	7	52	45	73	62	134	121	80	123	72	23	112	44	22	16	22	20	49	69	13	10	14	15	44	18	14
2013	1	1359	CPA3	0.060241	0.0843373	no	16	9	4	9	4	23	22	60	34	17	2	25	51	14	20	11	12	2	81	68	85	56	112	101	94	129	78	26	122	42	19	17	32	23	52	64	11	13	6	18	44	23	18
2012	1	1359	CPA3	0.120482	0.0843373	no	21	8	8	4	3	30	27	58	39	20	8	29	42	33	9	15	5	4	88	78	87	62	148	128	115	138	81	28	123	40	25	24	26	27	58	68	13	17	12	14	42	17	26
2011	1	1359	CPA3	0.0240964	0.0843373	no	18	8	1	5	7	21	17	83	35	12	2	23	55	26	13	8	3	2	79	63	86	60	131	119	85	120	70	19	112	41	23	16	31	22	50	68	19	13	10	8	37	21	16
3633	1	3113	HLA-DPA1	0.240964	0.491566	yes	18	8	3	9	6	46	31	93	65	13	6	23	65	37	13	5	8	3	128	106	128	92	158	123	125	136	108	39	184	71	23	16	41	29	81	92	17	26	18	22	32	11	22
3634	1	3113	HLA-DPA1	0.481928	0.491566	yes	23	12	7	4	18	64	164	211	183	46	10	27	82	29	21	13	20	3	96	77	141	92	151	125	117	143	103	56	137	80	43	50	86	56	63	82	27	30	22	25	28	31	47
3632	1	3113	HLA-DPA1	0.73494	0.491566	yes	28	14	10	20	33	92	285	256	241	60	19	43	82	29	17	9	27	4	130	83	151	104	183	175	178	176	178	61	173	89	63	55	88	65	94	94	20	39	21	34	65	47	46
3631	1	3113	HLA-DPA1	0.0963855	0.491566	yes	21	6	2	6	2	28	31	87	46	23	4	27	70	29	21	15	7	4	100	78	118	103	154	126	119	144	90	29	170	61	25	10	26	34	73	83	24	20	22	16	29	15	30
3630	1	3113	HLA-DPA1	0.903614	0.491566	yes	39	15	6	11	39	97	313	360	328	67	18	45	96	45	26	13	30	6	156	106	189	127	204	184	212	183	234	90	202	159	100	80	123	61	120	110	38	24	21	43	66	37	59
5067	1	5601	MAPK9	0.710843	0.884337	yes	29	12	6	16	8	46	53	97	57	20	9	44	62	33	18	3	10	3	134	107	180	96	202	209	177	172	125	41	197	85	20	21	58	43	105	116	28	20	25	14	39	22	35
5066	1	5601	MAPK9	0.927711	0.884337	yes	58	23	18	22	11	66	78	148	96	35	15	37	118	60	38	19	22	5	206	156	202	179	268	254	228	262	159	40	242	88	36	29	76	58	156	153	33	22	48	44	60	50	42
5065	1	5601	MAPK9	0.927711	0.884337	yes	56	26	11	16	8	70	74	126	93	41	11	48	111	65	49	18	19	5	212	148	195	155	269	259	253	260	127	75	241	104	34	21	75	57	132	142	22	34	31	30	65	37	36
5064	1	5601	MAPK9	0.975904	0.884337	yes	55	24	15	24	15	84	72	128	102	39	16	47	97	81	36	13	19	9	185	138	212	197	261	290	217	259	131	60	228	92	26	28	69	70	115	155	25	29	39	33	52	44	46
5063	1	5601	MAPK9	0.879518	0.884337	yes	44	20	8	12	10	73	56	99	77	25	10	51	90	56	42	14	13	4	165	131	175	136	259	249	199	221	145	46	179	68	21	16	63	54	133	122	22	19	30	27	47	45	37
4385	1	3679	ITGA7	0.0843373	0.0939759	no	25	7	9	5	5	35	28	45	49	15	6	19	44	21	16	13	5	4	97	58	110	57	149	112	90	116	85	25	112	34	12	14	29	27	58	69	18	20	17	16	32	22	11
4386	1	3679	ITGA7	0.240964	0.0939759	no	28	10	14	13	4	37	36	62	38	19	5	32	58	28	22	12	7	2	108	82	130	84	171	148	133	128	94	30	159	71	24	18	45	33	69	80	13	18	14	23	35	26	23
4382	1	3679	ITGA7	0.0120482	0.0939759	no	14	5	7	10	6	28	27	48	36	18	2	18	52	26	10	8	5	4	71	61	83	58	107	84	103	113	65	19	107	29	17	10	29	29	58	61	10	11	6	12	36	14	18
4383	1	3679	ITGA7	0.0843373	0.0939759	no	24	10	8	3	3	31	18	72	46	12	3	19	58	30	19	11	4	6	100	87	112	68	133	136	116	123	83	38	131	47	16	12	38	35	74	54	15	17	13	20	39	25	33
4384	1	3679	ITGA7	0.0481928	0.0939759	no	17	6	6	6	4	27	36	70	37	26	7	26	48	27	21	10	5	4	88	95	88	90	148	120	125	129	85	24	149	47	19	11	25	31	62	67	14	18	13	18	26	20	20
7350	1	6500	SKP1	0.156627	0.426506	yes	16	9	5	7	4	44	32	73	42	21	4	28	69	29	16	10	6	4	93	81	98	76	166	111	108	134	106	28	154	42	24	15	50	43	65	83	15	16	15	19	37	22	17
7351	1	6500	SKP1	0.831325	0.426506	yes	24	5	7	11	6	83	51	90	68	37	9	47	76	62	33	20	10	14	152	118	143	124	194	159	189	171	149	61	201	94	25	25	50	58	85	119	19	33	18	22	49	33	26
7352	1	6500	SKP1	0.277108	0.426506	yes	21	11	7	13	5	56	48	80	41	17	4	42	64	42	23	20	6	9	104	75	111	80	166	140	110	152	84	36	134	62	19	24	42	52	70	78	14	19	17	14	28	27	19
7353	1	6500	SKP1	0.180723	0.426506	yes	21	3	7	8	10	42	34	69	54	20	5	33	64	32	17	8	8	6	106	95	121	88	171	146	148	136	100	32	154	56	18	14	27	39	74	78	19	21	17	28	27	25	17
7354	1	6500	SKP1	0.686747	0.426506	yes	24	17	5	6	5	56	43	113	64	27	5	35	87	29	41	21	6	8	121	109	130	110	210	187	170	193	129	40	169	66	24	26	47	61	97	93	17	21	20	26	47	23	26
8493	1	79679	VTCN1	0.192771	0.561446	yes	21	10	1	7	5	27	22	76	47	18	12	25	57	40	29	12	11	4	81	82	103	71	141	101	102	141	87	20	153	57	20	16	42	29	81	65	12	14	19	23	31	13	13
8497	1	79679	VTCN1	0.722892	0.561446	yes	32	13	5	16	18	54	50	127	67	22	12	41	83	27	24	14	22	2	152	86	140	98	223	185	170	194	151	49	214	82	29	17	51	41	96	98	24	22	22	20	43	29	23
8496	1	79679	VTCN1	0.915663	0.561446	yes	37	10	8	13	14	62	45	136	72	31	6	44	111	50	29	14	14	4	165	163	164	143	251	227	201	223	153	56	288	115	38	19	60	58	131	130	22	26	34	30	55	37	36
8495	1	79679	VTCN1	0.373494	0.561446	yes	23	12	3	8	9	46	25	92	65	20	6	30	89	28	18	6	6	6	92	90	112	91	168	139	124	175	125	30	180	66	32	24	32	41	85	78	20	23	19	25	35	20	30
8494	1	79679	VTCN1	0.60241	0.561446	yes	28	17	2	6	14	36	37	93	72	15	8	30	77	26	15	11	9	6	90	99	131	83	180	163	155	164	137	39	172	69	15	32	51	42	100	92	20	29	15	20	39	26	23
582	1	286410	ATP11C	0.216867	0.361446	yes	15	12	2	8	3	47	50	88	61	27	8	25	65	34	20	9	6	1	86	78	107	70	129	124	110	145	92	40	149	53	14	15	37	39	56	81	17	14	12	22	39	14	21
579	1	286410	ATP11C	0.481928	0.361446	yes	33	10	4	15	8	47	47	98	67	19	12	27	66	39	35	20	9	11	126	104	114	75	170	114	124	156	109	53	162	73	16	18	48	38	72	82	19	21	26	18	44	24	30
580	1	286410	ATP11C	0.421687	0.361446	yes	23	16	4	8	12	49	58	90	62	25	6	38	61	33	26	13	7	7	103	102	134	77	144	108	132	132	95	36	125	72	23	17	45	51	85	86	17	19	12	22	34	20	28
583	1	286410	ATP11C	0.409639	0.361446	yes	27	7	6	8	5	51	47	91	49	24	6	36	62	38	27	13	10	4	108	92	107	90	137	128	120	135	122	42	171	61	31	29	34	41	82	86	16	22	10	16	33	14	19
581	1	286410	ATP11C	0.277108	0.361446	yes	31	4	5	13	10	46	51	91	49	15	5	33	65	36	24	7	8	3	131	82	113	85	146	146	127	137	90	32	162	57	12	22	41	24	82	74	23	20	24	16	40	27	22
1274	1	1236	CCR7	0.0481928	0.0409639	no	22	7	5	10	5	28	34	75	51	14	8	30	58	27	15	11	6	4	82	86	107	61	128	104	78	113	92	23	150	35	16	15	23	29	56	60	11	16	10	15	24	25	15
1278	1	1236	CCR7	0.0481928	0.0409639	no	19	5	6	6	4	24	22	85	70	13	6	35	65	34	18	6	4	3	101	75	91	84	145	127	119	142	86	23	157	57	19	13	38	38	67	63	14	16	9	22	34	13	25
1277	1	1236	CCR7	0.0361446	0.0409639	no	20	7	3	9	8	32	18	56	50	14	4	26	65	33	16	11	10	3	88	67	108	62	146	107	108	136	72	23	142	37	23	11	40	18	47	77	9	18	11	15	30	17	19
1276	1	1236	CCR7	0.0361446	0.0409639	no	22	2	3	6	3	27	22	73	65	8	2	28	66	23	20	9	9	3	79	77	101	60	120	94	113	124	88	31	152	56	12	15	24	36	65	55	21	16	18	12	40	19	17
1275	1	1236	CCR7	0.0361446	0.0409639	no	25	11	6	1	7	35	33	72	57	21	6	33	57	26	18	6	8	2	72	84	99	81	173	135	137	140	95	33	139	55	23	9	27	34	68	70	16	20	13	16	32	24	18
2235	1	2833	CXCR3	0.0120482	0.0843373	no	24	8	2	7	5	32	25	65	51	16	1	30	45	22	12	9	11	1	85	68	100	68	116	117	98	120	80	36	127	57	16	15	29	26	51	56	8	16	18	21	26	14	17
2236	1	2833	CXCR3	0.0240964	0.0843373	no	15	7	4	9	7	33	27	56	44	20	3	17	79	39	17	8	6	3	75	72	91	50	133	90	103	87	88	24	140	47	20	10	32	39	50	53	16	21	12	20	35	20	23
2234	1	2833	CXCR3	0.0963855	0.0843373	no	22	10	5	6	5	36	27	64	37	19	3	24	48	37	15	11	11	3	101	62	85	71	143	115	93	115	69	25	126	43	17	11	34	24	55	65	9	16	17	14	39	20	25
2238	1	2833	CXCR3	0.108434	0.0843373	no	28	6	3	7	8	27	8	77	39	15	3	18	59	20	27	9	9	3	67	73	115	79	156	108	106	116	79	18	149	57	25	13	38	35	54	56	21	17	9	20	36	19	13
2237	1	2833	CXCR3	0.180723	0.0843373	no	28	9	7	6	5	40	34	80	55	10	3	36	55	26	24	9	12	3	90	74	127	88	160	127	124	139	96	21	169	66	23	15	53	35	78	88	17	21	19	14	27	22	24
8373	1	117581	TWIST2	0.060241	0.0506024	no	24	7	5	4	3	31	24	66	50	21	2	28	66	30	23	12	11	4	67	92	114	75	131	121	106	122	93	27	115	51	9	9	30	34	70	67	11	20	14	17	28	20	20
8374	1	117581	TWIST2	0.0361446	0.0506024	no	18	10	1	5	3	25	39	78	50	15	4	24	54	32	13	6	4	4	78	81	107	64	147	123	130	108	81	27	154	44	13	13	33	25	72	74	16	14	17	10	33	23	22
8375	1	117581	TWIST2	0.0481928	0.0506024	no	18	8	2	7	9	28	29	77	49	14	2	32	54	30	13	7	4	1	90	75	109	67	129	135	129	143	97	34	159	60	17	13	32	42	67	63	21	10	12	16	39	12	23
8376	1	117581	TWIST2	0.0722892	0.0506024	no	18	9	1	10	7	32	35	90	52	18	7	32	60	20	21	9	9	5	86	73	94	80	159	132	132	111	100	31	176	53	12	21	50	34	80	69	9	12	12	23	26	23	15
8377	1	117581	TWIST2	0.0361446	0.0506024	no	27	1	5	7	8	29	27	52	51	13	3	24	55	29	13	9	5	2	76	81	117	74	140	128	99	120	70	26	145	56	11	18	42	35	65	62	20	19	15	21	33	14	16
3423	1	2903	GRIN2A	0.0481928	0.173494	no	26	11	1	14	7	29	29	68	40	8	7	30	69	30	23	8	4	2	93	95	88	75	144	94	98	135	96	23	165	60	19	11	45	31	75	67	11	18	14	21	33	20	18
3421	1	2903	GRIN2A	0.0481928	0.173494	no	15	11	3	6	7	30	19	69	38	14	6	28	64	26	20	8	6	7	70	69	78	52	116	100	105	119	84	26	137	34	16	10	26	21	55	76	12	14	15	25	28	28	16
3424	1	2903	GRIN2A	0.662651	0.173494	no	35	9	3	6	7	56	49	96	60	23	8	35	78	41	34	16	15	7	107	101	127	101	215	158	149	188	113	46	196	79	21	27	51	52	81	87	24	33	28	27	34	28	27
3420	1	2903	GRIN2A	0.0843373	0.173494	no	14	7	4	13	3	25	26	57	45	16	5	24	60	16	17	6	9	6	91	71	103	65	130	109	117	127	83	36	176	50	14	12	36	32	72	68	23	10	20	17	31	26	27
3422	1	2903	GRIN2A	0.0240964	0.173494	no	14	3	3	6	1	33	19	63	43	17	1	19	51	27	15	6	7	2	65	47	82	54	131	100	102	118	57	19	143	35	15	9	30	28	49	60	16	24	21	9	24	23	22
7527	1	50964	SOST	0.650602	0.171084	no	32	6	6	17	7	80	49	79	57	27	6	45	80	46	32	21	10	8	173	123	178	169	195	222	187	194	116	45	183	71	25	22	62	41	91	93	19	19	25	22	42	24	20
7529	1	50964	SOST	0.0240964	0.171084	no	20	5	4	8	3	25	27	63	32	9	4	25	56	29	19	6	7	6	80	71	80	55	124	95	104	114	82	21	132	52	16	14	48	26	63	66	15	14	10	18	35	18	18
7528	1	50964	SOST	0.060241	0.171084	no	29	13	1	6	5	29	16	53	35	23	4	20	46	21	28	6	12	4	81	64	91	75	144	90	103	92	57	35	108	57	8	10	30	18	56	58	14	18	12	6	23	19	19
7531	1	50964	SOST	0.120482	0.171084	no	22	5	3	8	8	24	20	68	34	28	8	26	55	26	22	11	4	7	90	75	94	54	131	109	112	118	83	42	132	53	12	14	38	36	55	66	11	20	10	14	31	15	17
7530	1	50964	SOST	0	0.171084	no	20	7	2	4	1	14	14	37	17	9	2	14	28	27	10	5	6	5	43	47	38	40	68	52	62	61	30	17	62	27	10	6	12	15	23	42	6	11	13	11	16	6	8
8364	1	5756	TWF1	0.975904	0.987952	yes	75	17	23	34	28	151	179	231	152	56	14	57	133	92	53	41	31	17	290	189	357	274	392	619	354	364	194	90	247	148	24	29	108	138	206	319	30	37	51	53	126	89	75
8367	1	5756	TWF1	0.963855	0.987952	yes	32	14	7	10	8	102	108	195	148	44	6	59	146	40	28	13	12	6	281	213	373	298	435	569	371	354	162	60	224	111	25	43	124	152	211	232	24	32	50	73	81	47	54
8366	1	5756	TWF1	1	0.987952	yes	61	21	26	26	19	171	163	213	136	56	26	44	131	85	36	32	30	11	266	209	385	307	474	639	366	374	208	77	257	156	40	36	141	152	211	324	40	33	56	66	108	81	73
8365	1	5756	TWF1	1	0.987952	yes	105	29	30	42	32	237	243	320	211	87	46	128	212	95	71	32	37	8	443	301	564	432	539	825	488	514	249	120	332	188	46	67	155	176	329	406	45	58	75	76	128	113	73
8363	1	5756	TWF1	1	0.987952	yes	78	18	32	30	24	218	208	235	180	71	16	85	175	75	48	41	22	8	287	225	397	327	468	637	367	386	208	74	280	128	36	40	130	125	199	288	29	41	52	58	98	78	71
336	1	139285	AMER1	0.433735	0.260241	yes	27	14	8	11	3	49	27	99	52	23	8	32	80	30	24	12	7	3	117	96	110	94	166	134	136	146	91	32	172	57	24	15	54	34	71	107	15	28	21	25	41	21	14
338	1	139285	AMER1	0.168675	0.260241	yes	23	9	9	9	4	38	29	72	49	16	7	25	66	40	26	8	15	9	102	77	102	71	169	123	122	133	66	22	131	57	14	26	44	40	73	74	12	13	17	9	22	21	17
337	1	139285	AMER1	0.253012	0.260241	yes	20	6	6	13	5	36	37	65	50	16	11	35	78	24	16	12	10	5	108	64	112	99	152	119	137	156	70	30	142	45	22	16	44	45	95	84	16	13	26	20	31	17	11
339	1	139285	AMER1	0.216867	0.260241	yes	24	8	6	9	9	41	26	70	43	28	7	29	49	27	17	11	6	3	96	78	114	79	145	131	135	154	112	18	174	48	15	15	47	37	98	94	19	16	18	25	40	21	22
340	1	139285	AMER1	0.228916	0.260241	yes	25	10	7	14	2	41	20	71	52	25	2	33	66	36	19	25	4	5	106	74	111	97	162	136	137	153	92	31	179	57	17	13	45	32	87	80	15	28	18	16	43	22	23
630	1	567	B2M	1	1	yes	958	239	449	228	395	1063	1224	2478	1545	283	100	567	1032	706	361	330	303	128	2320	1258	1823	999	3384	2374	6612	2920	1260	639	1624	1406	642	460	2051	2331	3206	3051	513	437	786	711	876	377	327
633	1	567	B2M	1	1	yes	930	317	585	348	561	2105	2890	6162	3402	619	170	1368	2832	1180	677	574	571	212	3363	1951	3362	1865	6623	4860	13360	5472	1777	742	1990	1638	770	678	6481	6185	6344	6070	1122	971	1346	2025	1498	531	618
632	1	567	B2M	1	1	yes	2962	937	1601	874	824	2965	3743	6849	3927	922	264	1521	3075	3261	1840	1828	1145	740	4341	2411	3770	2159	7157	4488	13850	5997	2543	1120	2997	2728	1416	1157	5349	5734	6632	6339	1166	910	1560	1822	2727	1186	1057
629	1	567	B2M	1	1	yes	1957	548	971	538	601	1819	2242	3819	2315	527	167	710	1410	1846	992	929	727	340	3069	1632	2367	1405	4660	3232	9401	3969	1593	836	1878	1674	754	557	2916	3022	4116	3901	680	559	1086	974	1808	738	637
631	1	567	B2M	1	1	yes	1769	550	1162	583	629	1952	2467	4386	2605	519	171	853	1845	2129	1092	1148	780	476	3145	1619	2592	1456	5472	3613	11072	4865	1516	675	1818	1573	674	521	4102	4102	4737	4714	707	652	1142	1339	2010	851	747
4605	1	8085	KMT2D	0.987952	0.959036	yes	90	26	33	29	26	133	133	144	106	59	27	54	129	100	75	58	48	24	227	160	258	219	279	353	235	293	164	89	214	93	30	43	78	88	199	217	37	28	46	42	77	51	59
4609	1	8085	KMT2D	0.963855	0.959036	yes	58	21	29	28	26	100	79	111	105	44	18	52	99	52	40	28	13	7	232	118	208	186	264	310	170	202	140	46	188	79	27	31	71	72	184	181	24	35	42	34	59	52	36
4608	1	8085	KMT2D	0.951807	0.959036	yes	80	40	29	42	26	152	150	147	99	69	40	51	122	80	49	32	24	21	238	175	225	192	283	349	203	233	212	107	192	94	37	49	70	84	195	203	19	28	34	34	64	51	44
4607	1	8085	KMT2D	0.963855	0.959036	yes	72	25	22	17	23	121	97	126	104	56	24	56	116	60	44	23	30	6	274	159	262	194	272	362	241	238	174	58	189	101	38	44	60	85	178	206	26	29	32	46	78	56	37
4606	1	8085	KMT2D	0.927711	0.959036	yes	42	21	15	23	16	93	91	106	66	56	17	37	98	51	35	15	14	8	160	126	196	162	238	248	197	208	123	44	196	71	31	34	70	63	178	181	33	27	21	33	57	38	28
7094	1	6283	S100A12	0.0843373	0.108434	no	21	3	5	4	7	29	29	79	58	18	5	37	66	26	12	4	5	3	88	86	106	71	138	118	117	120	99	36	161	52	24	13	35	28	76	65	15	11	17	18	32	18	19
7092	1	6283	S100A12	0.144578	0.108434	no	27	7	3	5	4	38	25	87	48	25	6	27	59	39	17	10	9	3	78	96	110	78	171	139	133	126	104	29	173	62	18	16	35	38	83	72	28	18	19	21	35	17	19
7093	1	6283	S100A12	0.192771	0.108434	no	30	10	3	8	1	31	45	82	35	22	6	41	76	27	22	5	8	7	80	77	96	78	138	116	110	132	87	35	145	63	27	19	36	42	64	76	18	10	15	27	37	28	22
7095	1	6283	S100A12	0.0722892	0.108434	no	21	7	1	4	4	34	35	64	45	18	5	26	64	20	8	8	6	5	83	72	129	47	145	121	100	122	84	31	149	66	12	15	35	27	65	74	19	18	12	13	33	16	14
7096	1	6283	S100A12	0.0481928	0.108434	no	15	7	3	3	4	30	41	88	39	17	4	41	54	24	11	14	10	4	95	58	80	62	120	111	112	109	68	27	141	49	19	18	37	24	49	61	15	16	12	19	21	17	18
7426	1	4089	SMAD4	0.951807	0.946988	yes	107	45	33	49	33	186	132	150	90	64	12	53	143	142	76	42	31	21	289	192	242	221	315	371	284	342	139	54	210	97	38	35	87	91	195	171	24	39	59	51	93	74	47
7425	1	4089	SMAD4	0.939759	0.946988	yes	53	18	16	30	20	133	111	113	95	59	24	56	127	82	49	21	11	7	233	181	239	170	282	273	250	266	170	49	210	92	31	26	74	70	159	141	40	25	28	27	64	36	40
7427	1	4089	SMAD4	0.951807	0.946988	yes	56	27	24	31	29	118	109	133	76	40	11	76	108	86	56	24	20	12	225	147	220	184	292	300	226	287	151	63	214	86	33	36	72	69	150	155	36	37	38	31	84	39	43
7428	1	4089	SMAD4	0.963855	0.946988	yes	70	25	28	34	18	186	136	169	106	83	19	89	140	119	74	49	25	19	293	212	303	245	343	330	312	334	181	75	245	114	37	48	96	102	199	217	44	42	41	50	95	59	47
7429	1	4089	SMAD4	0.927711	0.946988	yes	56	22	14	34	25	96	83	137	64	31	13	42	68	93	62	38	16	15	237	149	199	167	232	286	222	270	136	56	191	98	32	42	59	76	116	137	27	28	33	26	70	52	47
1037	1	51806	CALML5	0.0120482	0.0120482	no	12	3	3	4	5	29	33	62	52	11	2	22	50	28	19	4	5	4	95	55	88	52	121	117	79	113	69	28	136	41	14	19	26	26	62	69	16	15	13	10	27	17	18
1036	1	51806	CALML5	0.0120482	0.0120482	no	21	4	4	5	1	34	26	81	42	20	4	23	58	31	16	5	3	1	89	67	69	64	126	106	112	116	84	25	118	43	21	14	35	30	59	58	14	16	11	15	23	14	9
696	1	8915	BCL10	0.86747	0.840964	yes	57	19	10	25	5	174	134	194	111	39	19	99	185	129	99	41	25	17	156	106	173	100	196	261	150	212	253	116	271	140	37	40	77	77	166	159	19	19	32	48	99	87	89
693	1	8915	BCL10	0.951807	0.840964	yes	68	22	11	25	13	206	165	221	128	43	18	143	232	126	90	51	10	20	183	134	185	143	251	329	196	228	286	106	332	153	40	36	97	92	173	186	24	26	29	37	111	98	103
694	1	8915	BCL10	0.843373	0.840964	yes	37	10	7	19	8	116	108	164	126	28	7	61	148	50	30	15	10	5	148	107	167	130	228	254	182	225	231	75	251	101	26	17	101	109	136	173	21	18	26	42	75	57	55
695	1	8915	BCL10	0.578313	0.840964	yes	22	2	4	10	12	91	83	120	78	22	8	55	128	58	34	19	7	9	122	95	130	107	167	224	171	152	179	58	194	83	24	26	94	65	122	149	12	25	21	23	76	36	52
692	1	8915	BCL10	0.963855	0.840964	yes	36	12	13	21	17	167	152	202	118	32	9	107	208	88	70	32	14	11	176	130	221	163	289	355	243	261	248	75	271	136	40	33	126	105	175	202	27	32	35	56	110	79	93
5739	1	10392	NOD1	0.337349	0.308434	yes	32	7	4	12	9	41	33	92	57	22	5	23	67	39	15	7	6	4	118	91	147	92	168	173	147	164	90	48	172	68	20	14	36	46	77	124	13	22	18	25	37	20	23
5736	1	10392	NOD1	0.253012	0.308434	yes	37	14	7	9	13	43	25	70	34	15	4	28	53	36	16	5	7	5	117	90	97	100	189	170	123	161	87	26	139	59	8	9	32	44	74	85	10	15	13	23	40	22	20
5735	1	10392	NOD1	0.240964	0.308434	yes	42	14	1	22	5	49	37	53	47	27	8	28	52	24	19	10	8	2	102	77	127	92	183	132	120	156	88	33	145	54	19	18	42	37	86	101	20	16	21	19	38	21	23
5738	1	10392	NOD1	0.168675	0.308434	yes	26	8	6	20	8	47	26	80	45	17	7	34	59	28	16	4	11	4	94	87	123	84	180	167	120	127	78	32	136	38	13	19	39	41	75	76	17	9	20	21	32	15	11
5737	1	10392	NOD1	0.542169	0.308434	yes	52	13	10	13	15	58	36	72	47	34	11	42	67	38	30	13	14	6	144	105	137	100	198	183	152	201	107	26	163	66	16	19	42	50	81	114	16	24	14	24	39	18	27
7103	1	6279	S100A8	0.46988	0.219277	yes	31	7	3	11	11	57	109	266	95	20	10	69	134	33	34	10	12	4	112	98	139	83	171	118	135	142	184	78	170	164	27	25	45	41	66	87	32	26	18	24	26	18	28
7102	1	6279	S100A8	0.120482	0.219277	yes	21	6	4	6	7	32	36	106	48	21	5	36	67	28	16	7	9	6	76	63	95	76	139	112	117	126	95	51	153	65	11	12	27	35	54	60	15	42	16	21	39	16	23
7105	1	6279	S100A8	0.240964	0.219277	yes	27	6	4	10	1	48	63	205	76	19	5	51	103	32	15	15	2	1	102	85	84	62	162	132	128	137	126	60	158	131	19	14	44	39	80	79	16	10	25	16	39	12	28
7104	1	6279	S100A8	0.168675	0.219277	yes	17	10	5	5	6	53	41	170	65	17	4	45	85	32	16	7	9	7	85	83	112	72	162	112	91	125	88	45	158	104	24	13	35	34	72	74	14	19	14	16	44	14	22
7106	1	6279	S100A8	0.0963855	0.219277	yes	30	2	4	7	5	18	42	76	49	13	7	32	64	28	17	6	10	9	91	69	99	88	138	123	119	139	87	38	142	64	18	12	30	42	68	48	14	15	16	12	38	24	15
2502	1	1875	E2F5	0.168675	0.2	no	29	7	9	16	13	47	29	76	48	26	9	28	47	32	18	13	6	4	85	88	97	92	140	130	101	121	97	28	168	59	15	20	33	43	92	77	12	17	25	17	40	14	19
2503	1	1875	E2F5	0.337349	0.2	no	26	9	8	14	5	48	47	93	49	24	7	35	94	28	23	6	5	2	104	86	114	105	175	145	133	154	90	39	167	77	21	12	30	43	89	89	13	30	20	21	29	18	30
2499	1	1875	E2F5	0.120482	0.2	no	21	8	4	9	10	50	39	66	51	14	7	26	61	40	17	14	2	1	91	84	109	78	145	135	101	119	78	35	156	53	18	12	50	38	52	61	15	21	15	14	32	15	22
2500	1	1875	E2F5	0.144578	0.2	no	17	8	5	14	3	46	26	69	45	25	6	18	67	28	26	8	9	3	91	89	105	92	148	127	118	126	83	41	135	59	14	12	28	30	81	65	19	16	17	24	36	19	19
2501	1	1875	E2F5	0.228916	0.2	no	27	15	5	9	5	53	56	89	50	22	4	28	84	21	26	13	12	5	96	105	109	90	160	133	108	150	105	43	148	65	12	13	33	29	72	82	16	14	21	20	36	17	15
7727	1	6847	SYCP1	0.26506	0.212048	yes	23	7	4	11	6	51	29	90	62	23	6	34	71	38	22	7	9	4	94	102	110	100	165	153	132	179	116	35	187	61	24	15	47	34	90	77	21	18	14	19	41	22	23
7726	1	6847	SYCP1	0.240964	0.212048	yes	30	5	3	6	10	39	50	103	54	13	6	42	61	34	17	12	14	4	92	90	134	88	168	122	130	155	104	30	205	46	15	16	35	36	60	68	15	19	6	19	34	23	28
7730	1	6847	SYCP1	0.228916	0.212048	yes	30	3	4	7	5	34	33	90	57	18	5	20	68	28	20	10	8	1	98	99	139	94	191	142	126	192	102	31	178	55	21	23	40	33	77	83	24	25	22	29	35	22	23
7729	1	6847	SYCP1	0.204819	0.212048	yes	25	14	1	8	10	30	38	76	45	24	2	38	69	28	21	9	7	4	114	88	123	89	180	142	128	133	88	31	187	57	26	15	46	37	66	64	18	21	21	21	36	26	34
7728	1	6847	SYCP1	0.120482	0.212048	yes	19	14	2	10	6	37	44	78	49	12	3	36	71	28	8	8	11	2	83	82	116	82	167	140	141	163	99	27	150	55	17	12	41	39	87	82	9	18	10	15	27	21	29
3646	1	3118	HLA-DQA2	0.0963855	0.0903614	no	22	14	4	6	7	49	73	118	111	21	3	23	49	38	20	10	6	1	81	71	97	60	125	124	107	118	64	25	135	60	12	15	40	40	74	59	14	17	8	14	24	15	17
3647	1	3118	HLA-DQA2	0.168675	0.0903614	no	20	7	6	19	4	46	34	92	66	21	3	33	71	28	15	6	14	5	91	64	117	74	139	116	118	125	95	31	162	48	20	19	35	37	62	68	16	17	15	16	29	26	19
3645	1	3118	HLA-DQA2	0.0843373	0.0903614	no	20	7	4	9	4	30	29	72	60	24	3	21	47	28	18	8	6	5	82	80	112	67	125	101	109	119	80	28	122	49	12	12	37	35	53	65	18	21	11	19	31	12	19
25	1	3118	HLA-DQA2	0.0120482	0.0903614	no	14	13	1	5	4	28	28	67	54	19	6	22	47	25	15	8	4	2	74	57	76	57	99	91	71	106	76	27	106	43	20	15	24	33	57	70	16	10	10	19	32	9	21
2620	1	2033	EP300	0.963855	0.939759	yes	34	12	10	8	15	100	95	131	87	30	12	54	124	60	35	19	14	14	172	130	152	154	217	240	182	194	148	53	203	84	27	40	76	73	118	139	25	25	31	31	66	39	50
2618	1	2033	EP300	0.855422	0.939759	yes	37	8	8	15	10	112	102	119	78	33	11	43	100	73	28	26	19	9	172	123	154	143	245	273	167	213	137	52	176	79	25	34	58	58	139	135	23	21	28	31	70	47	40
2619	1	2033	EP300	1	0.939759	yes	56	21	18	24	29	199	195	162	144	61	27	80	168	112	76	56	42	29	335	224	255	241	347	412	284	298	212	110	253	122	34	57	99	90	198	265	39	38	51	43	108	76	66
6155	1	5290	PIK3CA	0.325301	0.373494	yes	33	10	4	6	9	52	47	79	63	20	6	28	69	33	24	9	10	4	108	80	86	92	149	126	101	126	77	39	156	56	15	13	50	32	76	77	15	17	16	18	34	24	20
6154	1	5290	PIK3CA	0.204819	0.373494	yes	19	8	7	9	7	43	43	70	59	11	5	34	60	35	21	12	16	2	90	79	95	84	158	118	133	134	88	26	134	40	14	20	44	33	75	64	16	17	16	27	32	21	21
6157	1	5290	PIK3CA	0.493976	0.373494	yes	24	12	4	7	9	55	55	105	59	25	7	34	74	31	20	11	9	8	131	81	150	84	173	161	141	156	119	43	178	82	14	23	40	37	94	104	23	19	19	22	32	12	30
6156	1	5290	PIK3CA	0.626506	0.373494	yes	39	13	6	14	8	87	54	98	67	26	8	23	75	38	31	14	16	8	121	98	128	112	170	176	134	185	98	46	167	61	27	25	47	63	97	119	18	21	24	15	59	40	24
6158	1	5290	PIK3CA	0.216867	0.373494	yes	21	6	10	13	7	57	57	87	53	13	6	26	71	41	19	9	5	4	104	65	108	86	124	120	134	140	72	35	123	67	16	20	39	40	67	100	16	19	15	20	39	21	20
2403	1	23348	DOCK9	0.60241	0.845783	yes	35	16	9	12	13	51	47	72	80	19	6	37	64	25	28	16	12	5	148	116	134	111	184	178	185	173	97	40	158	69	21	17	44	65	116	136	29	30	25	32	47	21	25
2404	1	23348	DOCK9	0.915663	0.845783	yes	63	13	21	18	15	85	66	88	101	40	6	41	103	57	29	17	15	10	182	130	181	145	256	221	217	231	127	59	206	82	37	34	67	65	155	168	31	30	40	28	53	40	24
2405	1	23348	DOCK9	0.903614	0.845783	yes	47	19	8	18	12	79	70	83	97	31	10	36	88	44	36	21	11	3	180	137	167	158	225	216	182	223	131	59	173	84	27	26	72	79	134	166	34	33	34	38	49	35	35
2406	1	23348	DOCK9	0.975904	0.845783	yes	85	28	18	36	18	98	95	105	90	44	16	67	93	85	37	25	25	19	209	153	213	190	285	252	212	256	152	71	209	83	29	31	79	94	164	157	35	37	46	43	64	33	33
2407	1	23348	DOCK9	0.831325	0.845783	yes	48	16	15	14	11	76	72	93	77	26	15	37	72	46	32	11	27	7	165	135	153	125	207	207	204	207	125	56	193	69	26	27	64	78	125	160	18	27	30	27	46	25	30
3957	1	3590	IL11RA	0.409639	0.392771	yes	29	9	2	13	5	50	49	98	50	28	4	36	67	46	21	12	10	3	114	91	121	85	135	129	99	146	110	38	175	59	17	13	43	34	99	105	18	34	11	19	40	19	25
3959	1	3590	IL11RA	0.433735	0.392771	yes	30	5	2	6	10	54	38	85	57	17	10	26	78	53	21	12	14	5	133	74	119	81	184	135	132	176	106	39	170	56	22	13	43	37	96	93	25	14	18	11	38	20	30
3961	1	3590	IL11RA	0.253012	0.392771	yes	21	7	4	8	6	59	45	51	41	30	7	25	65	30	23	8	10	3	115	81	90	76	118	132	92	113	92	38	131	50	20	14	30	39	75	89	22	15	26	20	37	19	24
3960	1	3590	IL11RA	0.26506	0.392771	yes	21	6	5	8	5	55	33	65	43	33	6	25	44	25	12	8	16	5	96	94	108	77	135	134	115	131	84	41	120	46	26	16	35	40	95	82	17	28	19	23	31	18	19
3958	1	3590	IL11RA	0.60241	0.392771	yes	39	15	12	12	12	64	47	84	67	42	12	43	85	59	55	19	18	7	132	92	145	75	169	165	130	145	111	54	191	67	23	22	48	36	93	88	14	12	29	22	49	20	27
1257	1	1232	CCR3	0.144578	0.060241	no	22	11	2	9	8	31	23	72	63	8	3	25	66	39	21	10	6	3	100	84	118	72	163	145	134	144	101	22	177	57	17	15	33	33	90	89	12	24	13	17	26	28	28
1258	1	1232	CCR3	0.0240964	0.060241	no	20	8	3	5	8	34	27	81	43	20	2	34	60	28	13	9	3	4	83	85	103	71	136	105	116	112	86	28	141	56	23	12	39	29	57	70	15	11	12	27	41	19	21
1254	1	1232	CCR3	0	0.060241	no	13	5	2	6	4	35	26	58	46	19	4	21	48	20	10	4	4	2	57	59	103	50	133	101	108	120	79	26	138	51	15	16	23	21	58	42	14	10	8	14	32	17	23
1255	1	1232	CCR3	0.108434	0.060241	no	22	4	3	7	1	33	29	96	47	22	2	22	56	43	20	7	11	3	88	84	130	81	187	108	135	111	88	30	165	65	19	13	39	31	76	91	21	15	9	21	34	17	24
1256	1	1232	CCR3	0.0240964	0.060241	no	20	3	3	5	7	31	22	59	42	18	4	23	59	29	24	6	4	3	61	69	109	79	139	108	100	119	66	24	138	46	14	16	31	22	57	59	7	16	18	13	22	21	20
3142	1	2534	FYN	0.349398	0.563855	yes	19	6	3	6	6	45	39	67	44	27	6	14	77	37	13	13	7	5	124	111	132	115	192	167	149	191	101	29	141	50	20	16	34	35	75	102	17	24	23	14	35	31	18
3143	1	2534	FYN	0.590361	0.563855	yes	20	9	6	6	11	53	49	97	58	20	6	29	68	34	22	4	5	6	167	111	139	135	215	190	176	215	117	27	178	72	18	22	34	29	97	96	24	26	21	21	38	22	36
3141	1	2534	FYN	0.614458	0.563855	yes	24	11	7	11	4	58	60	106	69	37	17	39	75	52	35	26	12	8	165	126	155	130	214	192	155	198	132	55	172	58	21	9	39	45	85	116	22	24	24	35	28	22	25
3140	1	2534	FYN	0.795181	0.563855	yes	28	9	15	8	7	112	77	101	57	51	20	47	91	54	44	28	12	9	233	166	194	173	284	211	201	248	142	45	192	78	17	21	38	48	106	148	23	23	42	32	48	31	36
3139	1	2534	FYN	0.46988	0.563855	yes	17	8	4	9	5	59	27	95	54	21	12	37	68	24	25	2	9	3	159	106	143	108	205	151	171	170	128	51	181	61	19	17	38	27	54	93	18	29	15	22	35	33	20
3495	1	57817	HAMP	0.192771	0.293976	yes	27	6	6	8	12	28	27	88	59	12	7	29	70	32	23	9	10	4	110	100	112	93	182	122	141	151	85	30	173	70	26	9	37	32	76	67	20	26	7	12	37	24	23
3491	1	57817	HAMP	0.144578	0.293976	yes	21	5	4	6	4	33	23	70	53	16	1	25	64	37	25	16	7	2	80	73	118	74	168	128	84	120	88	26	147	39	17	15	46	27	83	70	15	11	11	11	46	24	19
3492	1	57817	HAMP	0.843373	0.293976	yes	30	13	3	7	10	59	58	106	61	28	10	59	101	42	28	15	13	6	138	124	145	125	200	192	179	193	137	43	190	84	26	25	53	45	79	106	23	26	22	37	37	33	18
3493	1	57817	HAMP	0.180723	0.293976	yes	22	7	2	10	7	18	37	89	49	21	4	32	57	29	22	13	17	9	94	100	107	91	143	135	125	155	104	43	168	49	22	10	40	34	65	74	14	16	18	22	40	12	28
3494	1	57817	HAMP	0.108434	0.293976	yes	21	9	7	5	3	26	25	81	47	15	6	29	58	39	24	13	6	3	87	89	113	86	152	122	115	149	91	27	180	59	27	12	40	35	83	79	5	16	17	13	29	23	20
5126	1	4171	MCM2	0.710843	0.554217	yes	29	16	9	10	6	54	49	68	61	39	4	22	84	56	35	25	12	4	123	102	161	130	211	190	160	178	131	37	174	64	21	23	37	40	103	119	18	12	28	25	46	37	25
5130	1	4171	MCM2	0.228916	0.554217	yes	28	10	6	6	5	38	27	77	38	23	6	16	65	25	19	4	6	4	102	94	156	109	166	189	148	153	90	28	193	58	13	9	34	29	74	92	8	19	12	21	50	19	24
5127	1	4171	MCM2	0.879518	0.554217	yes	43	12	11	13	9	63	32	96	76	22	6	42	93	56	36	18	11	6	168	138	230	161	271	256	205	204	151	47	267	64	21	12	64	63	113	128	25	21	23	25	57	28	34
5128	1	4171	MCM2	0.481928	0.554217	yes	30	11	5	14	5	35	28	73	45	34	5	30	66	38	29	5	6	6	125	119	157	108	210	220	138	176	96	36	200	67	21	19	45	29	90	87	20	18	11	22	38	25	27
5129	1	4171	MCM2	0.46988	0.554217	yes	26	5	3	14	1	44	42	67	52	17	9	31	72	48	19	7	12	6	121	94	145	128	188	181	166	149	95	37	188	61	26	19	45	32	67	95	27	17	18	21	37	23	28
5519	1	4694	NDUFA1	1	1	yes	178	50	49	64	52	364	278	354	250	171	43	117	296	159	118	54	52	37	603	388	464	376	601	569	655	674	395	179	546	281	78	124	274	312	527	581	79	87	116	147	253	176	168
5521	1	4694	NDUFA1	1	1	yes	106	39	34	48	23	234	204	258	213	58	25	70	181	96	89	39	37	22	392	317	329	308	439	426	581	527	270	134	334	168	50	68	295	319	475	509	63	87	128	136	212	130	118
5520	1	4694	NDUFA1	1	1	yes	101	27	46	34	21	164	169	252	143	56	27	78	166	88	68	40	33	12	296	222	295	235	401	372	414	443	244	111	306	178	38	45	165	188	318	356	47	47	75	66	187	90	92
5517	1	4694	NDUFA1	1	1	yes	121	37	17	37	14	281	192	203	158	122	29	107	207	113	69	32	34	18	418	271	321	260	388	424	435	413	300	140	358	190	55	84	164	207	379	413	60	74	97	92	149	95	89
5518	1	4694	NDUFA1	1	1	yes	177	59	40	58	30	355	269	302	236	145	56	128	283	172	127	45	56	24	589	316	434	327	523	524	570	592	333	173	458	232	82	93	240	280	467	540	86	93	133	151	241	152	141
262	1	133	ADM	0.698795	0.575904	yes	46	22	10	22	19	324	488	221	141	38	25	198	202	102	69	46	10	41	130	129	172	98	170	172	213	165	121	54	337	108	96	70	31	25	82	68	21	19	15	16	37	35	28
261	1	133	ADM	0.373494	0.575904	yes	29	7	6	9	14	133	141	120	85	36	13	77	91	56	33	15	5	18	92	79	114	88	173	133	122	143	77	39	232	85	49	34	39	40	76	70	14	18	10	17	29	24	21
265	1	133	ADM	0.73494	0.575904	yes	47	13	8	21	15	311	429	205	119	54	34	133	139	88	70	35	16	30	148	115	160	132	166	177	162	168	104	55	320	124	93	84	34	34	81	92	23	24	9	25	46	33	34
263	1	133	ADM	0.457831	0.575904	yes	40	19	5	20	10	172	235	138	84	28	20	88	100	61	38	31	8	16	110	85	125	64	131	153	145	135	81	41	235	83	56	49	40	26	56	68	6	14	13	19	37	25	27
264	1	133	ADM	0.614458	0.575904	yes	51	18	5	8	18	195	206	146	103	34	25	103	117	70	55	28	12	20	118	97	137	81	152	154	143	142	92	44	229	101	52	44	43	42	79	72	24	15	19	19	36	27	21
3844	1	3433	IFIT2	0.0963855	0.106024	no	18	8	6	6	5	41	23	49	55	12	4	20	52	20	20	8	7	3	105	74	110	71	148	129	110	131	91	31	139	51	22	15	32	49	57	81	20	18	21	24	42	12	20
3845	1	3433	IFIT2	0.204819	0.106024	no	22	8	4	3	1	31	39	85	51	20	5	22	75	33	16	10	8	5	82	83	138	58	170	128	142	155	90	26	143	57	26	13	52	65	99	110	24	12	21	25	47	15	26
3841	1	3433	IFIT2	0.108434	0.106024	no	29	8	1	9	4	20	31	67	44	16	5	33	45	34	22	9	11	3	85	57	122	57	100	97	119	129	73	25	126	47	14	10	67	77	90	99	17	23	19	45	22	17	18
3842	1	3433	IFIT2	0.0722892	0.106024	no	21	5	3	7	4	26	25	50	53	11	4	21	56	23	14	12	9	5	76	63	78	58	125	119	94	119	69	25	121	46	19	9	51	52	65	63	21	15	20	26	29	16	12
3843	1	3433	IFIT2	0.0481928	0.106024	no	13	3	1	4	2	22	32	57	40	9	5	23	58	25	14	6	9	1	72	71	96	70	112	89	95	115	75	18	140	58	7	17	38	33	83	90	17	21	20	17	30	14	12
1400	1	11314	CD300A	0.831325	0.522892	yes	29	10	8	14	6	45	51	123	84	26	10	31	104	44	29	11	16	1	131	105	166	124	206	186	199	199	124	59	222	74	26	26	48	53	101	126	19	23	17	27	51	22	29
1399	1	11314	CD300A	0.626506	0.522892	yes	24	6	6	13	7	40	36	97	60	25	6	39	77	35	20	8	5	5	133	105	141	108	216	168	154	155	122	51	223	80	27	21	42	38	97	80	24	25	19	14	37	16	18
1402	1	11314	CD300A	0.481928	0.522892	yes	19	11	3	15	7	50	57	126	76	22	10	32	69	41	28	11	10	7	107	101	116	85	155	159	157	168	130	35	182	83	18	20	53	41	86	87	25	22	16	22	43	22	26
1403	1	11314	CD300A	0.542169	0.522892	yes	33	6	6	14	5	39	28	105	61	26	3	37	93	32	22	12	12	5	96	101	140	89	180	150	138	172	98	36	205	75	27	20	42	41	68	92	16	15	25	14	31	28	30
1401	1	11314	CD300A	0.13253	0.522892	yes	20	6	3	5	5	47	32	75	60	19	6	30	74	40	22	14	4	6	79	91	112	79	174	133	126	130	91	35	140	65	20	17	44	36	84	64	16	25	15	17	37	22	18
1236	1	9134	CCNE2	0.192771	0.354217	yes	32	6	3	10	6	33	28	82	44	25	5	24	49	24	22	8	6	4	97	88	101	59	155	158	123	126	77	38	163	58	20	13	27	39	61	81	6	17	19	21	37	21	20
1235	1	9134	CCNE2	1	0.354217	yes	57	30	8	31	24	107	91	250	147	62	14	83	213	103	62	27	18	12	271	249	369	267	499	443	386	475	264	112	504	151	60	52	135	99	235	244	62	64	52	63	107	56	59
1237	1	9134	CCNE2	0.216867	0.354217	yes	25	3	6	8	2	20	26	70	37	24	6	26	61	37	28	11	7	4	76	84	103	74	132	156	132	153	90	36	139	58	16	9	34	33	72	74	13	14	15	14	33	26	31
1238	1	9134	CCNE2	0.192771	0.354217	yes	24	7	6	9	5	31	35	63	42	26	5	25	65	40	16	12	3	4	69	88	124	92	174	148	135	120	85	29	152	54	18	21	29	32	68	83	11	14	12	18	29	15	19
1239	1	9134	CCNE2	0.168675	0.354217	yes	26	9	4	9	3	36	31	67	47	14	5	24	74	44	19	6	6	6	84	84	130	83	142	131	135	116	93	35	142	43	21	20	43	30	65	89	17	27	13	24	45	23	24
6047	1	80380	PDCD1LG2	0.0722892	0.110843	no	24	5	3	5	2	34	26	62	45	17	4	28	52	38	24	13	4	2	91	86	93	77	142	127	104	132	95	37	164	38	20	14	20	24	56	81	16	16	10	14	30	23	20
6049	1	80380	PDCD1LG2	0.0722892	0.110843	no	22	6	4	8	2	30	31	69	34	14	2	26	61	30	13	6	7	9	100	71	107	64	163	107	109	132	76	29	159	50	21	13	34	37	76	69	15	16	15	14	43	21	24
6045	1	80380	PDCD1LG2	0.13253	0.110843	no	27	7	2	7	2	30	28	81	44	22	2	32	62	40	15	6	12	2	101	65	92	76	177	117	122	127	106	32	162	60	13	26	38	41	63	85	13	23	11	23	29	22	21
6046	1	80380	PDCD1LG2	0.108434	0.110843	no	24	6	2	7	3	30	25	82	48	12	3	25	51	32	22	12	6	4	101	81	110	85	176	132	131	124	97	37	174	58	21	13	47	37	68	70	15	16	15	25	39	18	14
6048	1	80380	PDCD1LG2	0.168675	0.110843	no	30	8	5	10	5	28	33	89	35	23	2	32	75	36	25	17	10	5	93	72	123	70	151	118	140	115	93	35	156	63	16	16	41	38	58	76	19	17	11	21	41	25	15
4983	1	4214	MAP3K1	0.710843	0.768675	yes	30	9	9	18	6	74	79	98	90	24	9	41	88	35	33	9	12	5	184	127	126	112	194	175	134	206	116	38	173	69	26	22	56	57	124	119	23	20	23	26	43	19	25
4979	1	4214	MAP3K1	0.710843	0.768675	yes	39	18	3	12	20	86	69	98	78	17	9	35	88	41	36	17	17	7	171	102	142	128	210	145	126	183	115	37	200	64	20	19	58	72	112	123	19	21	18	26	53	33	28
4980	1	4214	MAP3K1	0.819277	0.768675	yes	26	12	6	11	14	75	60	118	73	26	8	40	82	39	22	12	13	5	151	136	172	108	212	178	184	185	121	40	206	70	41	20	62	68	122	122	26	22	18	34	53	31	32
4981	1	4214	MAP3K1	0.843373	0.768675	yes	37	14	6	15	17	69	78	116	78	27	13	34	77	31	28	12	12	7	168	116	184	120	239	173	173	219	127	40	234	75	21	19	56	52	109	129	18	20	22	34	55	25	35
4982	1	4214	MAP3K1	0.759036	0.768675	yes	33	9	9	15	6	58	63	114	64	17	13	33	96	39	45	14	9	5	138	108	184	126	242	182	171	214	132	33	214	81	14	28	67	36	123	118	23	29	17	34	58	28	33
7456	1	8243	SMC1A	0.975904	0.891566	yes	62	34	25	26	22	118	87	111	88	62	10	44	102	101	67	26	18	16	231	173	218	177	287	368	242	313	144	60	210	77	27	27	92	64	141	188	27	30	51	44	76	59	48
7455	1	8243	SMC1A	0.963855	0.891566	yes	68	16	26	22	14	109	91	124	73	58	9	49	116	91	61	26	25	17	257	170	242	204	299	406	281	300	114	50	229	74	15	22	70	93	167	170	30	27	37	42	78	65	47
7459	1	8243	SMC1A	0.963855	0.891566	yes	72	28	27	28	13	92	69	125	80	59	10	51	131	88	62	26	15	13	236	159	215	186	331	352	237	280	129	60	249	76	24	28	68	68	129	161	31	35	42	45	72	42	48
7458	1	8243	SMC1A	0.73494	0.891566	yes	33	16	10	18	16	61	59	88	61	36	6	38	77	48	29	18	14	10	174	109	178	119	263	283	201	221	115	43	144	47	21	23	69	63	114	126	16	19	35	31	65	36	31
7457	1	8243	SMC1A	0.819277	0.891566	yes	62	18	18	15	17	84	74	111	70	35	7	30	99	63	48	27	16	11	187	154	173	168	271	314	237	227	115	50	192	57	30	13	51	69	128	149	26	35	33	27	53	44	33
4455	1	3696	ITGB8	0.963855	0.961446	yes	73	34	36	41	6	375	229	364	253	72	26	68	184	268	235	116	16	52	333	277	426	254	320	272	229	352	167	71	246	111	31	18	65	67	144	147	26	18	26	32	71	40	51
4454	1	3696	ITGB8	0.975904	0.961446	yes	90	41	42	29	6	433	319	396	282	116	58	93	200	341	267	123	29	69	374	296	563	343	348	326	256	352	190	77	258	170	23	33	82	70	193	198	28	51	39	47	84	52	55
4452	1	3696	ITGB8	0.903614	0.961446	yes	71	26	33	33	6	346	225	287	219	64	24	71	127	190	142	60	14	42	312	279	412	266	329	331	221	306	163	53	164	125	18	13	81	74	159	162	35	31	32	26	53	40	28
4453	1	3696	ITGB8	0.975904	0.961446	yes	76	30	36	27	13	400	270	400	274	102	42	64	190	314	215	99	22	51	352	294	487	302	337	287	237	372	119	56	214	111	21	25	73	56	148	157	30	33	40	43	62	45	54
4456	1	3696	ITGB8	0.987952	0.961446	yes	88	18	49	48	15	459	316	445	326	72	47	74	195	316	248	130	32	63	398	304	512	318	381	309	245	397	185	75	267	119	20	26	68	59	202	190	29	37	37	44	75	41	55
5884	1	4939	OAS2	0.698795	0.66747	yes	35	13	5	7	4	45	42	93	47	23	6	45	90	36	20	13	19	7	123	108	112	103	190	174	152	171	99	45	206	66	24	22	89	98	209	175	38	30	50	55	53	20	28
5886	1	4939	OAS2	0.313253	0.66747	yes	21	2	2	11	6	40	28	73	54	19	2	22	78	51	28	14	8	9	100	81	81	99	159	141	138	139	93	29	162	55	18	16	84	90	139	140	22	34	52	43	40	23	26
5887	1	4939	OAS2	0.855422	0.66747	yes	32	11	10	10	8	62	45	107	63	43	5	45	72	63	36	29	11	10	166	123	172	124	261	304	188	207	115	57	186	86	24	14	180	224	474	480	89	82	131	113	54	26	28
5883	1	4939	OAS2	0.759036	0.66747	yes	21	9	7	7	6	59	45	87	58	36	6	43	72	46	34	19	9	6	176	147	178	139	273	269	218	215	111	36	204	79	23	12	192	218	452	457	84	93	140	118	51	24	38
5885	1	4939	OAS2	0.710843	0.66747	yes	24	14	3	11	6	52	31	99	73	28	8	31	73	57	38	18	6	7	146	117	136	107	266	249	200	192	113	36	172	77	16	11	217	274	553	563	106	79	164	132	45	28	19
2605	1	2023	ENO1	0.710843	0.727711	yes	25	11	7	10	9	145	157	152	97	45	11	64	113	71	50	20	20	7	115	107	183	111	182	162	145	163	175	49	187	107	32	26	53	61	98	122	23	25	19	28	44	22	31
2603	1	2023	ENO1	0.807229	0.727711	yes	28	15	6	17	14	132	162	167	102	46	11	48	130	84	60	18	16	14	135	106	134	105	186	170	140	164	159	55	204	94	29	34	55	64	114	128	19	27	24	19	48	38	40
2604	1	2023	ENO1	0.819277	0.727711	yes	34	10	10	7	11	136	154	144	92	54	16	44	115	120	62	26	31	17	139	103	142	86	189	165	146	155	172	68	212	77	47	50	50	46	115	119	28	25	22	30	56	37	40
2607	1	2023	ENO1	0.53012	0.727711	yes	25	13	4	15	7	100	102	115	64	31	12	52	84	52	37	21	13	6	105	88	127	100	174	123	138	145	112	35	179	75	21	28	44	34	84	100	25	25	19	25	46	21	31
2606	1	2023	ENO1	0.771084	0.727711	yes	38	10	5	10	12	164	177	171	93	54	12	70	120	93	73	36	24	16	127	93	140	115	169	166	126	142	157	34	179	96	34	38	43	48	101	120	25	20	19	31	49	57	49
3891	1	3460	IFNGR2	0.987952	0.992771	yes	82	20	26	20	24	245	184	274	223	64	30	144	315	85	58	27	21	14	398	222	330	278	498	497	526	519	483	159	499	332	34	58	124	139	388	489	43	51	63	67	122	96	56
3888	1	3460	IFNGR2	0.987952	0.992771	yes	69	13	29	23	15	244	211	276	241	67	28	176	313	64	53	24	13	17	397	246	329	311	466	476	504	524	414	187	482	271	25	51	143	147	392	498	54	51	55	72	108	97	71
3889	1	3460	IFNGR2	1	0.992771	yes	52	14	9	22	26	197	199	203	200	41	23	122	244	74	48	19	17	12	294	205	281	247	419	395	457	426	399	182	391	253	33	54	124	136	334	450	33	46	46	70	112	82	53
3890	1	3460	IFNGR2	1	0.992771	yes	70	23	21	23	23	287	207	212	213	92	36	155	279	108	82	35	18	13	450	266	335	346	475	493	560	581	471	199	513	331	52	79	124	148	389	500	59	35	63	72	122	121	66
3892	1	3460	IFNGR2	0.987952	0.992771	yes	91	21	35	16	26	232	216	263	200	52	32	141	242	115	67	38	30	16	399	240	335	315	430	460	465	500	426	161	472	295	43	51	117	134	374	531	44	48	56	60	151	107	57
6806	1	5894	RAF1	0.891566	0.93253	yes	32	8	8	11	17	89	82	92	70	42	14	43	85	53	42	20	20	11	155	144	184	138	231	253	186	204	149	37	186	76	31	35	68	64	126	129	20	31	28	31	58	46	26
6810	1	5894	RAF1	0.807229	0.93253	yes	26	11	11	12	20	68	69	111	73	34	7	47	82	61	37	14	16	9	125	132	189	162	210	205	185	182	135	38	196	75	22	21	66	72	108	127	23	19	30	20	47	35	37
6809	1	5894	RAF1	0.975904	0.93253	yes	40	10	8	19	11	91	88	126	84	35	13	37	116	65	46	26	13	8	143	162	211	141	223	245	203	204	150	59	225	86	26	24	78	68	127	125	28	23	25	39	70	52	44
6808	1	5894	RAF1	0.987952	0.93253	yes	35	10	11	16	21	108	101	155	109	48	12	63	137	83	48	37	17	15	182	181	268	169	256	281	240	260	193	55	250	87	32	35	86	74	145	142	37	33	49	41	67	46	58
6807	1	5894	RAF1	1	0.93253	yes	38	12	15	15	17	134	145	169	119	43	13	72	128	75	38	27	20	9	195	167	280	197	290	339	272	280	196	80	259	119	36	32	93	81	139	176	32	40	49	36	72	64	46
635	1	572	BAD	0.795181	0.713253	yes	34	15	10	9	8	57	47	89	61	16	10	24	55	35	22	8	14	10	173	141	170	138	231	323	199	226	160	68	166	98	30	35	95	67	126	147	32	26	42	36	48	25	40
636	1	572	BAD	0.433735	0.713253	yes	24	7	6	11	10	31	29	76	46	19	8	27	58	15	16	4	3	4	109	100	91	102	161	189	130	146	79	39	136	64	19	22	47	52	76	102	23	27	20	31	33	20	14
634	1	572	BAD	0.963855	0.713253	yes	37	19	10	26	15	78	66	119	52	33	6	48	79	37	24	15	23	8	245	159	212	155	302	349	275	248	182	77	244	109	42	41	102	86	163	200	62	46	77	44	67	49	58
637	1	572	BAD	0.506024	0.713253	yes	20	3	1	7	11	34	37	83	62	28	7	34	61	27	9	8	15	7	123	110	128	99	168	185	148	169	103	35	144	63	11	21	64	58	91	87	10	24	16	29	27	30	22
638	1	572	BAD	0.86747	0.713253	yes	37	10	5	10	8	42	48	95	62	38	9	33	92	30	20	8	12	2	195	145	147	131	229	289	211	223	151	53	191	88	32	33	79	49	146	136	26	27	43	32	53	27	32
1034	1	810	CALML3	0.228916	0.168675	no	65	32	75	20	8	30	40	72	45	14	8	26	41	252	214	159	24	51	88	70	93	67	130	108	109	121	79	30	138	55	19	20	31	29	52	56	18	13	16	14	42	25	26
1035	1	810	CALML3	0.120482	0.168675	no	54	20	73	20	3	38	33	54	46	21	4	29	60	240	145	144	13	52	78	72	88	63	144	126	91	105	81	32	120	41	12	14	30	34	60	61	10	11	13	22	26	12	19
1033	1	810	CALML3	0.26506	0.168675	no	65	17	72	19	3	34	32	65	48	24	6	42	78	203	137	146	14	53	95	75	96	72	165	123	122	132	87	26	154	46	18	26	31	26	60	72	16	21	18	19	42	33	25
1032	1	810	CALML3	0.060241	0.168675	no	23	7	6	6	2	18	17	76	52	14	6	23	57	40	26	12	6	7	69	71	78	54	137	79	100	96	75	35	129	51	17	6	26	23	58	60	11	19	11	15	21	16	21
6217	1	11187	PKP3	1	0.992771	yes	110	37	23	39	22	146	149	200	145	51	22	60	169	126	79	34	40	11	385	247	264	258	395	587	310	328	461	223	538	270	82	82	215	209	330	337	48	55	54	81	174	125	87
6213	1	11187	PKP3	1	0.992771	yes	122	34	26	48	24	142	145	197	151	58	18	60	134	103	61	27	46	21	364	233	251	251	312	578	280	356	457	196	496	244	68	64	209	194	321	362	38	41	56	76	141	130	89
6214	1	11187	PKP3	1	0.992771	yes	72	20	21	23	17	85	99	139	103	34	12	53	117	71	52	31	28	16	281	197	211	214	277	418	243	261	356	170	363	185	40	45	113	154	191	243	29	33	49	51	105	91	70
6215	1	11187	PKP3	1	0.992771	yes	109	33	12	27	19	122	103	161	103	51	12	58	128	108	53	34	40	15	358	211	234	226	312	493	254	292	393	198	411	210	46	55	133	189	259	315	35	50	66	76	131	105	69
6216	1	11187	PKP3	0.963855	0.992771	yes	59	9	12	26	17	88	80	121	97	31	5	43	80	64	47	18	26	8	247	148	201	180	255	427	225	252	304	126	304	187	38	35	106	141	229	244	26	31	47	45	98	59	54
1349	1	4345	CD200	0.361446	0.345382	yes	40	15	1	10	12	49	35	92	42	18	11	34	79	46	26	16	8	2	99	96	134	84	177	143	130	166	104	48	204	61	22	12	38	23	70	85	24	29	16	19	42	35	26
1350	1	4345	CD200	0.168675	0.345382	yes	28	12	5	5	3	37	31	75	59	17	4	26	71	33	19	10	4	7	92	88	112	88	161	132	132	179	102	47	168	56	17	4	33	28	84	87	18	19	18	12	41	11	18
1348	1	4345	CD200	0.506024	0.345382	yes	24	17	4	12	7	48	37	102	58	19	3	25	96	46	24	11	10	7	118	118	140	108	182	127	159	156	149	36	189	58	19	11	40	30	71	83	15	29	13	22	56	30	29
5512	1	10403	NDC80	0.240964	0.33012	yes	34	10	8	7	5	32	24	90	49	21	4	18	54	36	32	15	22	5	122	93	132	102	166	172	124	127	76	29	180	48	19	13	25	43	66	88	17	18	22	12	31	22	21
5516	1	10403	NDC80	0.26506	0.33012	yes	25	12	9	9	6	37	24	77	43	16	4	16	65	46	23	5	6	6	119	107	118	100	174	164	145	143	78	31	141	56	18	17	37	32	86	85	17	15	12	10	34	19	20
5513	1	10403	NDC80	0.481928	0.33012	yes	28	9	17	10	3	43	26	73	55	35	6	36	95	53	36	7	7	7	147	126	147	132	220	211	150	168	100	37	174	70	18	13	32	33	82	114	17	17	15	23	44	29	27
5515	1	10403	NDC80	0.216867	0.33012	yes	30	12	5	4	4	30	24	65	37	24	4	22	47	33	18	18	12	2	85	80	126	103	160	160	121	128	71	32	159	40	19	12	36	34	91	81	20	23	10	19	34	15	20
5514	1	10403	NDC80	0.445783	0.33012	yes	27	7	12	11	9	31	24	79	49	23	4	34	66	42	26	16	12	3	120	101	136	124	190	200	151	158	98	38	157	72	20	16	50	35	83	95	21	14	16	16	40	20	26
5983	1	139135	PASD1	0.13253	0.306024	yes	24	8	3	17	4	32	37	68	58	17	2	25	70	34	17	7	5	2	87	91	99	80	187	120	138	145	95	27	165	57	21	10	37	36	63	78	14	20	10	13	35	20	24
5985	1	139135	PASD1	0.301205	0.306024	yes	22	7	7	9	9	30	27	77	54	22	5	19	68	23	25	14	9	3	110	108	122	83	199	138	150	157	104	39	211	62	20	15	51	35	79	88	28	15	18	27	32	18	17
5984	1	139135	PASD1	0.120482	0.306024	yes	21	11	2	8	9	41	31	83	54	15	5	21	65	32	15	8	8	2	90	81	114	75	169	132	127	138	87	24	170	75	20	12	42	30	59	80	13	20	18	18	34	26	22
5986	1	139135	PASD1	0.228916	0.306024	yes	20	8	4	9	4	37	37	70	60	25	3	30	69	42	21	13	7	5	105	98	93	79	172	145	137	157	100	31	174	68	31	22	47	39	80	90	18	19	17	22	42	30	24
5982	1	139135	PASD1	0.746988	0.306024	yes	26	7	5	8	5	42	44	89	64	28	8	39	76	32	24	6	9	4	114	112	148	128	214	179	149	196	110	38	218	77	37	20	45	40	97	91	26	24	14	20	44	23	29
1225	1	896	CCND3	0.795181	0.913253	yes	24	6	4	9	22	82	67	104	90	23	11	36	95	40	23	13	12	8	151	108	148	119	207	260	195	218	123	54	175	88	29	31	139	135	138	147	40	49	64	59	55	25	31
1226	1	896	CCND3	1	0.913253	yes	94	31	23	34	35	178	155	338	249	84	19	135	305	124	89	49	46	26	410	348	464	326	733	631	541	657	398	121	668	222	105	66	224	204	380	358	79	90	80	101	164	112	101
1227	1	896	CCND3	0.795181	0.913253	yes	33	10	9	15	18	76	53	112	82	30	12	42	96	44	20	13	17	4	147	107	155	121	220	194	209	198	151	29	220	70	28	25	113	81	121	125	40	27	42	44	39	40	32
1228	1	896	CCND3	1	0.913253	yes	27	15	16	15	18	93	89	157	94	38	10	64	130	49	29	25	18	9	199	145	237	151	258	292	234	268	179	67	220	109	42	50	131	155	195	195	53	51	98	64	62	30	39
1229	1	896	CCND3	0.975904	0.913253	yes	33	15	9	14	26	105	95	148	113	42	14	57	96	54	32	16	33	13	200	139	192	181	281	316	242	251	143	91	206	108	37	52	164	182	157	207	60	59	83	88	74	34	47
2466	1	1844	DUSP2	0.120482	0.38253	yes	23	4	2	5	3	70	44	125	61	13	5	30	66	31	16	4	4	3	71	67	91	64	130	106	112	96	92	53	143	64	17	19	40	31	67	67	19	56	12	19	25	18	29
2463	1	1844	DUSP2	0.277108	0.38253	yes	23	6	4	9	7	95	80	148	90	31	5	51	69	33	15	4	8	1	92	106	111	82	131	132	96	120	130	54	198	81	21	11	24	42	79	100	16	72	34	28	32	19	23
2465	1	1844	DUSP2	0.915663	0.38253	yes	123	45	25	42	18	270	161	343	147	37	22	92	138	285	188	140	74	63	144	122	157	114	168	173	159	179	233	128	286	166	34	29	45	51	91	116	26	134	44	37	74	58	60
2464	1	1844	DUSP2	0.216867	0.38253	yes	27	8	1	10	2	76	58	111	65	13	8	33	58	25	20	9	4	5	92	66	105	57	122	103	122	108	103	45	145	75	14	12	41	28	60	78	10	62	26	20	31	18	27
5880	1	4938	OAS1	0.638554	0.785542	yes	51	14	8	17	6	83	48	74	58	35	9	34	81	62	41	24	10	9	131	113	150	108	234	222	162	179	84	33	162	77	16	11	107	143	239	234	35	39	65	57	38	23	26
5879	1	4938	OAS1	0.698795	0.785542	yes	52	18	8	14	6	99	44	97	58	29	11	43	77	67	38	31	14	13	156	116	135	114	220	254	162	164	101	36	144	62	19	11	112	149	220	243	50	36	46	69	52	22	37
5882	1	4938	OAS1	0.891566	0.785542	yes	64	22	22	24	9	145	55	137	88	48	11	49	102	109	58	56	17	8	205	146	176	149	274	311	194	229	98	43	169	79	24	19	203	214	303	375	58	72	83	89	56	13	28
5881	1	4938	OAS1	0.831325	0.785542	yes	77	27	21	27	7	125	75	126	78	48	13	48	97	106	54	36	7	14	212	157	224	146	365	411	257	252	106	33	173	66	19	9	175	181	313	377	43	55	75	95	61	31	39
5878	1	4938	OAS1	0.86747	0.785542	yes	46	13	4	19	8	92	68	124	72	27	12	39	84	43	23	24	9	8	189	151	189	126	263	294	202	219	109	37	205	82	29	22	129	128	232	273	29	35	52	63	48	27	23
6222	1	51365	PLA1A	0.120482	0.13494	no	15	6	4	1	8	27	23	83	50	14	5	28	64	30	22	4	5	2	77	87	102	72	178	136	141	138	94	33	161	55	19	16	40	40	63	87	20	25	10	21	42	31	20
6218	1	51365	PLA1A	0.0240964	0.13494	no	22	6	1	9	6	29	23	74	53	16	6	23	48	28	15	11	4	3	76	80	93	64	126	111	112	134	61	32	132	43	12	11	36	32	58	79	16	15	14	17	37	301	22
6219	1	51365	PLA1A	0.13253	0.13494	no	16	6	10	13	10	41	34	71	42	12	7	30	64	41	21	8	8	7	94	81	116	80	155	127	127	132	100	29	155	63	19	13	37	39	79	79	17	21	10	21	38	25	35
6220	1	51365	PLA1A	0.361446	0.13494	no	21	10	3	12	5	46	22	85	49	27	2	29	84	51	24	16	2	7	89	96	123	92	161	122	141	188	104	29	164	66	24	19	43	36	73	82	18	28	20	21	53	14	39
6221	1	51365	PLA1A	0.0361446	0.13494	no	20	6	4	8	6	29	22	73	36	14	4	29	51	27	18	9	6	1	80	79	86	59	158	115	112	132	68	25	117	38	17	9	38	29	56	68	16	20	15	13	32	18	28
8080	1	8795	TNFRSF10B	0.987952	0.995181	yes	57	26	17	30	16	230	242	385	297	45	33	119	313	106	90	29	25	21	185	140	178	115	252	227	184	236	284	120	391	182	45	42	133	139	253	300	43	30	43	56	80	99	69
8081	1	8795	TNFRSF10B	1	0.995181	yes	61	17	15	29	11	259	277	460	364	44	37	121	304	108	63	38	21	27	143	111	143	120	203	233	199	210	297	124	356	169	37	51	162	169	313	329	37	51	42	66	92	86	72
8083	1	8795	TNFRSF10B	1	0.995181	yes	74	19	17	33	14	307	328	490	369	60	24	172	407	142	102	38	26	16	200	141	181	127	269	253	204	261	335	122	395	171	57	67	178	176	332	316	51	55	58	60	109	89	81
8082	1	8795	TNFRSF10B	0.987952	0.995181	yes	57	23	21	27	18	247	263	376	305	46	20	119	308	151	101	47	28	18	142	128	158	132	229	216	181	199	289	119	319	126	39	56	134	158	254	276	35	28	25	47	77	94	56
8084	1	8795	TNFRSF10B	1	0.995181	yes	96	32	23	51	24	388	350	576	428	65	45	195	440	174	122	54	31	26	214	132	187	136	273	236	212	238	419	185	516	213	81	94	145	144	314	340	42	53	60	77	106	118	86
3435	1	2967	GTF2H3	0.518072	0.59759	yes	22	16	5	10	6	32	43	83	53	21	6	32	81	40	27	13	9	7	116	91	135	92	197	174	162	178	83	38	179	50	21	21	55	58	84	113	26	22	16	22	57	29	33
3437	1	2967	GTF2H3	0.289157	0.59759	yes	24	11	9	9	6	35	39	80	53	20	7	18	68	31	25	9	9	2	102	81	118	89	191	180	133	157	93	37	158	58	24	14	47	43	60	78	15	12	22	24	41	20	18
3438	1	2967	GTF2H3	0.783133	0.59759	yes	27	19	14	12	5	49	59	92	41	29	8	44	87	44	26	11	14	7	138	131	146	104	219	204	186	171	113	41	173	58	20	19	55	56	79	88	23	29	24	30	54	40	35
3439	1	2967	GTF2H3	0.86747	0.59759	yes	48	17	15	17	10	74	49	103	60	37	12	53	82	63	40	19	13	8	172	131	146	93	220	236	139	189	111	41	190	55	32	18	53	66	93	94	23	22	27	28	60	42	39
3436	1	2967	GTF2H3	0.53012	0.59759	yes	30	10	5	10	11	46	36	92	63	31	10	42	78	30	26	8	13	5	142	112	123	99	188	213	137	160	88	33	158	53	13	18	53	48	88	89	18	12	20	20	39	24	35
2219	1	4283	CXCL9	0.0963855	0.0433735	no	28	9	3	10	8	41	34	89	50	16	3	32	67	38	13	10	10	3	80	80	85	69	142	96	107	138	89	22	177	50	16	8	36	37	62	74	15	19	12	18	28	20	21
2222	1	4283	CXCL9	0.0240964	0.0433735	no	16	9	2	7	9	30	28	62	45	11	5	21	48	17	13	3	9	4	74	49	87	61	121	72	96	95	68	19	126	42	14	10	44	28	59	59	14	11	8	8	18	14	8
2223	1	4283	CXCL9	0	0.0433735	no	16	4	2	8	6	18	31	54	36	13	7	29	40	22	16	6	5	2	74	60	82	55	122	86	93	94	70	20	124	42	12	13	27	31	61	58	10	12	9	13	27	14	16
2221	1	4283	CXCL9	0.060241	0.0433735	no	20	6	4	6	6	26	37	81	53	18	2	17	55	29	24	6	3	9	72	64	74	56	109	101	93	107	65	27	129	32	12	12	47	20	63	63	20	18	8	15	32	15	16
2220	1	4283	CXCL9	0.0361446	0.0433735	no	16	11	2	8	4	21	36	124	48	16	3	27	51	29	14	6	6	2	79	78	77	73	108	95	99	116	80	27	144	42	18	10	40	34	71	74	21	7	17	17	35	18	11
3293	1	2735	GLI1	0.0120482	0.0843373	no	13	5	3	9	9	20	31	66	31	13	4	25	52	17	12	6	3	3	73	62	80	74	137	95	88	123	78	29	87	48	19	16	31	24	48	59	15	17	13	18	28	18	14
3292	1	2735	GLI1	0.0240964	0.0843373	no	25	14	1	7	5	29	25	53	33	15	4	27	61	25	16	7	1	2	75	81	86	72	153	134	113	134	70	26	154	44	9	11	24	25	57	71	21	12	17	16	27	20	17
3291	1	2735	GLI1	0.120482	0.0843373	no	19	6	8	10	5	39	19	68	32	23	6	30	58	38	24	12	5	4	85	52	104	64	125	113	109	121	87	28	133	59	25	21	37	23	63	62	14	13	12	28	33	24	19
3289	1	2735	GLI1	0.204819	0.0843373	no	25	13	14	7	8	43	37	59	49	27	11	26	68	46	46	17	18	10	75	71	90	59	122	111	100	90	73	31	136	41	20	12	21	25	58	63	16	16	11	11	31	19	26
3290	1	2735	GLI1	0.060241	0.0843373	no	25	2	6	6	5	30	27	63	46	19	4	21	66	29	23	11	3	5	81	80	105	67	119	121	105	112	83	27	124	55	15	14	33	32	67	63	15	21	20	18	36	23	20
7685	1	6775	STAT4	0.13253	0.0843373	no	29	9	4	9	8	48	43	88	58	18	9	35	51	39	21	7	10	4	86	76	103	72	156	122	114	146	80	36	168	52	17	17	39	31	54	56	12	17	16	10	27	13	16
7683	1	6775	STAT4	0.060241	0.0843373	no	23	9	2	12	7	33	34	80	64	21	5	17	56	20	27	7	6	3	76	77	90	50	158	120	114	105	89	24	145	52	20	11	28	29	71	69	13	16	16	23	28	25	17
7682	1	6775	STAT4	0.0843373	0.0843373	no	18	10	2	10	2	38	31	67	41	24	6	29	68	22	30	9	5	6	88	84	130	77	157	111	117	131	75	28	171	68	19	7	36	31	67	74	17	15	13	24	41	16	19
7681	1	6775	STAT4	0.0361446	0.0843373	no	17	9	3	5	1	24	30	73	47	17	3	28	64	31	20	8	4	2	82	84	106	77	151	126	131	156	98	29	152	58	17	9	38	34	86	84	21	17	15	15	28	20	17
7684	1	6775	STAT4	0.108434	0.0843373	no	23	8	3	16	6	23	41	100	54	19	2	39	60	21	24	13	8	3	84	69	86	77	122	122	108	141	64	31	145	71	16	14	33	38	62	74	17	18	13	18	36	15	23
7632	1	6720	SREBF1	1	1	yes	44	26	15	23	15	107	81	119	98	60	12	36	90	82	53	32	23	6	258	185	231	193	245	300	189	231	220	91	305	145	41	35	102	110	184	179	41	36	34	43	129	87	67
7633	1	6720	SREBF1	1	1	yes	72	33	28	36	34	129	133	172	122	108	24	67	151	134	103	54	54	31	308	277	340	271	278	374	188	253	267	121	392	155	58	53	161	157	198	257	39	48	54	77	201	138	132
7634	1	6720	SREBF1	1	1	yes	79	20	21	22	25	137	114	175	105	90	16	52	163	106	57	36	38	22	260	227	282	229	284	320	187	250	256	107	352	197	58	60	152	145	196	226	30	38	44	67	148	107	84
7635	1	6720	SREBF1	1	1	yes	92	36	19	27	34	174	153	155	99	100	14	71	158	131	98	68	55	30	338	262	304	245	282	359	210	249	260	119	330	176	38	70	135	159	180	223	39	41	48	61	226	179	100
7636	1	6720	SREBF1	1	1	yes	94	21	21	26	42	152	143	174	133	88	20	70	160	123	85	48	50	25	341	280	360	309	321	391	223	277	308	149	374	205	70	65	167	160	248	241	47	54	57	74	222	168	128
1454	1	958	CD40	0.831325	0.879518	yes	21	21	7	14	13	48	36	162	150	15	7	41	81	35	23	15	20	3	127	105	144	112	216	157	185	202	135	55	230	80	40	29	63	47	89	94	26	25	16	34	39	22	31
1456	1	958	CD40	0.819277	0.879518	yes	32	7	5	9	12	40	44	168	126	27	9	45	116	34	18	16	14	3	119	110	140	120	236	200	168	216	144	40	237	96	25	25	57	62	110	115	12	25	23	28	47	28	27
1457	1	958	CD40	0.915663	0.879518	yes	43	7	6	14	13	59	49	224	172	29	14	41	92	53	29	13	24	11	118	139	153	96	224	180	180	206	161	67	221	96	29	38	62	52	100	108	23	26	21	24	48	29	21
1458	1	958	CD40	0.951807	0.879518	yes	30	14	7	18	16	82	66	236	178	35	11	57	116	64	30	17	25	11	155	142	207	107	264	208	206	222	192	79	252	112	48	39	76	48	128	119	30	43	27	29	51	24	30
1455	1	958	CD40	0.879518	0.879518	yes	29	9	8	7	4	45	66	174	111	25	5	48	114	42	43	21	14	7	129	153	178	124	264	196	207	247	143	48	254	105	34	29	74	46	111	98	16	41	22	28	67	26	42
5755	1	4842	NOS1	0.433735	0.310843	yes	34	6	2	10	3	33	26	79	59	13	5	23	84	36	37	17	18	7	100	96	135	99	202	152	148	198	105	37	176	68	20	15	46	35	87	93	14	17	16	24	48	32	21
5756	1	4842	NOS1	0.180723	0.310843	yes	32	9	7	10	1	22	25	74	46	24	4	22	78	32	15	12	6	5	98	106	106	78	175	147	125	140	90	28	178	52	21	12	43	37	74	90	19	20	17	18	23	20	20
5758	1	4842	NOS1	0.228916	0.310843	yes	26	2	1	4	10	34	27	97	53	18	3	30	67	23	26	16	5	3	102	94	131	95	159	144	138	166	108	33	155	69	26	12	33	34	66	79	15	15	16	16	49	22	21
5757	1	4842	NOS1	0.493976	0.310843	yes	35	10	5	15	6	46	36	82	50	18	4	34	73	38	25	10	8	2	113	88	145	94	216	151	155	174	118	33	180	62	22	14	49	41	97	93	21	23	16	14	37	21	31
5759	1	4842	NOS1	0.216867	0.310843	yes	20	1	2	9	2	23	26	68	59	18	8	32	72	39	18	6	11	3	88	95	118	80	152	138	140	139	89	31	175	50	12	19	47	38	78	90	19	26	13	27	38	28	22
7821	1	6929	TCF3	0.915663	0.886747	yes	46	11	18	21	5	121	82	140	93	73	14	49	99	48	27	28	16	12	201	157	200	149	246	245	182	198	127	36	197	79	27	25	46	46	137	124	18	31	25	30	47	26	17
7825	1	6929	TCF3	0.795181	0.886747	yes	47	11	17	21	7	127	99	105	89	61	14	32	94	55	24	27	15	8	173	142	153	156	217	181	161	183	143	46	199	79	21	24	38	59	107	106	21	35	16	30	61	30	34
7824	1	6929	TCF3	0.855422	0.886747	yes	49	9	10	23	9	140	96	123	77	64	21	45	118	37	30	14	15	11	198	166	179	162	239	233	180	231	145	59	231	73	20	18	57	46	135	158	18	26	32	30	50	29	32
7823	1	6929	TCF3	0.951807	0.886747	yes	62	12	30	26	10	165	117	156	82	74	23	63	116	63	30	36	19	14	221	173	227	213	313	303	205	239	135	54	217	71	30	28	61	66	141	167	31	24	32	28	67	36	46
7822	1	6929	TCF3	0.915663	0.886747	yes	55	17	29	22	8	137	110	119	82	63	24	47	102	43	43	25	10	9	187	139	223	201	274	298	215	216	160	50	213	88	38	36	67	55	125	157	21	33	21	392	77	23	17
572	1	472	ATM	0.722892	0.807229	yes	51	19	13	18	10	58	37	75	44	26	6	37	73	50	29	21	14	8	167	130	175	136	195	241	185	213	107	42	133	52	16	23	42	47	124	133	23	23	17	23	58	25	29
569	1	472	ATM	0.771084	0.807229	yes	45	19	4	16	9	51	39	84	58	24	8	26	82	41	30	15	14	5	153	127	147	120	235	257	179	210	117	45	158	65	25	23	58	42	95	107	24	18	22	30	52	37	22
570	1	472	ATM	0.819277	0.807229	yes	54	22	8	12	15	68	52	75	70	36	11	40	67	44	22	14	16	5	224	157	186	141	266	261	180	224	154	53	176	64	26	25	83	59	92	109	26	24	25	27	47	30	24
571	1	472	ATM	0.783133	0.807229	yes	39	19	8	17	12	72	52	71	54	30	7	29	87	47	28	9	20	1	167	146	161	145	244	233	196	186	118	47	176	73	27	24	63	57	111	124	20	22	19	29	62	31	23
573	1	472	ATM	0.939759	0.807229	yes	48	13	10	10	10	76	54	86	66	32	13	49	110	45	34	22	20	6	242	169	202	198	290	291	250	263	139	62	243	92	24	30	75	57	129	165	29	32	45	34	48	44	39
4666	1	3904	LAIR2	0.0963855	0.23494	yes	26	9	1	10	11	19	35	68	43	22	5	22	59	40	14	10	14	4	79	82	101	76	123	121	132	98	72	27	139	46	25	16	41	42	62	66	11	12	8	18	30	19	21
4665	1	3904	LAIR2	0.614458	0.23494	yes	27	8	7	9	9	47	49	93	76	25	6	43	97	53	24	11	9	2	153	109	130	107	190	159	166	176	141	22	192	64	21	21	36	36	86	97	29	22	21	24	46	25	32
4668	1	3904	LAIR2	0.180723	0.23494	yes	28	9	8	10	6	38	28	73	48	22	7	23	70	54	36	20	26	12	88	80	104	76	149	137	115	118	85	40	159	54	20	21	31	35	72	68	8	16	14	26	35	27	13
4667	1	3904	LAIR2	0.0481928	0.23494	yes	25	7	3	4	8	31	22	66	30	14	2	25	52	20	14	8	7	3	82	99	90	64	140	106	114	133	82	23	114	44	18	16	35	29	72	70	10	8	17	14	35	27	23
5992	1	5079	PAX5	0.518072	0.344578	yes	25	14	4	12	10	37	33	90	58	25	4	35	71	39	23	6	6	4	109	106	131	102	199	164	146	174	109	40	196	71	30	14	52	38	75	92	25	19	15	15	31	32	28
5996	1	5079	PAX5	0.457831	0.344578	yes	32	4	4	8	6	43	33	98	50	12	8	36	75	34	16	5	9	5	100	109	136	91	181	149	148	157	111	31	203	69	25	18	49	25	88	86	19	22	26	25	44	25	26
5995	1	5079	PAX5	0.301205	0.344578	yes	30	14	7	10	2	34	32	83	41	17	4	18	66	32	35	7	3	2	101	102	133	103	184	140	160	138	111	28	183	80	26	13	39	32	77	92	14	18	13	20	31	24	18
5994	1	5079	PAX5	0.277108	0.344578	yes	24	9	5	16	5	28	35	88	59	25	8	28	72	35	23	13	8	2	104	85	115	71	181	141	119	168	97	25	193	45	20	10	40	33	82	91	18	16	11	16	37	30	20
5993	1	5079	PAX5	0.168675	0.344578	yes	21	8	5	10	4	28	36	75	49	21	6	25	69	31	19	6	6	2	98	89	144	83	141	171	115	147	117	32	157	44	25	16	44	35	73	81	22	15	18	12	38	19	30
7071	1	861	RUNX1	0.927711	0.966265	yes	45	12	18	14	19	136	153	184	141	52	21	67	115	59	49	20	24	13	252	187	253	235	320	267	239	321	150	39	218	98	21	37	139	143	220	259	36	47	65	62	65	41	52
7067	1	861	RUNX1	1	0.966265	yes	96	31	42	47	55	286	283	230	198	88	55	85	173	113	100	40	47	21	642	421	503	503	480	421	352	542	243	120	309	181	58	76	197	208	321	433	89	77	115	86	127	118	89
7068	1	861	RUNX1	0.987952	0.966265	yes	43	19	15	24	34	171	186	167	136	51	25	42	139	58	40	19	23	12	329	255	336	356	351	322	298	380	169	73	208	122	33	40	181	160	281	315	52	53	80	62	81	77	53
7069	1	861	RUNX1	0.987952	0.966265	yes	34	12	8	16	18	119	146	146	125	58	27	38	107	45	26	15	19	7	311	208	273	263	279	292	254	334	161	73	244	104	27	33	143	139	271	257	47	39	62	79	50	40	39
7070	1	861	RUNX1	0.927711	0.966265	yes	33	14	16	30	17	140	141	142	122	59	23	51	109	51	38	23	30	7	283	209	231	253	258	288	218	375	134	55	212	85	25	25	131	108	228	199	42	28	57	47	59	49	41
1597	1	4267	CD99	1	0.948795	yes	99	53	62	49	12	262	255	325	229	117	48	79	190	122	93	48	29	31	310	176	208	242	349	241	235	303	224	94	225	124	32	49	178	161	403	594	30	40	38	73	119	106	98
1599	1	4267	CD99	1	0.948795	yes	93	39	48	33	15	255	227	281	204	101	28	65	174	91	74	31	22	25	263	182	220	226	338	236	226	313	225	106	248	114	40	37	147	150	368	479	29	44	34	70	114	99	98
1596	1	4267	CD99	0.975904	0.948795	yes	77	20	37	23	8	135	114	199	139	42	18	39	116	66	44	15	14	12	194	130	182	152	256	207	186	243	187	60	232	72	29	31	103	93	212	281	19	32	25	51	81	69	57
1598	1	4267	CD99	0.819277	0.948795	yes	42	18	18	24	8	78	76	128	73	30	15	34	95	41	28	12	9	13	145	119	143	139	196	158	146	202	141	51	194	84	18	19	84	67	196	200	13	20	17	32	56	49	47
267	1	4301	AFDN	0.216867	0.295181	yes	17	9	5	6	10	94	51	72	61	17	6	32	78	40	38	19	6	4	101	86	113	69	157	136	127	126	87	30	150	58	12	14	37	28	56	81	9	29	24	16	25	23	25
268	1	4301	AFDN	0.373494	0.295181	yes	19	8	4	12	8	94	47	79	65	24	7	40	79	45	23	9	9	5	127	92	133	95	167	163	127	150	111	30	151	52	24	14	51	29	80	80	21	18	16	15	35	19	19
2025	1	1378	CR1	0.0240964	0.0915663	no	12	9	3	7	3	40	21	56	42	20	2	23	67	23	10	7	3	2	78	75	80	63	133	99	74	103	71	27	130	63	22	13	34	18	56	75	17	19	16	22	32	21	15
2024	1	1378	CR1	0.192771	0.0915663	no	24	6	5	7	7	34	46	82	52	16	6	38	79	41	27	13	11	8	91	66	74	67	131	125	126	134	96	36	149	55	12	19	22	38	62	72	14	23	18	12	37	11	15
2023	1	1378	CR1	0.0963855	0.0915663	no	23	4	4	8	2	47	34	73	43	20	5	35	58	34	18	8	4	4	91	88	81	73	140	130	110	112	66	27	118	45	22	17	27	33	59	79	16	10	14	13	29	16	12
2022	1	1378	CR1	0.108434	0.0915663	no	18	11	2	5	9	32	26	77	49	26	4	38	55	32	23	8	9	6	89	67	95	75	101	115	116	124	97	30	139	52	16	22	29	29	58	62	15	9	12	10	29	22	24
2021	1	1378	CR1	0.0361446	0.0915663	no	17	10	4	7	3	26	21	64	40	10	6	26	51	27	18	12	9	4	77	56	79	54	118	88	98	101	81	37	107	47	15	12	32	25	52	51	14	11	13	21	21	15	15
3598	1	3098	HK1	0.86747	0.956627	yes	40	8	13	7	15	75	66	79	70	43	13	42	88	85	47	31	13	9	230	149	161	174	307	341	301	296	173	95	188	97	32	18	83	94	115	136	38	35	43	36	41	34	35
3599	1	3098	HK1	0.987952	0.956627	yes	53	18	15	21	15	159	117	155	114	117	19	65	145	122	86	56	26	12	315	286	299	245	452	488	445	446	267	151	298	158	83	78	119	90	153	245	32	36	75	47	64	38	45
3597	1	3098	HK1	0.975904	0.956627	yes	49	8	12	11	8	101	84	113	108	51	14	59	87	79	68	35	18	11	256	231	211	200	401	396	320	322	227	106	272	154	45	51	78	83	160	173	35	25	69	30	60	36	30
3600	1	3098	HK1	1	0.956627	yes	77	28	25	27	14	140	142	154	124	96	30	70	166	192	114	78	33	35	382	304	312	286	484	626	465	482	271	147	265	180	79	68	138	120	215	231	49	53	78	61	90	66	51
3596	1	3098	HK1	0.951807	0.956627	yes	39	11	10	13	14	97	83	88	85	48	19	50	116	75	46	29	10	13	259	177	202	194	370	424	365	353	182	103	207	135	44	39	87	63	127	158	35	33	39	34	47	31	56
2768	1	2175	FANCA	0.60241	0.46506	yes	32	14	12	13	4	51	38	92	47	45	5	28	63	57	49	18	7	6	143	113	176	120	173	215	150	156	102	43	203	65	19	11	56	42	93	101	17	16	17	26	28	28	22
2765	1	2175	FANCA	0.409639	0.46506	yes	29	9	10	8	7	42	44	78	49	25	9	38	57	43	32	16	6	2	128	98	160	128	180	211	139	132	87	34	184	64	20	15	53	34	74	87	15	21	14	30	36	29	22
2766	1	2175	FANCA	0.39759	0.46506	yes	21	9	7	10	7	40	28	77	52	22	5	34	57	54	37	14	12	6	122	114	143	99	175	197	149	155	96	33	149	58	21	13	44	39	88	99	13	17	14	35	37	15	22
2767	1	2175	FANCA	0.542169	0.46506	yes	28	7	10	9	5	42	35	82	49	28	5	42	76	56	40	17	5	10	130	116	189	100	177	232	140	171	116	45	223	75	30	15	37	44	89	93	19	27	18	19	47	22	20
2769	1	2175	FANCA	0.373494	0.46506	yes	33	10	5	6	5	30	32	63	52	33	3	20	67	62	47	29	7	12	121	83	161	92	184	222	145	167	95	41	160	54	21	14	28	32	81	116	25	26	17	29	31	23	23
1508	1	923	CD6	0.192771	0.156627	no	25	7	2	14	6	34	32	93	54	23	4	35	72	18	19	8	10	2	89	100	120	94	160	152	117	144	101	37	184	66	19	14	52	33	69	80	22	20	16	12	36	14	21
1510	1	923	CD6	0.156627	0.156627	no	25	5	1	6	6	31	31	60	42	17	3	23	62	25	15	8	4	3	79	99	122	69	136	151	123	115	96	24	141	74	15	19	39	25	58	68	14	20	10	23	43	14	34
1506	1	923	CD6	0.156627	0.156627	no	21	12	3	7	9	37	36	85	65	11	5	27	54	28	18	5	3	1	98	93	139	91	179	136	127	141	99	26	195	65	19	12	62	34	71	74	14	18	11	16	35	21	17
1507	1	923	CD6	0.0120482	0.156627	no	19	12	4	3	5	29	18	59	29	13	3	21	48	17	14	5	5	2	72	60	83	59	130	102	90	91	75	18	132	38	12	14	23	29	53	40	14	13	11	15	32	23	21
1509	1	923	CD6	0.26506	0.156627	no	18	15	1	12	5	42	33	92	51	24	5	31	62	26	22	9	10	4	77	84	118	90	160	126	114	149	101	44	182	52	19	16	36	26	73	83	25	25	26	19	38	20	36
8480	1	2277	VEGFD	0.060241	0.151807	no	16	6	4	8	7	34	23	74	36	16	4	29	51	23	19	9	5	5	94	77	99	69	157	133	144	116	86	20	163	46	23	16	36	36	67	60	18	18	13	19	34	19	30
8478	1	2277	VEGFD	0.180723	0.151807	no	20	8	5	7	10	33	34	62	69	22	6	35	69	20	23	13	7	4	97	86	108	76	175	133	121	142	105	29	175	61	28	19	42	41	82	83	21	10	16	16	42	25	22
8479	1	2277	VEGFD	0.120482	0.151807	no	20	8	1	6	3	49	29	72	42	16	4	24	66	33	17	13	9	4	83	93	128	85	182	126	130	154	83	27	165	49	22	18	38	48	69	85	24	23	18	24	44	19	25
8482	1	2277	VEGFD	0.325301	0.151807	no	25	4	3	12	9	48	35	85	53	24	4	30	64	36	22	16	6	8	117	83	124	80	208	149	140	161	96	39	172	55	23	16	58	40	84	84	24	17	17	24	37	24	23
8481	1	2277	VEGFD	0.0722892	0.151807	no	20	11	4	11	3	32	18	63	42	16	2	23	71	25	22	15	11	3	88	67	83	70	162	107	110	113	69	30	152	52	11	14	42	43	70	60	17	14	15	20	27	16	28
5471	1	4678	NASP	0.891566	0.925301	yes	68	25	15	18	14	96	79	107	68	50	6	48	97	73	44	25	20	9	188	157	169	149	244	312	216	207	184	98	215	114	23	28	54	56	128	183	21	18	34	33	77	47	42
5470	1	4678	NASP	0.819277	0.925301	yes	49	18	14	15	13	88	53	102	59	44	11	43	95	52	34	18	12	11	170	121	161	138	214	232	164	202	151	64	193	111	23	26	39	64	116	149	16	17	26	38	65	42	39
5473	1	4678	NASP	0.975904	0.925301	yes	46	27	19	18	13	119	96	137	75	72	15	52	104	102	57	21	21	17	242	152	231	214	279	344	213	271	212	104	238	124	23	28	69	87	174	261	31	17	31	26	78	51	60
5474	1	4678	NASP	0.975904	0.925301	yes	58	20	17	29	15	116	101	140	91	49	21	51	88	84	59	34	19	22	242	200	223	193	296	342	239	272	230	117	248	155	33	31	73	65	183	215	23	28	47	31	88	47	37
5472	1	4678	NASP	0.963855	0.925301	yes	55	23	24	22	10	141	93	129	74	63	15	56	107	82	52	28	20	14	251	168	203	227	307	339	229	254	202	107	237	166	24	36	77	70	160	242	18	23	36	39	74	61	50
2622	1	4072	EPCAM	1	1	yes	590	211	116	239	47	660	431	442	320	299	123	332	616	988	631	397	96	170	1401	908	1021	943	1190	1658	1448	1331	376	144	460	207	51	69	268	250	533	657	77	58	121	115	336	252	226
2623	1	4072	EPCAM	1	1	yes	535	141	104	148	45	799	529	618	399	298	135	342	746	515	379	200	75	82	2336	1334	1738	1476	2049	2754	2241	2284	549	212	634	284	115	118	484	464	1011	1211	93	98	183	207	323	244	237
2624	1	4072	EPCAM	1	1	yes	708	247	121	198	65	841	519	545	346	308	141	345	704	881	629	318	113	140	2345	1332	1632	1411	1964	2756	2334	2151	464	179	577	252	86	113	418	435	972	1168	86	121	183	189	471	305	301
2625	1	4072	EPCAM	1	1	yes	434	136	101	198	44	781	562	666	456	241	78	395	853	847	529	323	70	154	1773	1069	1411	1301	1684	2177	1910	1821	495	190	492	262	88	110	496	451	864	951	69	82	154	224	401	241	290
2621	1	4072	EPCAM	1	1	yes	1070	341	200	332	49	1193	685	663	474	417	181	463	841	1765	1207	680	176	353	2215	1333	1676	1443	1924	2639	2044	2068	560	232	662	267	146	142	411	399	916	1133	121	118	196	194	534	405	385
7362	1	6504	SLAMF1	0.13253	0.26506	yes	20	2	3	7	8	36	33	83	54	18	4	26	44	28	12	9	8	4	115	67	123	87	144	130	133	126	96	33	158	73	23	12	27	29	85	63	17	24	15	16	27	28	18
7364	1	6504	SLAMF1	0.144578	0.26506	yes	21	5	1	6	3	36	33	78	56	21	7	31	64	33	27	9	12	5	104	68	83	71	157	112	116	109	96	49	124	53	20	23	40	33	56	72	14	11	14	20	23	18	22
7360	1	6504	SLAMF1	0.445783	0.26506	yes	23	8	3	7	7	49	44	98	58	26	6	37	62	32	25	14	11	6	110	91	157	92	183	167	134	166	106	34	171	67	19	18	49	34	84	89	29	22	17	22	47	36	21
7361	1	6504	SLAMF1	0.228916	0.26506	yes	19	8	3	6	10	33	41	70	45	26	6	26	81	31	21	15	4	3	80	73	133	86	170	143	136	185	79	33	176	66	19	15	43	43	73	83	16	21	23	17	36	18	18
7363	1	6504	SLAMF1	0.373494	0.26506	yes	23	12	2	14	5	43	44	76	60	26	10	44	79	28	18	8	10	5	107	91	124	86	183	160	143	158	118	31	186	88	19	16	41	53	73	85	16	23	16	23	38	27	22
4395	1	3680	ITGA9	0	0.0506024	no	11	2	3	5	2	24	22	42	25	12	3	16	25	13	14	10	1	5	44	54	57	41	74	71	59	67	45	18	92	21	9	6	16	19	36	34	6	8	9	17	17	8	7
4393	1	3680	ITGA9	0.0722892	0.0506024	no	19	3	3	4	6	37	35	77	50	17	3	27	59	45	25	11	5	8	89	83	106	67	145	128	123	122	102	36	141	60	27	15	45	32	57	63	16	17	13	17	32	16	19
4394	1	3680	ITGA9	0.0120482	0.0506024	no	18	3	4	5	5	27	26	51	45	11	7	17	49	34	14	3	7	5	81	65	110	65	149	119	116	113	72	32	128	42	16	15	34	27	62	67	15	16	18	18	19	19	13
4392	1	3680	ITGA9	0.0481928	0.0506024	no	15	8	5	2	5	25	30	78	48	16	3	15	63	33	21	10	8	7	65	71	105	72	158	129	98	131	101	33	147	51	14	7	31	30	68	63	12	18	11	16	29	11	18
4396	1	3680	ITGA9	0.120482	0.0506024	no	17	3	6	8	4	30	28	66	27	18	3	18	51	39	22	16	13	8	67	68	98	68	118	111	96	121	68	33	151	46	14	22	33	37	57	52	16	24	16	18	34	25	24
8	1	6348	CCL3	0.975904	0.293976	yes	44	17	5	10	8	85	77	169	138	30	12	50	121	66	34	25	21	12	135	126	184	154	269	224	214	214	173	64	249	96	33	33	84	64	116	134	29	29	38	39	71	41	48
11	1	6348	CCL3	0.060241	0.293976	yes	16	8	2	6	5	39	40	88	80	17	3	22	47	26	12	6	10	1	70	55	70	56	115	89	100	106	97	33	111	51	14	13	39	27	53	55	20	19	18	13	18	16	18
7	1	6348	CCL3	0.337349	0.293976	yes	60	22	8	20	12	63	46	104	88	31	12	34	67	84	83	44	49	25	105	57	96	42	110	108	78	101	80	29	123	46	21	17	35	28	47	53	14	17	12	9	48	24	15
10	1	6348	CCL3	0.060241	0.293976	yes	24	6	4	7	5	42	34	95	59	21	8	18	52	22	20	6	14	5	87	50	102	64	100	88	87	82	70	29	107	51	12	16	40	24	42	68	11	14	6	15	27	22	16
9	1	6348	CCL3	0.0361446	0.293976	yes	18	5	2	2	6	34	41	88	56	17	4	23	64	21	19	10	8	4	75	83	91	62	132	112	102	110	91	31	119	55	18	24	37	39	59	77	19	13	8	18	28	20	16
1263	1	1233	CCR4	0.120482	0.103614	no	15	4	7	7	5	25	37	75	55	20	6	32	61	23	24	4	5	4	86	78	105	69	182	117	125	148	94	27	190	65	18	20	42	34	64	73	13	27	13	16	32	15	16
1262	1	1233	CCR4	0.253012	0.103614	no	23	8	2	5	7	44	30	75	69	24	2	34	78	32	25	8	8	2	88	89	110	92	189	142	140	154	109	32	176	57	19	21	44	29	75	92	13	11	20	25	29	17	17
1260	1	1233	CCR4	0.0240964	0.103614	no	15	6	4	5	4	20	39	73	57	20	3	26	54	34	14	4	6	5	76	66	101	64	139	100	106	113	75	34	151	63	20	14	36	35	69	47	13	10	19	14	21	17	24
1261	1	1233	CCR4	0.0963855	0.103614	no	23	7	4	7	5	33	30	86	50	14	3	38	63	32	16	11	5	7	81	83	102	90	151	130	128	127	94	26	166	60	23	15	42	40	76	73	17	20	14	16	28	23	18
1259	1	1233	CCR4	0.0240964	0.103614	no	12	6	3	11	6	33	22	63	34	12	2	25	55	27	20	9	5	2	66	68	88	49	129	93	77	115	67	25	99	48	13	20	33	36	44	72	8	15	9	16	25	14	20
5164	1	4200	ME2	0.674699	0.742169	yes	32	11	7	19	8	55	60	106	77	17	8	48	79	58	26	18	13	10	135	85	132	120	200	172	175	191	116	35	145	74	23	29	48	72	114	103	24	20	15	34	61	40	34
5161	1	4200	ME2	0.831325	0.742169	yes	34	14	9	18	13	78	71	102	81	33	10	42	84	62	34	27	15	6	180	116	138	128	212	215	194	209	117	46	215	79	18	18	79	82	123	148	28	28	34	30	62	51	37
5162	1	4200	ME2	0.626506	0.742169	yes	31	7	5	16	6	57	38	111	67	22	8	28	76	51	22	13	12	7	124	118	166	107	214	169	160	208	121	33	179	62	15	25	59	68	107	110	22	21	21	22	61	38	35
5163	1	4200	ME2	0.771084	0.742169	yes	26	8	7	14	12	55	57	110	71	37	4	31	89	41	28	14	18	8	136	130	154	120	196	169	205	214	117	44	175	51	28	10	55	68	113	123	26	23	25	30	51	32	38
5165	1	4200	ME2	0.807229	0.742169	yes	35	12	7	5	10	68	80	107	82	28	8	47	89	40	38	14	15	9	169	120	132	116	212	171	187	189	116	50	170	70	28	31	74	80	137	143	19	29	21	37	48	42	32
809	1	665	BNIP3L	0.975904	0.949398	yes	48	19	12	26	9	138	156	178	138	39	12	69	117	119	67	60	23	17	204	182	158	166	331	360	342	303	136	61	175	119	26	33	89	96	131	150	31	38	30	48	102	58	32
807	1	665	BNIP3L	0.903614	0.949398	yes	60	18	12	19	14	131	161	179	123	47	17	68	116	60	44	27	13	16	168	157	189	156	299	369	310	271	163	71	167	107	27	33	85	75	148	157	19	25	34	34	95	47	41
808	1	665	BNIP3L	0.975904	0.949398	yes	67	24	18	27	13	161	184	173	139	53	20	60	106	86	53	35	13	11	201	162	153	159	286	385	301	296	155	87	173	109	32	53	95	65	141	165	19	24	33	37	73	42	52
811	1	665	BNIP3L	0.987952	0.949398	yes	80	27	18	30	15	165	161	169	123	45	29	58	134	96	63	48	14	15	218	133	154	163	285	371	281	281	153	77	170	131	58	44	75	68	153	129	24	38	28	40	90	46	28
810	1	665	BNIP3L	0.903614	0.949398	yes	44	12	13	17	6	87	116	134	134	39	17	43	94	77	42	31	15	10	155	137	172	160	277	325	277	293	148	69	162	114	29	35	96	80	145	176	26	29	34	29	75	32	30
8500	1	79968	WDR76	0.0481928	0.412048	yes	24	4	7	6	6	29	30	61	37	9	4	20	59	30	20	6	11	3	85	62	91	63	126	121	92	123	66	35	143	44	12	12	25	27	54	62	14	15	7	9	30	18	16
8502	1	79968	WDR76	0.409639	0.412048	yes	22	7	7	12	6	45	37	72	54	21	5	39	59	42	27	14	5	4	107	99	103	102	178	152	140	167	104	31	148	74	15	23	46	29	95	78	21	15	20	13	51	23	22
8498	1	79968	WDR76	0.807229	0.412048	yes	50	24	10	13	7	48	45	94	67	25	9	33	85	66	36	17	9	9	155	134	155	135	247	208	185	215	115	64	257	76	28	25	43	41	103	122	25	19	17	27	50	36	31
8499	1	79968	WDR76	0.578313	0.412048	yes	28	7	8	9	11	40	39	94	58	30	8	41	77	35	25	12	11	4	122	105	112	110	212	162	133	201	98	43	209	63	31	16	45	34	75	108	14	23	20	18	49	33	27
8501	1	79968	WDR76	0.216867	0.412048	yes	28	5	7	4	3	40	23	55	47	18	3	20	76	36	33	12	15	2	109	57	108	82	181	171	147	139	76	21	160	49	23	18	37	30	81	84	17	15	15	25	41	19	20
5617	1	79661	NEIL1	0.60241	0.662651	yes	27	8	5	4	6	47	52	79	58	38	8	43	92	33	20	15	11	5	122	95	121	72	193	163	131	164	121	35	161	87	26	27	40	48	106	93	21	22	19	23	52	23	40
5618	1	79661	NEIL1	0.746988	0.662651	yes	34	5	7	11	11	77	68	99	73	42	18	50	101	45	43	29	17	13	112	89	107	65	158	134	134	147	141	58	164	65	21	20	66	43	104	100	27	16	16	21	48	26	25
5620	1	79661	NEIL1	0.746988	0.662651	yes	31	9	3	8	12	53	46	93	54	30	13	35	78	36	30	14	11	6	124	107	127	85	189	142	158	188	159	41	166	78	26	17	48	40	128	101	23	16	21	28	37	26	20
5619	1	79661	NEIL1	0.277108	0.662651	yes	10	6	4	10	6	62	31	71	50	36	6	32	73	42	22	8	13	3	101	81	86	68	132	101	115	112	110	59	141	60	17	11	44	35	94	78	17	18	23	20	38	16	14
5616	1	79661	NEIL1	0.939759	0.662651	yes	40	10	7	15	10	94	77	132	83	47	14	42	121	96	61	54	18	30	137	103	139	123	210	148	178	170	138	62	221	74	15	22	48	46	129	116	20	26	27	28	50	54	36
5897	1	8638	OASL	0.566265	0.542169	yes	15	7	8	5	9	48	49	104	56	16	7	40	69	50	31	13	11	11	98	101	128	86	187	194	181	142	80	33	165	76	24	23	105	114	115	128	28	45	40	40	36	31	24
5893	1	8638	OASL	0.46988	0.542169	yes	20	4	6	11	5	44	48	70	36	19	5	39	63	34	28	12	12	4	104	94	122	74	162	183	158	146	90	42	151	46	21	10	127	116	111	127	29	33	37	36	49	28	36
5894	1	8638	OASL	0.53012	0.542169	yes	20	8	11	11	4	57	29	72	56	21	8	37	50	48	23	15	11	11	72	80	143	86	158	190	155	142	84	34	170	61	15	9	129	159	132	172	30	41	51	67	43	32	36
5896	1	8638	OASL	0.542169	0.542169	yes	21	9	3	13	9	50	43	79	55	14	3	37	68	67	36	14	7	7	82	98	161	88	174	181	164	148	83	33	146	43	19	9	123	143	126	138	29	52	62	60	50	37	31
5895	1	8638	OASL	0.60241	0.542169	yes	31	6	5	11	7	33	52	93	42	19	3	40	77	42	30	15	9	6	104	98	126	69	175	202	163	147	91	35	178	73	16	14	134	152	128	146	31	44	44	42	47	24	28
8242	1	7157	TP53	0.951807	0.93253	yes	33	13	17	11	11	149	133	136	93	46	12	61	139	74	45	44	17	9	178	151	180	155	284	279	252	276	184	77	220	72	29	32	82	74	129	173	17	23	21	51	88	50	48
8244	1	7157	TP53	0.927711	0.93253	yes	54	10	22	18	11	145	128	118	95	56	18	42	110	108	63	33	34	25	190	128	159	146	282	249	224	273	163	59	220	91	26	33	56	58	100	147	15	18	14	38	93	71	43
8243	1	7157	TP53	0.903614	0.93253	yes	37	7	8	15	9	121	119	162	110	37	13	40	134	67	46	32	14	10	195	158	214	175	342	270	279	328	211	54	257	101	27	28	102	85	150	174	22	16	27	52	83	66	57
8241	1	7157	TP53	0.951807	0.93253	yes	37	11	10	12	7	114	123	159	104	45	21	67	138	55	37	20	11	8	238	146	179	198	372	379	288	373	156	70	238	105	31	29	102	110	158	170	23	22	34	45	95	55	52
8240	1	7157	TP53	0.927711	0.93253	yes	31	10	12	7	11	170	119	149	105	63	24	63	133	68	48	29	22	13	197	171	185	175	304	298	266	306	165	83	244	100	31	32	99	96	155	157	32	22	34	59	81	83	64
4089	1	8808	IL1RL2	0.445783	0.428916	yes	20	6	4	7	6	34	35	83	52	22	9	36	88	38	26	12	11	2	100	78	136	90	194	135	147	153	104	23	178	79	20	10	40	43	87	76	19	23	17	20	45	24	33
4092	1	8808	IL1RL2	0.373494	0.428916	yes	19	7	2	8	3	33	38	88	53	20	8	41	97	38	23	13	5	5	115	84	108	87	191	148	140	144	110	37	183	71	15	20	40	25	88	92	13	23	9	19	41	30	30
4091	1	8808	IL1RL2	0.385542	0.428916	yes	24	9	2	9	7	37	35	83	60	20	4	46	92	40	21	10	8	6	103	94	138	84	185	144	162	158	106	30	194	50	25	19	50	37	71	85	21	19	15	18	54	27	24
4088	1	8808	IL1RL2	0.409639	0.428916	yes	31	13	4	8	9	57	34	87	52	28	4	32	112	41	24	10	7	8	85	90	114	85	165	149	148	154	107	32	194	69	25	16	43	34	78	77	20	22	11	18	40	36	36
4090	1	8808	IL1RL2	0.53012	0.428916	yes	14	11	3	11	10	49	29	93	70	20	7	39	110	46	19	10	5	5	114	97	154	103	196	149	182	184	114	36	188	69	22	11	51	39	83	89	20	20	23	20	43	34	30
2473	1	1847	DUSP5	0.144578	0.578313	yes	25	15	3	6	7	149	80	128	93	19	1	64	97	33	18	5	6	2	77	59	83	58	119	98	74	81	96	36	117	66	18	16	27	31	60	55	14	10	11	12	27	14	23
2474	1	1847	DUSP5	0.710843	0.578313	yes	30	17	5	14	6	273	130	240	147	25	6	103	188	55	36	10	7	5	101	104	136	98	188	141	115	161	122	35	211	107	29	17	54	64	101	93	24	20	23	27	46	21	25
2475	1	1847	DUSP5	0.578313	0.578313	yes	45	16	3	14	8	464	244	371	231	30	3	169	311	46	36	17	6	6	126	93	134	83	170	127	125	156	172	54	189	125	36	20	42	36	92	132	23	15	29	27	35	15	18
2472	1	1847	DUSP5	0.879518	0.578313	yes	35	12	5	19	1	437	207	367	245	48	7	166	294	53	56	22	16	9	132	111	136	103	193	159	158	190	151	55	204	121	34	25	50	64	102	101	18	28	24	31	50	23	25
1961	1	1289	COL5A1	0.325301	0.484337	yes	25	8	9	12	5	28	47	89	90	35	8	21	48	18	22	8	20	3	118	71	98	82	150	150	115	151	69	20	129	46	22	21	35	32	65	70	19	16	13	20	26	41	26
1962	1	1289	COL5A1	0.783133	0.484337	yes	26	17	16	24	11	37	134	115	168	85	20	34	58	53	45	13	20	11	168	78	164	105	141	183	167	175	104	40	157	68	31	40	48	55	82	95	24	22	26	23	51	65	66
1963	1	1289	COL5A1	0.385542	0.484337	yes	25	11	7	17	9	45	57	93	84	64	8	25	56	31	16	8	14	4	133	78	116	89	142	162	135	120	84	37	150	63	16	37	38	36	63	74	17	24	16	17	43	44	24
1964	1	1289	COL5A1	0.493976	0.484337	yes	22	7	9	13	6	34	78	90	93	42	11	36	42	35	28	19	15	9	135	73	130	127	125	171	127	143	82	36	148	58	29	29	51	31	63	70	20	10	16	19	52	52	32
1965	1	1289	COL5A1	0.433735	0.484337	yes	33	7	3	12	4	43	57	100	91	44	14	24	62	39	22	14	10	3	124	56	114	91	139	143	119	143	93	33	171	74	22	26	35	37	70	85	19	19	19	26	47	45	24
4423	1	3688	ITGB1	1	1	yes	288	75	75	108	109	726	908	1142	1004	212	121	245	519	217	131	89	59	28	885	577	746	608	959	1316	937	1013	811	405	720	640	142	156	477	524	1166	1193	51	84	121	139	232	222	179
4426	1	3688	ITGB1	1	1	yes	240	66	79	118	90	545	734	893	871	141	90	147	353	239	116	110	72	38	692	375	602	496	731	996	713	830	715	351	558	543	105	111	389	375	902	935	51	51	111	100	237	178	171
4425	1	3688	ITGB1	1	1	yes	142	50	40	54	71	485	585	834	697	123	68	166	376	107	53	49	48	21	680	421	583	522	745	1022	712	776	523	290	554	413	95	119	311	357	843	821	68	55	86	110	176	135	104
4424	1	3688	ITGB1	1	1	yes	293	95	107	136	124	807	997	1378	1192	197	140	271	560	273	169	126	90	47	1001	598	858	745	1039	1471	1026	1098	850	433	766	660	141	141	546	519	1349	1322	102	79	146	154	279	265	207
4422	1	3688	ITGB1	1	1	yes	210	87	91	102	110	496	686	856	820	133	82	150	305	165	99	68	49	28	720	399	566	513	738	1013	749	842	655	333	521	527	108	98	399	361	910	1008	55	60	98	91	248	163	145
2377	1	10683	DLL3	0.120482	0.0963855	no	29	3	3	7	6	47	29	83	50	26	6	43	60	37	14	13	7	5	99	93	103	88	153	115	123	141	105	28	178	54	19	17	45	33	66	78	23	20	18	13	29	25	22
2374	1	10683	DLL3	0.108434	0.0963855	no	18	13	6	5	5	38	28	67	46	25	6	24	71	37	22	10	6	3	83	69	95	74	142	120	93	111	81	32	152	57	22	12	46	41	77	64	24	23	11	17	29	19	16
2375	1	10683	DLL3	0.0481928	0.0963855	no	15	5	3	5	2	29	22	61	41	10	4	33	62	33	17	11	11	5	91	93	90	81	119	91	111	128	81	20	167	48	23	9	27	31	79	73	18	16	18	16	26	20	14
2373	1	10683	DLL3	0.060241	0.0963855	no	20	5	2	8	11	40	23	72	36	16	2	29	66	26	20	12	4	3	79	80	73	75	130	89	105	113	75	27	152	45	15	12	24	34	60	74	18	16	17	14	19	32	18
2376	1	10683	DLL3	0.144578	0.0963855	no	23	6	3	6	8	41	24	62	59	24	5	24	72	25	17	9	7	8	96	81	118	70	141	114	129	138	92	39	173	51	17	8	26	33	66	79	19	20	19	22	33	23	16
552	1	9140	ATG12	0.289157	0.595181	yes	25	8	5	7	7	34	31	88	46	13	5	28	68	42	19	13	7	5	107	83	114	88	188	172	151	150	99	47	165	69	25	20	40	45	83	87	16	18	16	23	32	20	28
549	1	9140	ATG12	0.855422	0.595181	yes	39	15	12	21	13	85	55	105	86	52	16	47	99	68	57	37	14	5	189	144	141	149	237	230	180	217	129	56	162	69	38	22	50	50	92	119	19	31	30	32	49	44	26
550	1	9140	ATG12	0.0843373	0.595181	yes	27	8	6	8	5	37	32	58	47	18	11	33	50	32	25	13	8	5	88	61	89	68	134	103	114	119	90	31	130	37	17	15	35	29	75	68	14	11	18	16	25	24	22
551	1	9140	ATG12	0.903614	0.595181	yes	44	22	12	18	11	77	76	96	68	30	16	45	121	71	42	19	18	7	174	123	197	129	274	230	217	224	124	41	186	72	27	24	78	84	146	155	34	29	32	31	55	41	35
553	1	9140	ATG12	0.843373	0.595181	yes	33	9	18	17	11	76	82	105	75	37	3	32	102	55	39	21	21	10	196	136	148	158	225	232	197	220	111	48	157	68	26	25	71	70	114	129	21	16	33	26	52	27	35
8245	1	7161	TP73	0.0722892	0.163855	no	27	4	4	9	9	37	28	70	34	22	4	26	67	33	12	7	6	5	93	74	105	78	139	117	120	123	85	34	143	53	27	11	41	26	64	83	18	18	9	16	25	21	17
8249	1	7161	TP73	0.13253	0.163855	no	23	10	4	10	8	38	19	75	44	19	8	22	56	26	32	10	7	7	88	60	110	82	142	110	99	108	79	32	144	59	17	13	38	26	60	73	22	17	22	13	33	16	11
8248	1	7161	TP73	0.240964	0.163855	no	28	11	2	11	4	37	31	74	53	28	3	38	62	18	10	15	9	6	89	71	116	66	128	121	124	137	90	36	163	75	28	10	30	35	72	72	26	32	13	16	28	15	16
8247	1	7161	TP73	0.253012	0.163855	no	37	13	2	9	8	40	28	70	41	19	3	36	62	42	24	10	13	4	105	73	104	82	159	113	121	125	88	37	142	55	22	14	40	26	92	63	27	13	12	12	41	19	25
8246	1	7161	TP73	0.120482	0.163855	no	27	9	5	6	5	32	34	62	39	16	6	31	53	39	20	16	17	7	95	68	92	59	142	119	102	113	72	39	163	65	25	15	36	37	72	74	17	20	13	12	34	16	15
6233	1	5320	PLA2G2A	0.180723	0.243373	yes	20	9	5062	8	9	48	29	70	38	21	4	33	65	30	28	11	5	8	96	77	94	65	169	97	119	151	87	31	182	74	17	15	38	34	75	76	23	18	10	19	32	23	19
6231	1	5320	PLA2G2A	0.313253	0.243373	yes	18	6	2987	9	7	54	23	81	51	33	1	30	74	26	25	11	6	5	98	86	134	78	148	152	146	143	101	39	210	64	21	15	35	38	78	85	17	16	14	18	48	23	30
6232	1	5320	PLA2G2A	0.325301	0.243373	yes	37	9	7739	16	4	84	36	57	45	28	5	23	63	45	38	22	11	5	98	68	134	80	145	128	144	136	76	34	166	58	21	24	35	39	69	96	15	18	15	18	49	33	21
6234	1	5320	PLA2G2A	0.192771	0.243373	yes	22	4	3136	11	3	55	33	75	54	18	2	30	70	32	16	7	8	4	98	89	108	78	183	130	146	186	90	26	161	64	19	13	42	40	69	78	16	13	16	17	31	22	25
6230	1	5320	PLA2G2A	0.204819	0.243373	yes	22	9	1270	10	7	39	21	62	45	15	3	24	55	25	25	10	12	6	88	74	103	80	134	133	116	105	88	22	156	54	16	11	32	28	86	85	18	8	10	15	31	17	15
6564	1	5581	PRKCE	0.325301	0.351807	yes	17	15	3	10	5	51	32	69	50	17	5	27	70	47	28	14	14	4	89	85	117	87	193	156	164	150	96	40	209	75	17	19	49	44	86	84	17	19	12	23	38	23	26
6566	1	5581	PRKCE	0.0843373	0.351807	yes	21	8	3	8	9	24	25	81	47	21	4	27	60	19	23	7	7	5	97	72	102	69	167	115	124	102	76	41	166	50	22	17	31	39	53	60	16	21	9	22	27	21	20
6562	1	5581	PRKCE	0.686747	0.351807	yes	28	12	10	6	14	38	46	93	55	15	4	31	85	38	30	13	4	5	114	117	150	92	211	171	159	182	109	55	222	68	18	43	54	42	95	110	19	12	22	26	47	28	34
6563	1	5581	PRKCE	0.385542	0.351807	yes	27	7	3	6	5	35	38	95	59	18	5	31	68	41	35	15	11	6	96	99	116	83	166	154	147	176	107	43	170	80	22	15	46	36	82	94	20	20	17	22	38	24	26
6565	1	5581	PRKCE	0.277108	0.351807	yes	20	7	2	11	2	38	34	84	50	21	4	29	76	31	21	14	10	6	119	86	109	67	208	133	138	158	99	38	177	65	15	14	40	32	68	80	7	24	17	21	39	17	38
2102	1	541466	CT45A1	0.168675	0.168675	no	28	13	6	7	6	40	30	65	54	22	7	27	63	53	32	22	15	7	74	80	124	78	147	114	107	109	91	36	163	56	14	12	32	29	65	65	24	10	14	15	29	16	21
6972	1	55328	RNLS	0.39759	0.385542	yes	33	15	8	9	6	27	34	57	38	20	3	25	52	42	20	19	13	3	121	77	110	87	153	121	134	144	81	29	141	56	19	8	41	31	59	87	19	27	22	17	32	26	29
6969	1	55328	RNLS	0.481928	0.385542	yes	33	8	5	15	7	39	33	78	46	17	7	23	68	44	28	16	14	10	110	102	125	118	158	154	143	158	90	39	211	60	16	28	50	40	82	108	19	32	21	34	47	20	26
6970	1	55328	RNLS	0.373494	0.385542	yes	33	9	7	14	9	48	31	67	47	18	6	25	68	40	31	7	13	4	103	81	127	99	139	153	116	136	77	46	164	66	25	17	39	33	73	78	19	22	18	19	43	20	24
6973	1	55328	RNLS	0.39759	0.385542	yes	34	10	6	14	5	33	30	68	49	18	6	35	54	39	27	7	10	5	98	93	108	88	162	141	130	129	86	34	154	70	23	11	47	42	79	106	27	24	24	27	25	21	27
6971	1	55328	RNLS	0.277108	0.385542	yes	37	9	6	10	8	27	25	63	43	16	3	50	53	30	20	14	10	5	84	76	85	66	118	135	131	118	74	24	143	56	10	19	34	30	80	87	21	24	22	19	45	27	14
5979	1	83666	PARP9	0.963855	0.913253	yes	43	16	11	22	14	78	65	155	82	49	5	58	125	65	31	25	23	5	155	121	196	135	212	198	191	197	137	57	213	111	32	27	213	176	303	329	69	63	94	78	79	35	39
5978	1	83666	PARP9	0.746988	0.913253	yes	38	5	5	12	6	59	50	113	89	19	6	33	78	44	18	9	20	7	129	102	154	101	217	173	170	176	124	40	171	93	26	15	153	136	223	262	59	42	60	75	47	29	30
5977	1	83666	PARP9	0.939759	0.913253	yes	42	13	9	15	14	74	67	129	90	35	15	50	103	47	44	24	21	8	162	137	171	127	220	175	188	203	152	50	212	90	27	17	175	198	279	319	48	55	78	84	64	39	48
5981	1	83666	PARP9	0.987952	0.913253	yes	54	17	20	15	21	101	82	154	138	53	12	61	131	58	41	37	44	11	185	148	228	160	240	207	218	201	162	67	256	107	39	23	241	255	375	453	88	78	98	126	74	50	34
5980	1	83666	PARP9	0.927711	0.913253	yes	45	11	17	19	23	87	81	139	107	29	13	44	107	51	39	25	29	6	163	136	157	114	220	200	202	206	146	56	226	92	24	28	232	218	376	381	73	76	111	119	90	53	47
4002	1	3601	IL15RA	0.26506	0.491566	yes	31	3	7	7	16	28	30	73	46	18	4	28	57	21	26	8	25	2	94	91	94	61	156	114	130	116	90	33	151	51	18	11	53	38	77	94	17	16	12	39	38	24	18
4003	1	3601	IL15RA	0.457831	0.491566	yes	19	13	5	12	31	44	38	77	67	27	10	30	64	43	23	11	41	8	86	83	79	83	139	120	121	122	97	41	141	41	21	12	62	59	71	87	19	22	13	26	66	32	30
4000	1	3601	IL15RA	0.939759	0.491566	yes	54	19	13	12	32	63	54	120	77	27	18	47	115	77	39	30	63	13	126	117	144	102	218	184	173	181	141	54	185	89	26	32	100	55	94	115	24	31	32	44	83	64	56
3999	1	3601	IL15RA	0.289157	0.491566	yes	26	3	8	8	23	30	31	56	49	19	3	22	64	31	19	10	21	4	110	75	107	71	136	134	108	129	102	34	107	53	19	11	64	39	69	74	17	23	20	28	52	24	25
4001	1	3601	IL15RA	0.506024	0.491566	yes	25	8	2	13	12	46	56	95	45	22	10	37	60	26	15	14	16	5	112	78	138	71	167	161	141	128	101	35	173	63	26	26	63	50	85	94	22	24	22	27	34	23	30
6492	1	639	PRDM1	0.518072	0.431325	yes	22	12	7	9	9	32	47	109	65	13	8	36	68	43	30	9	14	2	106	103	130	93	214	140	146	180	124	38	200	66	19	17	53	34	81	95	18	22	15	20	46	28	20
6496	1	639	PRDM1	0.168675	0.431325	yes	17	14	3	1	6	48	52	95	81	14	2	31	57	41	33	10	5	10	78	59	89	51	133	104	86	100	72	40	115	66	16	12	38	41	56	82	12	13	10	21	37	24	18
6493	1	639	PRDM1	0.60241	0.431325	yes	17	5	6	11	7	63	63	134	112	22	4	58	91	60	48	18	11	14	131	98	144	72	204	157	162	161	127	36	231	101	22	18	67	61	76	90	19	31	26	36	44	27	29
6494	1	639	PRDM1	0.554217	0.431325	yes	25	12	4	11	8	61	54	112	90	15	10	45	85	94	44	14	11	16	99	75	128	93	174	140	159	170	121	52	250	107	31	20	52	58	103	89	19	32	14	37	50	29	21
6495	1	639	PRDM1	0.313253	0.431325	yes	21	4	3	11	7	40	56	116	96	21	8	40	62	44	28	14	10	4	79	76	97	76	142	118	108	135	98	36	140	94	25	22	41	50	69	74	18	16	16	21	45	14	31
7999	1	7100	TLR5	0.385542	0.412048	yes	28	11	6	10	2	39	37	85	55	25	4	39	64	34	17	8	8	5	124	97	116	74	211	132	134	163	94	45	211	64	21	16	31	51	100	127	15	15	18	22	35	22	27
8000	1	7100	TLR5	0.313253	0.412048	yes	23	11	6	10	13	42	42	79	59	15	3	40	59	34	14	7	9	3	106	77	149	85	184	148	133	141	104	47	206	54	20	18	45	50	82	89	14	19	13	12	40	30	27
7998	1	7100	TLR5	0.192771	0.412048	yes	16	8	7	8	6	46	30	88	40	19	6	24	72	29	19	15	17	3	101	93	109	78	160	127	111	142	109	47	177	59	18	16	52	45	79	83	16	19	23	22	41	28	27
7997	1	7100	TLR5	0.698795	0.412048	yes	22	12	1	9	14	60	58	98	68	30	14	29	64	36	37	15	14	11	150	120	144	112	195	168	140	167	116	59	209	81	24	12	59	43	100	108	21	10	31	34	37	37	26
7996	1	7100	TLR5	0.46988	0.412048	yes	29	11	5	12	12	41	39	83	56	16	9	39	67	45	21	12	12	4	91	96	136	89	175	159	143	161	112	49	211	66	21	17	46	37	91	95	14	20	24	24	42	32	26
3537	1	10014	HDAC5	0.60241	0.484337	yes	31	9	4	14	10	97	70	121	75	13	12	50	99	41	23	10	11	9	117	96	149	91	177	137	143	176	106	42	195	71	28	24	49	42	94	88	30	15	24	12	46	29	27
3540	1	10014	HDAC5	0.337349	0.484337	yes	36	7	1	11	9	140	71	85	54	26	21	53	104	41	32	16	12	10	92	71	104	71	144	107	142	130	105	50	167	51	17	15	48	41	81	77	16	27	28	18	36	31	24
3539	1	10014	HDAC5	0.578313	0.484337	yes	35	8	6	12	8	94	61	100	64	24	11	53	91	40	20	9	14	5	104	108	134	82	164	134	151	164	123	54	197	62	19	20	41	38	75	93	16	13	24	23	40	33	27
3538	1	10014	HDAC5	0.506024	0.484337	yes	21	6	7	11	3	103	78	93	63	20	20	43	85	45	28	10	9	7	111	82	140	96	163	139	121	168	112	45	192	68	23	23	40	30	74	75	18	24	22	23	40	25	22
3536	1	10014	HDAC5	0.39759	0.484337	yes	15	8	2	2	11	95	44	86	51	16	6	40	103	40	27	8	6	3	100	78	126	97	180	152	149	165	111	37	215	58	15	13	45	36	85	78	21	20	11	20	44	19	27
6976	1	54538	ROBO4	0.0361446	0.122892	no	23	4	5	5	6	32	24	62	53	19	6	27	56	20	14	5	7	2	79	70	103	65	145	116	126	127	83	23	148	58	20	13	38	34	62	58	10	19	17	20	26	22	12
6978	1	54538	ROBO4	0.156627	0.122892	no	21	10	3	4	6	34	29	78	44	26	7	31	61	26	20	7	12	1	113	71	102	64	151	136	130	134	82	42	164	63	25	20	35	43	62	69	14	14	10	19	33	23	25
6977	1	54538	ROBO4	0.277108	0.122892	no	23	15	2	12	11	39	35	86	54	17	7	45	82	39	33	12	9	11	82	79	102	81	191	131	153	156	93	25	154	59	17	21	41	40	70	73	13	18	10	19	40	15	23
6975	1	54538	ROBO4	0.0843373	0.122892	no	25	5	3	11	7	31	36	73	48	26	4	30	47	27	27	11	6	1	81	77	83	70	154	109	115	112	98	39	159	50	21	18	43	26	73	60	23	14	18	16	34	24	20
6974	1	54538	ROBO4	0.060241	0.122892	no	24	10	2	8	5	35	33	75	30	18	3	24	57	33	22	9	16	4	78	76	108	55	135	116	103	120	80	26	134	49	18	10	32	32	41	51	15	14	16	7	29	10	36
7621	1	10253	SPRY2	0.987952	0.973494	yes	140	35	33	37	16	167	110	120	73	216	53	70	139	61	42	40	19	10	437	334	278	308	448	479	363	430	222	73	277	99	35	23	42	81	157	209	26	37	27	30	63	40	38
7617	1	10253	SPRY2	0.951807	0.973494	yes	95	33	26	47	12	135	98	154	75	144	44	52	143	65	40	43	13	16	390	274	228	279	379	355	296	380	194	41	293	100	31	15	65	63	140	169	16	29	27	22	58	37	44
7618	1	10253	SPRY2	0.963855	0.973494	yes	83	18	23	26	10	79	60	108	80	80	22	49	105	56	34	26	16	12	239	216	206	212	322	289	254	324	189	53	249	100	29	26	60	66	150	161	14	29	36	31	64	33	36
7619	1	10253	SPRY2	0.987952	0.973494	yes	85	27	23	20	9	133	71	133	78	142	51	58	134	70	43	28	20	7	399	283	239	264	379	413	277	390	191	52	286	99	31	34	67	58	152	209	31	33	27	32	56	48	35
7620	1	10253	SPRY2	0.975904	0.973494	yes	109	25	39	36	7	154	98	102	64	167	54	63	138	60	31	34	9	3	463	279	310	294	419	421	327	401	208	65	299	96	29	25	56	67	164	197	24	38	27	31	52	34	29
3459	1	3002	GZMB	0.0361446	0.180723	no	16	9	3	6	2	37	24	72	38	15	6	34	68	27	12	9	12	2	71	90	105	63	141	118	94	124	84	30	170	52	14	16	26	24	68	60	12	18	12	13	31	17	23
3458	1	3002	GZMB	0.614458	0.180723	no	25	10	3	13	5	69	40	105	69	29	4	29	96	29	26	6	4	5	144	114	148	109	234	185	173	179	99	47	165	60	32	15	54	60	102	94	22	33	22	29	38	24	27
3455	1	3002	GZMB	0.0963855	0.180723	no	29	10	1	5	5	34	21	79	43	23	8	35	56	39	27	8	8	5	94	78	91	78	139	121	123	109	80	28	156	65	19	15	35	21	73	74	25	13	15	17	25	19	20
3456	1	3002	GZMB	0.0120482	0.180723	no	21	5	2	6	3	29	33	65	53	11	5	24	70	23	22	7	6	3	76	92	105	66	169	110	110	108	79	32	143	59	13	10	32	33	76	61	20	10	9	18	27	19	9
3457	1	3002	GZMB	0.144578	0.180723	no	23	7	5	6	7	28	30	84	44	12	6	27	58	36	14	11	9	2	101	88	119	70	144	129	112	148	95	28	144	62	21	15	47	37	67	85	18	20	23	18	29	23	21
3329	1	2778	GNAS	1	0.99759	yes	125	37	34	52	114	584	668	678	535	224	87	132	297	112	51	27	72	14	613	341	446	574	687	890	508	580	895	516	752	581	133	182	487	554	749	1004	127	171	224	221	376	353	283
3332	1	2778	GNAS	0.987952	0.99759	yes	125	28	47	62	151	606	649	642	517	190	87	103	270	82	53	40	74	4	523	370	414	545	622	889	545	553	900	481	743	568	119	124	409	405	724	869	100	140	197	160	389	323	284
3333	1	2778	GNAS	1	0.99759	yes	112	37	40	49	144	417	458	574	408	175	76	92	218	74	38	25	72	12	521	336	378	471	562	825	484	548	781	373	663	484	129	140	392	378	621	774	135	142	184	144	357	274	212
3331	1	2778	GNAS	1	0.99759	yes	165	52	77	58	152	734	876	878	695	228	128	113	328	128	70	38	113	30	656	391	468	642	732	1011	598	668	1161	627	866	692	183	197	514	509	851	1081	153	174	247	219	545	414	379
3330	1	2778	GNAS	1	0.99759	yes	144	49	62	56	155	642	726	677	566	234	88	131	282	115	78	54	111	18	498	327	396	470	597	829	466	502	928	470	687	577	116	169	392	381	651	858	133	124	221	156	480	387	337
3003	1	2312	FLG	0.0120482	0.0626506	no	13	8	1	10	5	28	22	59	38	12	5	25	48	19	17	11	3	4	86	63	96	74	112	100	101	109	72	24	134	50	11	10	25	26	58	57	7	13	9	20	24	23	13
3006	1	2312	FLG	0.0843373	0.0626506	no	33	12	1	7	6	19	26	70	40	16	7	35	56	33	15	6	6	3	83	77	115	74	164	98	127	151	97	37	159	63	13	8	36	23	64	65	12	13	16	15	36	16	20
3005	1	2312	FLG	0.0361446	0.0626506	no	15	9	4	7	3	27	20	70	41	14	5	23	77	25	13	10	5	7	83	70	98	73	172	87	111	161	77	27	153	45	13	7	31	24	69	71	20	17	15	10	19	24	9
3004	1	2312	FLG	0.0481928	0.0626506	no	24	10	3	7	5	23	30	82	51	21	2	35	70	34	20	9	4	3	74	69	111	83	150	132	125	130	92	25	150	60	18	13	40	26	74	68	21	18	7	16	29	25	17
3002	1	2312	FLG	0.13253	0.0626506	no	28	5	3	10	9	26	28	58	25	26	5	26	63	34	30	18	21	5	76	71	91	70	111	96	95	104	70	32	138	55	19	14	31	14	60	75	9	8	10	17	28	19	20
683	1	582	BBS1	0.855422	0.73253	yes	39	13	9	12	22	99	79	106	75	42	11	41	109	49	27	24	17	11	202	121	156	130	217	201	163	182	116	36	169	81	26	29	58	57	110	112	24	28	26	27	58	30	34
686	1	582	BBS1	0.807229	0.73253	yes	36	11	7	16	20	66	52	104	65	48	17	38	86	38	19	12	14	4	170	131	161	143	224	200	177	223	94	45	183	64	22	20	49	54	115	113	22	34	26	31	45	30	17
685	1	582	BBS1	0.879518	0.73253	yes	58	19	11	17	17	125	96	119	84	32	23	47	98	49	40	22	21	12	163	130	155	128	216	205	204	210	137	55	160	85	19	28	52	49	114	126	17	26	27	27	55	39	28
684	1	582	BBS1	0.46988	0.73253	yes	34	20	6	15	8	81	67	80	48	42	14	34	86	31	13	7	8	7	125	98	119	104	163	176	167	158	107	44	124	53	18	26	33	39	69	110	19	26	18	20	44	22	17
682	1	582	BBS1	0.650602	0.73253	yes	23	15	10	13	12	78	64	96	72	27	12	43	87	28	36	15	13	4	133	130	145	108	206	168	170	176	108	21	164	66	21	24	42	58	82	105	29	20	30	26	42	30	27
464	1	383	ARG1	0.481928	0.373494	yes	19	11	5	11	7	29	53	83	63	26	7	26	84	37	26	15	8	3	112	115	149	90	217	143	149	156	119	28	207	60	30	14	68	35	88	89	15	28	11	20	41	19	28
468	1	383	ARG1	0.361446	0.373494	yes	26	11	4	9	7	43	28	88	45	33	1	34	87	30	28	9	10	8	115	124	129	76	190	152	140	161	120	42	171	72	21	15	46	40	98	85	19	35	14	26	35	29	24
466	1	383	ARG1	0.253012	0.373494	yes	20	14	4	10	6	31	38	95	63	13	4	36	86	34	22	14	7	3	81	95	140	91	214	152	159	157	105	37	187	56	15	16	40	39	111	82	24	16	17	19	29	25	20
467	1	383	ARG1	0.421687	0.373494	yes	25	13	5	7	7	36	33	91	74	10	10	26	78	39	24	8	17	2	103	89	144	79	180	170	175	169	127	37	208	77	23	17	43	31	73	70	18	24	15	21	45	28	19
465	1	383	ARG1	0.349398	0.373494	yes	27	9	4	12	10	34	33	71	65	20	4	32	86	47	25	11	9	7	94	98	127	99	194	169	143	159	86	45	193	58	20	15	53	31	80	76	9	13	12	28	50	23	26
916	1	722	C4BPA	0.192771	0.192771	no	22	10	3	12	7	58	98	198	87	16	5	42	86	23	22	7	3	7	80	71	97	73	147	131	111	105	91	45	164	76	18	14	28	28	72	54	16	18	18	13	20	12	15
919	1	722	C4BPA	0.216867	0.192771	no	16	12	6	8	6	60	113	235	139	21	5	49	94	25	17	7	8	3	71	68	93	64	150	117	110	119	87	29	157	77	15	15	40	34	48	73	15	10	22	19	29	17	21
917	1	722	C4BPA	0.13253	0.192771	no	10	6	2	4	3	51	85	155	78	18	5	27	75	23	18	6	11	2	93	65	92	64	141	119	98	136	77	28	144	56	24	16	31	25	65	60	12	17	19	16	33	20	20
915	1	722	C4BPA	0.228916	0.192771	no	19	9	3	7	7	57	112	217	109	21	10	45	87	42	30	20	15	8	99	61	89	58	128	120	102	120	94	34	161	64	17	10	27	27	66	65	21	9	18	11	27	17	18
918	1	722	C4BPA	0.192771	0.192771	no	23	6	2	7	4	53	102	220	104	19	4	43	94	21	21	7	6	3	84	65	99	82	138	121	120	133	97	23	157	76	18	13	38	24	57	82	14	16	11	10	25	21	23
2086	1	1437	CSF2	0.0963855	0.168675	no	15	11	2	6	4	39	36	130	140	21	2	33	69	33	15	12	7	5	91	71	115	71	145	104	96	133	85	32	153	54	11	21	23	36	72	80	17	13	10	13	31	20	18
2087	1	1437	CSF2	0.240964	0.168675	no	26	7	1	12	4	43	50	127	164	15	2	32	60	26	28	13	7	4	110	80	127	82	174	131	116	160	91	33	181	67	20	11	50	32	72	91	21	21	14	16	45	18	30
4640	1	3852	KRT5	1	0.739759	yes	116	45	25	39	18	126	105	186	101	87	38	69	166	181	134	93	58	32	282	217	280	261	261	284	224	229	222	79	266	107	46	43	79	76	134	144	25	31	28	46	81	51	41
4639	1	3852	KRT5	0.578313	0.739759	yes	22	15	4	11	5	52	38	128	67	13	4	30	74	38	26	14	7	2	130	93	126	113	199	173	198	185	109	37	204	46	27	24	52	37	80	90	22	13	16	24	48	21	34
4638	1	3852	KRT5	1	0.739759	yes	68	14	17	28	13	113	104	166	96	51	21	53	139	124	82	41	25	21	203	152	204	148	264	220	190	243	150	68	247	117	31	40	77	83	146	170	27	33	27	30	51	44	44
4637	1	3852	KRT5	0.228916	0.739759	yes	17	8	4	7	13	39	43	80	40	19	4	20	47	51	22	15	14	4	104	67	96	81	147	120	109	139	90	21	150	52	19	16	29	35	92	66	26	15	12	19	26	20	26
4641	1	3852	KRT5	0.891566	0.739759	yes	39	10	5	14	9	93	74	138	89	32	10	41	113	64	29	15	11	11	129	109	164	108	214	186	214	184	131	49	203	67	22	29	62	53	98	108	32	29	20	19	37	32	36
6668	1	79810	PTCD2	0.13253	0.187952	no	19	4	3	6	6	33	33	84	48	19	7	27	46	21	18	14	5	5	101	93	106	89	176	163	113	136	81	27	148	47	20	18	30	48	63	89	19	16	19	15	39	29	21
6672	1	79810	PTCD2	0.204819	0.187952	no	22	12	5	10	8	33	22	70	49	25	4	26	59	33	13	7	8	7	104	86	122	78	168	139	121	131	90	32	166	52	15	15	37	31	80	63	18	25	17	23	35	14	16
6671	1	79810	PTCD2	0.445783	0.187952	no	23	10	2	6	11	40	42	83	52	21	10	39	58	42	22	15	10	5	114	97	130	91	197	146	149	189	101	33	202	76	20	16	52	42	87	87	13	22	27	18	40	18	19
6670	1	79810	PTCD2	0.120482	0.187952	no	30	6	3	8	7	36	28	66	40	19	7	21	61	23	23	9	8	3	81	83	105	85	148	117	138	137	85	27	158	46	27	19	35	33	76	77	13	19	13	8	32	18	17
6669	1	79810	PTCD2	0.0361446	0.187952	no	20	5	1	10	4	27	27	57	37	13	8	16	48	28	16	6	5	2	82	71	110	76	144	102	94	144	87	27	115	51	18	12	27	22	64	65	12	11	12	13	31	18	12
8259	1	7171	TPM4	1	1	yes	442	136	109	170	67	1146	965	965	697	230	107	367	817	705	488	234	80	116	1027	599	678	709	877	1274	674	882	952	480	1168	467	113	147	295	399	619	812	67	59	121	152	330	344	254
8257	1	7171	TPM4	1	1	yes	264	75	75	98	76	875	686	786	595	171	76	246	599	278	242	85	61	45	1300	630	594	637	818	1149	732	766	934	504	1189	485	123	114	255	318	505	712	63	88	107	123	223	220	171
8260	1	7171	TPM4	1	1	yes	220	54	86	100	70	891	846	967	730	124	64	257	674	288	216	96	51	59	934	608	733	776	1002	1443	782	946	773	377	966	411	98	125	448	568	747	959	71	87	124	192	275	244	202
8261	1	7171	TPM4	1	1	yes	195	61	45	65	34	435	346	447	348	108	51	154	353	189	127	52	27	22	881	509	431	502	601	789	501	581	564	321	823	368	81	74	177	250	378	521	57	73	77	102	145	100	88
8258	1	7171	TPM4	1	1	yes	343	113	89	102	93	1006	848	806	618	178	101	302	654	453	343	128	63	62	1290	735	611	710	788	1099	602	793	874	504	1148	515	138	131	231	319	550	664	58	66	101	93	241	263	203
4427	1	3689	ITGB2	0.650602	0.510843	yes	23	13	6	12	17	49	77	111	93	27	9	31	83	36	26	9	16	12	119	87	136	88	163	139	133	139	140	42	156	68	17	24	52	53	120	116	22	24	27	24	39	27	22
4431	1	3689	ITGB2	0.843373	0.510843	yes	26	11	3	14	12	81	101	145	87	28	13	34	78	39	28	14	16	3	139	108	164	100	199	153	146	188	153	47	203	99	27	25	56	47	132	125	25	24	14	35	51	37	19
4430	1	3689	ITGB2	0.674699	0.510843	yes	31	14	7	19	11	61	71	110	85	23	10	34	87	31	25	15	8	5	110	104	143	104	196	167	168	173	133	46	204	83	24	28	53	42	129	89	19	21	24	22	41	27	23
4429	1	3689	ITGB2	0.192771	0.510843	yes	29	8	2	7	10	36	54	83	65	18	11	23	62	25	18	12	13	6	92	79	94	78	138	119	81	113	84	30	141	65	21	18	34	25	83	88	14	11	19	20	34	15	17
4428	1	3689	ITGB2	0.192771	0.510843	yes	33	8	4	9	9	38	54	82	66	23	8	32	55	32	20	10	8	2	87	71	97	84	145	106	102	121	81	40	121	71	25	22	48	33	106	100	16	15	18	21	37	21	15
2937	1	27006	FGF22	0.0481928	0.140562	no	28	5	3	8	6	34	29	60	49	19	3	21	74	30	19	9	8	3	84	76	83	85	139	125	98	138	70	31	148	55	18	13	39	39	62	75	16	20	17	16	22	17	20
2939	1	27006	FGF22	0.192771	0.140562	no	21	10	2	11	9	40	28	79	59	24	5	31	70	28	20	9	10	4	115	92	116	90	150	142	119	131	97	29	168	59	18	17	46	31	59	73	17	20	25	19	35	22	29
2938	1	27006	FGF22	0.180723	0.140562	no	18	7	1	10	5	37	29	75	54	20	8	28	73	27	24	15	7	9	101	58	101	83	152	116	114	152	91	30	189	60	20	10	49	32	69	83	9	19	11	20	43	21	26
4669	1	284217	LAMA1	0.240964	0.178313	no	27	5	2	9	3	39	26	67	44	18	1	38	72	22	14	8	5	4	103	76	115	85	161	123	135	167	93	35	179	64	25	13	35	44	78	92	20	17	20	24	41	16	19
4673	1	284217	LAMA1	0.060241	0.178313	no	18	6	4	6	2	28	27	61	36	20	5	27	80	25	17	5	9	4	101	84	106	76	131	125	122	144	87	29	154	48	18	18	49	28	59	80	14	20	13	20	29	24	19
4672	1	284217	LAMA1	0.301205	0.178313	no	37	9	4	11	4	47	41	71	49	23	11	43	84	45	31	31	12	15	73	83	125	78	170	114	141	152	94	38	183	62	27	17	41	42	76	87	18	26	16	12	36	21	17
4671	1	284217	LAMA1	0.060241	0.178313	no	25	5	1	9	12	29	20	63	38	19	2	20	61	35	22	11	7	5	71	64	100	69	157	129	108	133	81	20	149	49	15	9	35	29	69	74	21	21	11	21	29	22	21
4670	1	284217	LAMA1	0.228916	0.178313	no	29	9	1	11	9	44	32	64	49	26	5	39	81	36	22	11	7	7	69	82	109	79	150	125	112	137	95	37	174	51	21	19	36	44	87	76	22	20	19	13	28	12	22
4701	1	10319	LAMC3	0.108434	0.0457831	no	15	6	3	9	6	28	34	72	43	16	3	26	58	33	20	9	8	8	75	72	120	87	138	121	131	125	91	30	114	50	18	19	36	30	49	76	16	22	24	15	44	11	18
4699	1	10319	LAMC3	0	0.0457831	no	19	6	2	7	4	22	20	50	26	15	3	16	49	17	19	8	5	4	72	57	92	51	108	82	97	113	89	27	109	42	22	8	36	21	46	58	12	7	15	7	37	15	16
4700	1	10319	LAMC3	0.0240964	0.0457831	no	16	6	2	7	6	24	28	67	39	21	2	19	52	26	20	10	10	4	74	63	98	54	132	123	113	107	77	25	122	35	19	5	32	29	49	64	4	14	10	16	25	16	23
4703	1	10319	LAMC3	0.0481928	0.0457831	no	14	4	1	4	3	22	24	61	37	18	1	22	64	25	16	6	11	5	78	52	86	56	102	112	103	110	75	29	135	44	23	14	31	34	50	67	12	17	19	11	21	21	17
4702	1	10319	LAMC3	0.0481928	0.0457831	no	17	5	3	5	11	30	24	83	41	15	2	24	72	23	15	8	7	5	90	73	90	71	146	124	98	142	77	36	150	58	17	21	36	31	71	65	22	20	13	21	37	25	34
4897	1	9450	LY86	0.144578	0.498795	yes	28	11	3	5	9	32	30	69	59	24	3	25	57	34	17	10	8	5	96	71	110	92	170	134	118	135	104	32	166	67	25	18	41	37	71	101	17	14	16	17	29	17	30
4894	1	9450	LY86	0.445783	0.498795	yes	21	9	6	11	8	35	35	89	49	13	2	34	82	38	25	10	9	7	95	81	144	93	206	156	169	161	118	31	241	80	32	10	57	41	95	102	20	19	15	20	50	26	36
4895	1	9450	LY86	0.819277	0.498795	yes	56	18	3	20	7	52	47	110	79	28	7	44	91	66	48	25	29	9	155	122	145	128	219	188	167	179	114	48	210	74	24	24	44	55	85	107	27	23	22	21	56	29	36
4896	1	9450	LY86	0.590361	0.498795	yes	28	10	5	8	11	35	37	111	56	21	8	32	67	31	20	6	11	6	107	112	128	98	221	166	169	166	108	37	208	78	27	22	43	41	104	81	29	21	20	35	56	17	30
4898	1	9450	LY86	0.493976	0.498795	yes	38	14	5	12	9	58	44	89	65	22	7	28	69	44	21	11	7	5	124	91	121	99	194	173	161	162	100	42	225	53	26	16	55	32	87	103	25	22	19	22	47	31	23
4201	1	3563	IL3RA	0.0481928	0.255422	yes	15	6	5	8	7	50	39	78	45	8	4	28	64	28	14	6	4	4	86	76	96	63	174	145	113	117	90	36	130	47	16	9	38	23	71	66	13	17	17	15	25	15	17
4200	1	3563	IL3RA	0.144578	0.255422	yes	19	12	2	9	5	38	44	85	54	27	4	23	92	20	15	15	9	5	95	83	114	90	190	124	143	154	92	42	156	50	11	19	33	37	80	106	20	21	6	18	34	16	21
4203	1	3563	IL3RA	0.0843373	0.255422	yes	16	5	1	5	4	45	51	69	54	18	10	46	66	28	14	6	9	4	76	66	101	82	124	108	131	101	91	20	132	53	21	9	29	30	60	53	21	9	20	8	24	20	16
4202	1	3563	IL3RA	0.0361446	0.255422	yes	20	7	5	5	3	31	23	69	45	20	2	20	74	24	17	11	4	6	80	82	105	68	152	103	121	117	83	35	175	48	14	15	43	28	59	69	14	17	13	9	28	17	20
4199	1	3563	IL3RA	0.963855	0.255422	yes	44	28	7	18	10	125	85	158	84	44	18	66	137	65	45	15	10	4	207	152	186	178	373	276	263	268	183	53	271	129	33	31	76	77	127	122	30	42	25	44	48	25	42
513	1	435	ASL	0.879518	0.975904	yes	45	16	6	9	11	56	60	111	75	34	5	53	106	43	32	9	8	5	185	138	232	156	263	312	193	248	143	58	247	95	30	24	70	73	108	119	25	24	28	28	42	26	32
509	1	435	ASL	1	0.975904	yes	149	34	33	55	40	182	128	195	112	63	30	94	176	114	75	30	36	14	471	286	474	363	485	716	416	488	251	113	404	164	62	49	162	144	199	239	45	42	48	78	133	81	79
510	1	435	ASL	1	0.975904	yes	144	30	34	43	24	118	131	157	106	45	21	93	170	70	82	27	33	10	376	227	437	297	433	635	341	398	197	103	366	134	63	53	164	144	186	169	35	31	45	67	107	79	79
511	1	435	ASL	1	0.975904	yes	147	47	24	48	41	140	131	173	112	66	21	102	205	119	71	29	46	9	391	255	396	296	443	628	381	406	287	95	399	157	51	72	143	149	204	185	28	47	64	87	118	72	68
512	1	435	ASL	1	0.975904	yes	96	34	14	40	21	120	87	152	96	57	17	55	141	55	41	26	19	10	352	209	314	235	417	611	318	356	198	87	318	136	50	51	128	117	151	170	29	36	54	61	86	75	68
5641	1	4773	NFATC2	0.313253	0.33494	yes	18	6	2	6	9	42	27	97	67	21	7	27	64	22	23	1	10	5	96	76	111	99	167	126	121	134	95	47	171	61	17	23	36	42	68	80	19	20	13	19	29	27	20
5642	1	4773	NFATC2	0.662651	0.33494	yes	29	3	1	6	6	49	52	110	70	22	7	34	76	37	27	10	16	5	127	96	127	101	154	146	142	166	99	48	213	82	16	28	52	48	89	108	30	19	19	33	44	21	32
5643	1	4773	NFATC2	0.0843373	0.33494	yes	13	6	1	6	3	50	23	70	45	15	2	21	48	23	17	6	5	5	91	80	108	54	126	126	98	127	86	32	142	45	14	10	37	41	57	54	16	10	14	15	33	23	19
5644	1	4773	NFATC2	0.253012	0.33494	yes	24	7	4	8	9	36	42	99	65	13	7	27	46	38	14	20	7	6	112	86	110	87	168	119	128	137	99	28	140	58	23	5	46	51	60	86	19	25	24	17	26	23	19
5645	1	4773	NFATC2	0.361446	0.33494	yes	24	7	5	9	6	45	42	89	82	15	5	33	75	25	24	12	13	5	106	95	112	94	166	118	127	171	96	31	163	65	15	15	47	35	68	82	18	20	22	14	45	24	13
7207	1	710	SERPING1	0.771084	0.778313	yes	20	16	5	8	461	59	102	470	172	84	6	35	90	42	24	14	98	4	159	93	112	99	158	167	132	194	805	296	165	465	49	44	43	51	103	143	25	29	24	17	70	97	79
7209	1	710	SERPING1	0.759036	0.778313	yes	20	9	10	15	293	64	74	348	161	60	11	40	85	42	32	16	56	4	143	97	116	104	170	143	150	193	617	243	180	356	40	43	62	56	99	124	28	20	22	28	54	78	53
7208	1	710	SERPING1	0.891566	0.778313	yes	43	11	13	18	482	64	140	559	207	83	14	57	115	40	26	13	119	9	160	100	137	127	178	185	148	199	937	344	196	539	59	60	66	66	92	168	37	23	23	25	71	131	63
7206	1	710	SERPING1	0.638554	0.778313	yes	27	7	6	10	412	41	113	362	158	70	4	28	86	37	15	10	85	4	123	74	100	93	137	181	121	156	735	267	148	426	57	46	52	45	99	115	22	25	20	30	57	97	70
7205	1	710	SERPING1	0.831325	0.778313	yes	39	15	6	19	291	46	82	361	126	66	7	46	76	28	34	8	59	3	154	116	128	122	185	190	151	169	654	175	186	361	35	40	64	58	101	130	27	31	24	30	48	71	61
8542	1	7472	WNT2	0.144578	0.33253	yes	23	9	1	7	3	38	43	84	58	14	13	32	62	24	12	10	6	4	108	80	110	81	155	137	137	125	107	31	159	37	15	14	33	31	64	79	20	19	11	17	37	26	26
8538	1	7472	WNT2	0.228916	0.33253	yes	21	7	2	13	4	33	36	71	40	22	4	23	71	44	26	6	10	6	83	82	119	110	152	125	134	110	112	37	148	51	15	13	40	33	70	74	16	18	23	22	38	23	23
8539	1	7472	WNT2	0.975904	0.33253	yes	38	9	12	13	7	88	65	178	105	37	14	78	158	62	49	17	15	13	211	208	249	190	341	310	296	341	237	84	423	118	59	43	86	77	167	186	43	40	41	33	94	48	47
8540	1	7472	WNT2	0.216867	0.33253	yes	21	5	1	12	4	47	41	89	56	32	5	37	62	36	18	21	6	8	92	91	92	70	170	145	121	141	88	32	171	74	28	12	36	34	65	86	15	19	16	24	46	12	26
8541	1	7472	WNT2	0.0963855	0.33253	yes	24	7	5	9	7	39	28	75	43	17	5	30	58	21	20	9	7	6	84	87	114	85	180	117	123	145	84	33	166	67	18	19	37	35	67	89	16	22	12	17	37	19	11
6069	1	80310	PDGFD	0.53012	0.371084	yes	18	5	4	9	31	50	42	92	56	30	9	25	78	39	22	6	14	3	91	66	119	93	148	129	136	175	93	36	190	70	19	25	48	33	86	96	18	17	20	21	48	26	29
6068	1	80310	PDGFD	0.228916	0.371084	yes	24	6	3	8	23	50	28	83	55	29	9	20	76	43	18	18	13	4	91	84	84	61	152	127	136	150	85	35	161	62	15	20	41	36	69	71	13	18	27	19	32	35	26
6067	1	80310	PDGFD	0.409639	0.371084	yes	13	7	6	8	21	38	30	71	60	18	8	27	68	37	32	17	9	3	88	77	96	80	151	155	114	141	95	28	161	59	22	13	35	30	65	76	16	19	11	19	37	29	35
6066	1	80310	PDGFD	0.325301	0.371084	yes	27	5	2	9	32	46	41	62	45	20	3	28	81	52	34	14	16	6	87	71	104	69	137	121	121	150	92	25	147	43	24	13	31	29	61	72	15	16	18	20	38	24	24
6065	1	80310	PDGFD	0.361446	0.371084	yes	21	6	4	7	33	43	34	67	45	14	6	32	70	47	27	14	18	3	99	88	93	93	155	146	124	152	103	40	158	61	22	18	39	38	75	108	24	20	15	19	48	29	26
8586	1	7477	WNT7B	0.253012	0.243373	yes	21	9	5	11	5	60	92	173	176	19	7	34	84	30	13	10	6	2	88	103	86	77	156	114	139	133	141	67	162	89	29	24	41	30	81	74	22	16	15	18	32	29	26
8582	1	7477	WNT7B	0.144578	0.243373	yes	19	6	1	5	7	52	59	151	118	13	10	23	47	22	9	4	9	4	75	46	82	51	112	97	83	95	122	58	155	84	22	16	30	32	59	64	9	13	18	13	39	17	24
8583	1	7477	WNT7B	0.481928	0.243373	yes	15	4	4	11	9	73	85	222	161	20	10	37	71	34	14	10	11	3	115	95	98	83	166	154	145	153	159	77	166	114	33	18	40	42	78	96	17	21	21	20	43	41	27
8585	1	7477	WNT7B	0.120482	0.243373	yes	8	6	3	6	7	59	118	224	225	12	5	19	50	18	14	3	3	3	44	40	63	42	87	55	55	72	119	59	100	67	28	15	31	19	59	42	10	17	16	8	38	28	28
8584	1	7477	WNT7B	0.216867	0.243373	yes	19	4	7	8	5	59	109	204	174	20	6	29	49	23	15	11	10	4	71	54	78	62	112	102	104	131	129	65	135	83	17	15	30	28	65	64	21	18	12	12	51	30	26
7392	1	6510	SLC1A5	1	0.992771	yes	120	57	53	51	21	153	82	127	62	97	10	110	280	281	172	65	19	52	411	312	397	355	685	799	582	607	197	64	279	105	31	33	102	143	187	218	30	63	59	65	107	141	70
7390	1	6510	SLC1A5	0.975904	0.992771	yes	205	89	65	61	31	153	86	120	84	127	24	126	294	370	240	99	17	56	453	334	412	398	693	987	572	656	197	53	302	108	34	39	91	133	190	232	38	47	55	63	82	173	63
7393	1	6510	SLC1A5	1	0.992771	yes	230	74	76	59	33	160	112	116	87	146	15	107	294	367	277	100	12	56	525	351	442	430	831	998	606	637	227	75	397	156	34	46	99	134	236	245	49	53	69	66	104	141	86
7394	1	6510	SLC1A5	1	0.992771	yes	271	96	99	77	34	172	79	101	76	143	18	101	272	423	313	109	20	62	453	334	417	400	710	883	614	611	200	60	308	102	32	45	87	120	209	243	35	48	55	67	86	150	92
7391	1	6510	SLC1A5	0.987952	0.992771	yes	154	52	41	59	21	140	78	90	63	94	17	89	216	242	142	72	21	27	443	265	342	337	644	819	513	582	159	59	290	87	30	33	85	121	164	175	31	46	53	46	77	118	51
5655	1	4776	NFATC4	0.0963855	0.26506	yes	21	13	6	8	7	38	35	75	39	23	6	22	66	35	22	11	4	3	89	80	104	78	164	119	126	126	71	26	141	55	14	10	27	29	51	74	17	11	12	17	32	16	13
5652	1	4776	NFATC4	0.144578	0.26506	yes	23	7	5	6	7	44	27	70	45	26	4	34	66	28	19	9	4	2	89	78	120	80	149	118	123	135	88	23	147	52	14	16	33	47	76	85	12	18	12	10	41	26	21
5651	1	4776	NFATC4	0.373494	0.26506	yes	34	9	5	3	4	47	41	72	56	21	9	26	67	32	30	13	20	7	106	86	122	75	172	168	146	146	103	39	179	52	14	11	44	43	73	87	18	27	11	26	44	21	13
5653	1	4776	NFATC4	0.542169	0.26506	yes	20	9	6	10	9	51	58	101	58	41	10	40	83	31	24	9	8	4	105	134	127	119	212	145	161	192	107	47	192	67	25	23	36	56	98	105	24	18	20	35	39	17	21
5654	1	4776	NFATC4	0.168675	0.26506	yes	26	11	6	5	9	36	42	80	51	21	6	33	74	37	19	15	8	3	88	90	119	88	155	130	112	136	80	32	143	50	14	11	39	35	65	76	16	22	15	26	31	10	17
3382	1	63940	GPSM3	0.204819	0.474699	yes	10	3	3	8	6	47	31	85	52	29	12	34	81	30	19	13	3	5	85	69	120	86	153	129	116	127	77	32	132	53	24	17	39	31	90	73	17	23	17	14	28	15	32
3381	1	63940	GPSM3	0.855422	0.474699	yes	19	13	5	20	10	100	85	113	66	31	13	57	96	53	33	14	14	16	165	114	147	116	261	197	187	218	129	48	171	83	25	24	68	46	136	101	27	28	23	25	49	24	32
3384	1	63940	GPSM3	0.542169	0.474699	yes	25	8	8	8	6	81	63	86	70	20	11	36	93	44	22	9	5	5	116	103	115	110	197	175	169	207	86	37	147	59	22	22	51	50	108	118	21	23	23	20	36	21	29
3383	1	63940	GPSM3	0.337349	0.474699	yes	20	2	5	12	5	70	54	100	46	18	3	31	73	34	23	19	9	2	111	69	105	65	163	155	130	172	77	28	139	60	18	16	45	40	89	68	16	19	18	21	26	14	29
3380	1	63940	GPSM3	0.433735	0.474699	yes	27	13	8	10	4	69	52	87	57	23	8	45	90	32	24	13	13	10	102	89	127	101	176	163	134	163	96	32	151	58	21	9	54	38	107	104	17	16	18	19	34	25	34
5698	1	4804	NGFR	0.301205	0.520482	yes	29	8	4	9	5	35	33	94	42	30	10	39	74	26	29	11	9	11	110	90	116	91	153	131	117	134	106	28	176	68	20	16	36	37	65	90	17	18	15	20	30	21	25
5696	1	4804	NGFR	0.843373	0.520482	yes	30	12	4	12	8	38	41	133	62	21	9	35	89	33	31	11	7	6	125	114	176	113	244	186	200	201	121	34	247	76	26	18	58	49	108	131	28	25	26	24	35	22	35
5697	1	4804	NGFR	0.650602	0.520482	yes	29	3	3	13	6	33	29	85	54	25	5	40	79	38	27	12	13	3	138	106	175	106	216	163	171	187	120	41	207	64	31	19	46	59	103	92	19	22	24	19	39	29	39
5700	1	4804	NGFR	0.542169	0.520482	yes	25	12	1	10	6	45	38	93	58	30	8	41	92	32	28	14	14	2	104	109	138	88	188	168	173	173	100	43	177	59	29	15	47	41	88	62	23	26	14	23	43	24	23
5699	1	4804	NGFR	0.26506	0.520482	yes	26	6	3	9	7	22	31	77	54	13	2	24	70	28	22	11	12	7	111	85	110	98	189	155	138	142	98	33	190	61	21	7	45	43	83	75	19	17	22	23	39	31	18
2790	1	2189	FANCG	0.46988	0.486747	yes	35	9	9	10	4	55	48	86	60	33	13	22	61	37	33	20	6	6	120	98	139	102	169	180	124	156	93	27	171	54	20	13	50	36	85	102	13	9	17	17	51	22	23
2791	1	2189	FANCG	0.277108	0.486747	yes	22	6	9	15	4	61	35	77	50	29	5	25	72	44	21	17	5	5	103	108	131	100	163	144	134	125	96	32	156	57	22	17	40	28	96	84	17	22	24	15	34	17	22
2793	1	2189	FANCG	0.566265	0.486747	yes	25	9	7	10	5	59	39	80	63	27	9	29	76	42	28	9	5	6	121	109	143	114	196	182	128	160	96	44	169	85	19	16	37	47	95	99	17	19	20	21	37	29	24
2792	1	2189	FANCG	0.590361	0.486747	yes	37	12	10	10	10	44	42	97	51	43	13	30	78	44	36	13	17	4	136	114	138	122	160	182	141	181	78	45	185	59	26	18	44	45	88	89	10	19	23	26	28	21	23
2794	1	2189	FANCG	0.53012	0.486747	yes	30	7	8	14	10	53	32	92	59	23	10	32	84	46	35	11	8	5	118	105	157	110	167	205	134	153	87	49	193	63	28	14	47	44	92	92	19	28	16	23	33	11	26
8271	1	7175	TPR	1	0.93012	yes	70	19	20	31	21	335	262	213	172	115	51	87	210	112	90	32	28	15	202	119	177	146	212	276	151	211	293	106	281	115	28	44	96	71	171	202	26	27	41	62	108	118	101
8267	1	7175	TPR	1	0.93012	yes	68	16	18	27	17	218	172	182	130	86	20	52	164	64	52	27	29	12	156	104	169	138	233	272	172	237	226	83	283	102	36	36	62	71	157	168	27	32	28	38	79	68	68
8268	1	7175	TPR	0.927711	0.93012	yes	69	20	19	20	17	197	166	193	135	64	31	66	136	74	59	23	19	12	175	123	151	116	181	206	169	172	208	74	229	92	32	36	67	86	135	152	30	22	44	41	69	81	57
8269	1	7175	TPR	0.73494	0.93012	yes	45	14	14	8	5	163	127	131	102	44	17	51	93	65	41	18	12	12	127	83	139	109	168	178	117	141	167	68	197	72	32	22	50	55	95	102	15	15	28	23	61	53	58
8270	1	7175	TPR	0.987952	0.93012	yes	84	25	25	31	16	354	256	230	202	124	57	101	202	142	97	52	42	16	209	156	199	187	251	319	180	214	315	157	317	135	42	45	76	121	186	224	35	22	44	43	121	123	79
3686	1	79366	HMGN5	0.156627	0.209639	yes	26	5	3	5	7	45	27	82	53	25	6	23	76	29	26	15	6	5	93	94	121	86	161	132	166	149	71	21	188	42	22	4	35	37	77	76	16	19	7	17	40	26	25
3688	1	79366	HMGN5	0.289157	0.209639	yes	18	9	7	4	6	49	36	85	44	23	2	33	85	46	34	14	8	10	104	81	104	78	185	130	146	158	83	36	148	43	23	11	38	35	71	90	25	20	19	21	42	15	31
3685	1	79366	HMGN5	0.0722892	0.209639	yes	19	7	1	14	1	31	27	56	49	20	6	21	55	29	21	12	9	7	74	72	82	81	152	123	113	122	73	20	112	49	19	16	27	37	59	83	13	11	10	11	26	10	20
3689	1	79366	HMGN5	0.216867	0.209639	yes	14	15	1	8	9	33	30	76	55	23	1	28	83	29	21	10	4	9	90	95	125	86	172	164	135	176	112	24	177	51	13	12	46	35	85	82	26	20	16	23	32	24	23
3687	1	79366	HMGN5	0.313253	0.209639	yes	23	4	2	12	7	38	25	84	51	19	5	23	65	35	23	13	10	2	99	99	132	102	174	127	148	157	101	32	189	62	24	12	42	39	77	100	13	12	16	28	47	19	19
1298	1	11126	CD160	0.650602	0.281928	yes	23	12	3	4	14	40	37	91	70	23	5	23	93	30	17	8	7	8	127	129	146	108	231	179	162	213	144	39	217	71	29	24	50	52	85	89	20	20	8	29	34	24	25
1297	1	11126	CD160	0.0240964	0.281928	yes	11	6	3	10	3	28	25	61	36	13	8	26	44	29	16	11	8	5	71	69	107	55	156	109	100	124	69	26	132	38	17	8	28	35	59	62	8	14	10	13	28	13	23
1294	1	11126	CD160	0.614458	0.281928	yes	17	14	6	12	5	45	32	114	74	23	8	44	92	32	24	8	9	4	124	113	136	103	177	145	152	168	116	42	200	83	38	22	51	37	100	96	15	17	13	22	41	33	29
1296	1	11126	CD160	0.0843373	0.281928	yes	16	15	4	8	5	31	29	75	37	17	4	24	60	35	16	11	12	4	83	76	109	60	169	150	109	128	79	18	147	51	24	15	41	41	72	68	11	15	15	12	28	17	18
1295	1	11126	CD160	0.0361446	0.281928	yes	16	9	3	5	6	36	30	79	50	14	4	26	61	22	18	10	6	3	88	89	108	75	161	123	133	117	95	35	172	52	16	11	26	32	55	83	17	19	9	15	35	14	22
2165	1	1525	CXADR	0.951807	0.771084	yes	68	26	16	26	18	124	102	209	143	59	16	69	157	61	28	19	32	12	282	180	304	221	342	340	288	349	153	47	252	79	21	30	93	115	140	168	39	42	38	28	74	39	39
2166	1	1525	CXADR	0.60241	0.771084	yes	34	21	7	18	7	70	85	100	77	14	4	37	85	33	19	11	12	3	177	128	187	130	222	213	204	209	113	34	172	64	19	17	64	52	96	119	26	24	32	26	45	25	30
2164	1	1525	CXADR	0.879518	0.771084	yes	72	24	6	28	16	78	87	126	104	30	10	37	87	42	41	16	23	4	217	169	230	179	250	276	214	237	107	44	207	67	26	16	63	67	109	131	29	29	45	30	68	37	39
2163	1	1525	CXADR	0.927711	0.771084	yes	76	19	13	24	19	138	95	136	104	25	25	39	93	39	47	10	24	12	242	169	240	191	268	319	207	266	126	49	238	76	26	25	71	72	123	161	43	28	44	38	74	19	21
2162	1	1525	CXADR	0.493976	0.771084	yes	32	14	4	11	11	62	67	105	51	17	10	30	81	28	25	11	13	2	124	110	112	86	172	176	131	150	121	38	176	57	18	17	57	50	70	85	20	23	25	24	52	28	29
1299	1	9332	CD163	0.337349	0.46506	yes	20	8	1	11	19	41	56	99	59	19	2	31	54	33	26	8	8	4	98	106	128	94	183	137	157	165	136	45	182	63	23	14	47	35	63	87	13	27	8	15	29	26	21
1303	1	9332	CD163	0.421687	0.46506	yes	31	12	5	15	22	50	62	101	53	27	7	33	87	34	21	10	8	5	111	100	118	94	198	148	166	163	127	34	214	57	22	17	61	39	93	86	16	19	15	30	40	18	26
1300	1	9332	CD163	0.385542	0.46506	yes	22	6	1	8	7	42	50	104	48	24	5	36	74	33	13	16	6	1	93	92	129	94	179	124	136	180	112	48	214	66	21	12	52	43	97	88	27	21	12	21	34	25	29
1301	1	9332	CD163	0.638554	0.46506	yes	30	9	5	5	13	45	60	103	74	25	4	36	62	29	20	17	9	7	122	92	147	114	215	164	155	178	146	58	209	69	26	22	60	56	94	105	18	22	21	24	38	21	27
1302	1	9332	CD163	0.542169	0.46506	yes	24	3	1	9	14	42	50	102	69	16	7	28	79	28	31	14	8	4	89	115	131	91	200	138	140	186	132	37	207	55	18	17	54	42	88	89	17	33	19	24	44	26	29
6260	1	5322	PLA2G5	0.0722892	0.115663	no	20	8	2	4	5	31	35	73	43	20	6	31	51	39	25	9	11	3	79	58	99	82	166	114	119	134	82	19	182	58	22	18	38	33	45	75	17	17	10	16	34	12	13
6259	1	5322	PLA2G5	0.0361446	0.115663	no	15	7	3	6	6	28	17	77	36	17	2	35	50	40	29	8	6	1	74	67	108	53	149	96	118	129	94	21	145	57	16	17	36	22	62	74	15	12	13	19	38	16	22
6263	1	5322	PLA2G5	0.180723	0.115663	no	14	11	3	11	4	44	31	73	54	13	4	36	75	29	24	7	5	6	84	102	85	80	158	130	136	152	85	31	165	67	16	12	51	39	74	86	13	17	13	19	40	17	18
6262	1	5322	PLA2G5	0.0843373	0.115663	no	21	5	4	5	7	40	31	66	45	15	3	27	55	37	17	7	12	3	86	66	114	87	156	122	106	144	84	36	185	59	20	12	38	27	73	60	14	20	16	14	37	23	17
6261	1	5322	PLA2G5	0.204819	0.115663	no	16	11	4	8	8	48	27	76	62	19	4	29	59	30	23	11	6	5	90	92	111	71	134	128	125	162	111	24	204	62	15	5	44	32	80	66	22	22	19	23	44	18	27
359	1	51129	ANGPTL4	0.686747	0.375904	yes	21	10	2	11	3	38	158	171	247	28	5	37	71	33	26	11	14	1	124	98	145	92	220	177	156	191	143	86	209	156	32	27	59	47	85	103	17	25	18	33	45	15	26
358	1	51129	ANGPTL4	0.53012	0.375904	yes	39	6	2	11	7	41	130	159	194	22	3	40	93	34	29	8	12	5	98	95	128	85	204	161	137	151	132	89	233	177	30	23	39	39	85	84	15	24	11	18	39	29	28
357	1	51129	ANGPTL4	0.289157	0.375904	yes	21	12	5	5	6	39	65	114	125	6	10	23	72	31	27	14	7	5	96	85	121	82	161	134	138	137	135	67	206	126	19	12	37	41	71	88	19	15	13	15	32	21	26
356	1	51129	ANGPTL4	0.228916	0.375904	yes	25	3	5	6	1	48	136	149	171	11	1	28	69	29	17	12	7	3	82	70	134	78	161	112	125	144	121	75	179	125	23	21	35	33	82	79	23	12	8	19	39	14	27
360	1	51129	ANGPTL4	0.144578	0.375904	yes	16	10	3	7	1	45	55	110	118	11	3	20	60	19	21	10	9	5	72	67	95	84	143	109	102	105	92	51	171	95	23	21	35	32	70	86	13	17	8	13	29	12	19
6750	1	5831	PYCR1	0.951807	0.59759	yes	52	17	20	19	10	72	55	84	84	63	11	49	115	96	76	29	6	7	314	196	203	227	422	474	272	327	119	69	240	94	28	30	70	70	103	128	42	33	45	39	54	37	44
6749	1	5831	PYCR1	0.168675	0.59759	yes	17	9	6	4	3	31	20	45	32	26	4	18	58	25	19	7	5	4	98	76	92	90	198	207	126	146	81	30	135	42	9	8	26	31	55	65	13	24	18	17	30	21	13
6748	1	5831	PYCR1	0.746988	0.59759	yes	63	20	15	21	4	58	47	75	51	70	9	33	84	97	55	17	6	12	216	141	179	148	294	356	197	217	101	50	170	75	15	19	44	49	88	106	27	30	31	14	33	33	36
6747	1	5831	PYCR1	0.445783	0.59759	yes	27	9	4	11	4	38	27	66	35	29	8	25	69	34	20	12	8	12	149	99	131	110	270	260	172	181	92	27	158	53	13	10	40	42	75	66	17	23	38	22	37	16	22
6751	1	5831	PYCR1	0.674699	0.59759	yes	19	10	9	8	8	56	40	62	36	41	10	33	74	64	38	8	6	1	194	145	159	144	310	389	184	220	90	48	182	69	8	10	47	67	85	90	25	27	47	33	34	30	28
1353	1	50489	CD207	0.060241	0.185542	no	27	11	2	7	3	45	35	85	54	17	3	23	51	28	14	7	4	5	70	61	98	65	136	114	103	134	89	27	164	51	25	23	44	40	73	80	10	14	15	14	23	21	17
1354	1	50489	CD207	0.445783	0.185542	no	27	10	2	10	6	44	44	95	78	27	6	28	72	42	25	15	11	5	101	81	128	87	175	141	139	173	106	43	180	69	19	49	47	46	97	83	20	22	10	21	34	24	36
1352	1	50489	CD207	0.204819	0.185542	no	24	10	5	8	4	48	33	79	79	20	8	28	73	25	9	10	11	4	100	88	108	82	177	146	138	139	119	28	145	66	23	27	34	46	91	87	22	16	14	14	33	22	17
1355	1	50489	CD207	0.144578	0.185542	no	16	5	1	5	10	44	45	79	65	18	2	22	78	16	24	6	12	6	85	61	86	79	126	120	103	115	86	34	132	59	25	35	29	22	67	58	8	16	9	17	33	18	12
1351	1	50489	CD207	0.0722892	0.185542	no	22	7	3	4	10	26	31	98	68	15	3	21	65	38	15	10	7	2	99	94	101	74	176	155	119	131	93	39	156	66	21	26	25	31	68	86	14	8	14	19	35	19	20
8535	1	51384	WNT16	0.0481928	0.195181	no	24	5	4	5	7	30	40	70	44	15	4	32	56	24	21	7	2	3	91	66	102	70	151	129	119	131	75	33	157	57	17	17	34	25	60	69	10	20	18	23	43	20	22
8537	1	51384	WNT16	0.060241	0.195181	no	16	10	3	4	4	35	26	71	31	20	4	29	58	31	29	11	8	2	90	70	91	56	147	103	127	113	95	30	142	48	13	19	29	32	72	77	17	15	21	12	34	17	20
8533	1	51384	WNT16	0.783133	0.195181	no	30	13	6	15	4	50	27	108	63	26	6	42	95	44	26	15	7	8	109	99	141	105	206	163	149	166	119	54	234	67	23	23	50	53	93	110	28	24	23	30	45	26	24
8534	1	51384	WNT16	0.0240964	0.195181	no	18	8	2	12	4	42	25	68	50	17	2	32	53	20	19	8	5	3	81	61	84	58	132	112	115	117	74	20	147	51	14	10	34	35	54	60	9	12	14	16	29	14	23
8536	1	51384	WNT16	0.060241	0.195181	no	23	6	1	4	7	48	33	82	39	25	3	16	66	20	15	5	9	2	88	78	82	71	122	107	111	110	89	27	133	47	32	9	19	34	70	66	16	13	13	15	39	16	30
479	1	57492	ARID1B	0.891566	0.913253	yes	26	11	16	16	25	86	81	107	103	43	11	38	97	58	25	22	15	8	169	111	158	135	232	237	206	216	137	56	196	79	24	26	59	53	131	138	18	18	26	29	67	29	34
481	1	57492	ARID1B	0.759036	0.913253	yes	31	12	9	16	16	108	87	101	68	50	10	47	92	61	49	29	12	14	151	118	134	119	195	217	170	201	107	48	177	56	27	18	75	57	110	131	31	19	26	30	56	30	33
483	1	57492	ARID1B	1	0.913253	yes	104	31	40	40	42	314	287	284	196	107	59	118	234	168	106	75	28	27	517	314	403	354	486	700	438	556	310	83	310	135	50	69	143	181	325	383	52	58	61	91	124	103	73
482	1	57492	ARID1B	0.927711	0.913253	yes	35	12	11	19	13	101	104	119	97	52	14	48	116	44	33	23	16	9	239	160	187	156	272	278	206	260	145	40	217	62	27	28	65	58	128	142	24	34	34	36	58	44	31
480	1	57492	ARID1B	0.987952	0.913253	yes	35	18	11	14	26	166	138	129	111	53	31	50	109	55	33	17	22	14	341	166	259	199	353	411	262	340	182	51	244	91	23	44	82	107	196	255	38	34	45	47	66	42	38
8077	1	8797	TNFRSF10A	0.831325	0.879518	yes	52	17	12	8	11	110	94	180	88	29	16	71	157	54	31	20	15	5	119	92	118	109	190	187	153	140	188	59	234	106	24	37	60	69	143	138	31	22	35	32	58	50	25
8079	1	8797	TNFRSF10A	0.795181	0.879518	yes	37	11	9	13	10	92	70	114	66	31	7	50	99	42	33	12	11	7	114	90	104	110	170	164	117	173	133	68	228	86	24	14	55	54	111	130	26	32	33	33	61	39	34
8078	1	8797	TNFRSF10A	0.831325	0.879518	yes	45	19	12	20	11	142	103	160	101	35	14	74	141	57	37	14	14	10	116	92	107	111	187	167	141	159	157	54	213	115	23	21	66	64	117	152	21	20	38	38	62	48	41
8075	1	8797	TNFRSF10A	0.939759	0.879518	yes	39	15	7	12	8	104	86	155	106	36	11	56	139	51	27	18	15	11	136	94	147	97	204	156	166	176	140	50	262	93	30	27	73	63	136	147	19	39	33	29	54	44	26
8076	1	8797	TNFRSF10A	1	0.879518	yes	62	15	15	19	13	155	133	196	108	47	16	120	183	87	60	25	19	10	131	128	182	99	228	219	169	182	204	57	246	140	30	41	83	82	164	188	35	30	37	46	55	37	47
2127	1	1511	CTSG	0.060241	0.116466	no	26	6	5	2	5	36	18	57	56	14	3	20	58	30	18	12	8	2	103	83	111	71	144	103	107	128	82	28	176	56	17	10	34	37	69	66	14	20	13	12	38	19	25
2126	1	1511	CTSG	0.144578	0.116466	no	36	5	3	11	8	44	35	69	51	18	8	32	75	35	25	10	8	7	73	83	106	87	154	134	120	108	96	35	156	38	20	9	30	29	57	73	19	21	12	18	40	24	27
2125	1	1511	CTSG	0.144578	0.116466	no	16	7	3	8	6	36	28	76	50	25	8	28	53	29	13	6	8	8	101	89	101	84	158	133	145	158	104	29	173	63	26	10	34	35	76	73	20	29	18	12	42	21	29
6855	1	5925	RB1	0.807229	0.742169	yes	23	17	11	14	10	95	74	119	90	40	15	40	122	45	37	16	14	5	155	121	129	125	183	242	160	190	154	80	185	86	22	24	69	64	99	121	23	20	30	29	65	43	49
6854	1	5925	RB1	0.746988	0.742169	yes	32	7	8	13	17	83	94	128	80	44	6	49	104	47	29	17	11	8	164	116	122	105	194	206	171	179	147	72	173	72	31	33	53	69	117	108	19	30	23	36	59	41	28
6852	1	5925	RB1	0.831325	0.742169	yes	44	8	11	20	11	96	101	135	92	20	11	44	115	62	34	19	22	9	162	98	159	145	215	268	180	219	179	70	192	78	32	31	103	89	144	145	26	30	32	44	54	51	44
6853	1	5925	RB1	0.759036	0.742169	yes	39	17	9	11	12	90	92	117	98	38	14	58	93	44	29	16	9	7	156	120	140	126	169	217	157	166	177	68	173	76	24	26	52	60	101	122	31	18	41	31	71	52	39
6851	1	5925	RB1	0.566265	0.742169	yes	22	8	9	6	13	77	79	103	74	31	8	45	84	37	20	13	10	6	115	104	114	123	164	218	134	150	125	75	183	64	14	15	64	59	90	94	20	18	24	24	48	40	25
3253	1	2633	GBP1	0.0481928	0.339759	yes	15	6	1	7	5	35	30	49	49	17	3	26	66	28	22	13	3	4	57	78	105	60	146	103	118	107	70	23	125	43	18	12	43	46	79	65	12	21	13	30	24	22	12
3249	1	2633	GBP1	0.26506	0.339759	yes	27	7	2	9	7	29	37	107	60	11	2	31	71	42	23	7	5	10	79	84	99	72	169	118	106	151	108	38	194	52	27	10	54	45	72	89	25	22	17	23	37	25	19
3250	1	2633	GBP1	0.506024	0.339759	yes	32	5	4	10	7	37	43	121	98	12	3	36	70	46	30	17	12	3	101	90	89	78	136	130	136	159	99	40	210	70	21	13	73	76	116	114	26	29	35	38	56	25	25
3251	1	2633	GBP1	0.506024	0.339759	yes	15	13	3	13	8	36	47	102	86	26	8	42	83	36	26	12	6	7	94	77	104	85	137	132	129	118	105	41	233	65	24	20	68	77	103	94	22	29	20	38	39	23	21
3252	1	2633	GBP1	0.373494	0.339759	yes	22	7	1	12	3	50	41	91	75	21	7	26	73	44	39	12	9	9	94	71	121	68	163	117	127	128	110	41	195	57	26	17	54	61	78	107	26	21	16	29	43	28	27
5007	1	4217	MAP3K5	0.963855	0.983133	yes	42	10	7	20	10	86	92	145	78	30	10	47	102	61	31	24	29	6	189	131	187	161	280	302	220	248	164	43	225	73	27	29	69	92	121	129	18	37	40	29	64	51	42
5004	1	4217	MAP3K5	0.963855	0.983133	yes	32	12	13	16	10	110	81	139	74	31	6	48	114	49	29	25	39	8	164	122	177	145	271	278	252	277	177	77	219	94	23	19	110	91	102	140	25	25	41	54	68	40	42
5005	1	4217	MAP3K5	1	0.983133	yes	53	18	13	23	20	138	142	202	126	55	16	72	154	57	52	27	26	10	316	181	264	265	394	470	332	369	223	99	310	136	47	34	146	117	158	178	37	54	51	63	89	62	45
5006	1	4217	MAP3K5	1	0.983133	yes	63	24	19	24	23	194	181	258	147	69	37	124	202	70	44	28	44	11	336	206	314	274	463	558	344	404	284	115	336	148	47	57	166	140	170	187	53	75	86	85	122	62	66
5008	1	4217	MAP3K5	0.987952	0.983133	yes	47	20	11	25	13	91	84	146	130	27	13	46	141	62	41	27	42	12	253	145	246	181	329	386	273	290	214	73	253	96	26	20	101	92	119	161	27	40	52	44	90	51	46
5370	1	4436	MSH2	0.168675	0.448193	yes	21	4	8	7	6	37	38	40	37	18	5	11	48	37	20	10	10	4	104	70	103	83	144	143	111	127	72	19	102	35	17	11	30	27	56	71	10	13	20	17	44	21	10
5369	1	4436	MSH2	0.385542	0.448193	yes	44	9	5	19	9	50	41	58	49	26	10	26	67	39	35	18	8	3	141	86	99	91	156	154	108	147	81	17	123	55	15	16	29	19	74	83	16	16	13	14	43	35	30
5372	1	4436	MSH2	0.457831	0.448193	yes	29	11	6	9	7	70	58	62	45	25	7	31	70	35	20	10	6	3	128	120	122	103	183	170	139	134	121	42	154	57	13	14	49	40	95	99	22	15	14	31	38	36	34
5371	1	4436	MSH2	0.481928	0.448193	yes	27	12	7	11	4	59	48	95	56	21	5	31	79	54	33	16	6	8	133	104	136	92	187	200	140	159	99	42	152	54	16	14	44	33	89	98	18	29	19	19	35	33	29
5368	1	4436	MSH2	0.746988	0.448193	yes	36	12	14	10	8	68	47	93	47	28	7	40	77	45	32	13	16	10	138	114	159	117	188	195	173	184	94	47	188	57	29	11	46	45	95	95	20	25	18	20	52	31	36
8491	1	64115	VSIR	0.240964	0.4	yes	24	2	2	8	6	44	35	70	37	17	12	23	63	30	22	9	5	1	107	88	98	84	136	147	118	142	78	37	133	54	17	9	56	45	95	88	17	17	16	31	35	14	25
8490	1	64115	VSIR	0.843373	0.4	yes	43	18	4	11	9	80	66	109	58	37	11	57	88	39	29	16	18	12	163	147	158	119	185	219	173	177	135	79	190	80	18	31	77	64	129	131	23	27	35	28	46	23	29
8489	1	64115	VSIR	0.53012	0.4	yes	40	9	6	10	13	56	37	80	55	23	11	42	79	40	35	23	12	9	130	103	116	82	182	148	124	133	117	87	138	85	18	29	48	51	87	111	20	20	35	25	42	27	25
8488	1	64115	VSIR	0.156627	0.4	yes	24	9	5	10	7	54	30	73	42	20	7	32	53	30	25	11	11	4	111	83	103	55	127	123	100	101	90	36	105	63	18	9	45	32	82	89	12	16	18	17	30	26	15
8492	1	64115	VSIR	0.228916	0.4	yes	17	5	1	15	6	49	36	58	48	23	3	22	69	33	13	6	10	5	89	79	100	83	138	113	107	130	71	33	125	57	12	7	44	49	96	86	13	25	26	27	37	14	20
5831	1	7468	NSD2	0.891566	0.809639	yes	37	17	14	23	16	127	114	111	87	61	27	45	114	61	42	7	16	12	185	164	191	183	269	331	209	259	136	45	220	61	25	19	50	61	132	149	31	13	26	31	63	44	30
5832	1	7468	NSD2	0.73494	0.809639	yes	32	12	24	9	11	90	77	106	73	41	12	39	83	58	37	24	9	10	199	117	148	150	231	246	153	185	131	48	186	60	26	18	47	36	75	114	13	16	18	19	52	52	30
5829	1	7468	NSD2	0.759036	0.809639	yes	33	5	17	6	10	103	81	87	90	69	20	38	101	68	43	17	12	14	152	152	192	156	280	272	201	263	132	57	183	74	14	21	39	49	115	169	17	32	19	32	50	43	30
5833	1	7468	NSD2	0.903614	0.809639	yes	45	15	18	16	16	136	99	123	94	52	24	37	137	69	50	21	13	12	224	171	199	178	285	330	214	288	165	75	235	90	30	25	56	63	159	166	22	29	32	27	57	45	26
5830	1	7468	NSD2	0.759036	0.809639	yes	20	6	18	7	12	84	65	102	88	33	7	39	94	45	30	11	9	11	196	152	190	175	270	265	205	216	137	52	183	69	28	23	42	45	102	115	24	22	20	19	45	34	27
8157	1	8743	TNFSF10	0.975904	0.886747	yes	54	21	19	41	15	379	362	292	308	51	68	102	252	131	68	54	32	21	374	236	426	226	477	527	477	479	129	50	204	62	36	24	190	189	293	274	52	43	76	92	85	38	32
8155	1	8743	TNFSF10	0.86747	0.886747	yes	52	14	23	50	19	346	274	293	299	55	34	84	199	119	71	56	41	20	232	180	326	184	362	412	383	404	87	51	164	60	28	20	196	149	244	236	44	51	47	94	84	37	38
8156	1	8743	TNFSF10	0.855422	0.886747	yes	65	17	20	32	13	342	353	311	310	30	32	98	216	97	40	53	38	21	355	195	438	283	478	570	547	504	99	34	166	56	22	29	312	308	336	346	55	47	88	136	89	43	39
8159	1	8743	TNFSF10	0.831325	0.886747	yes	55	18	31	37	11	290	262	250	225	31	41	77	196	111	54	64	37	25	232	138	284	152	312	353	325	303	104	48	180	54	23	13	139	157	187	203	35	32	35	64	71	29	19
8158	1	8743	TNFSF10	0.903614	0.886747	yes	76	16	27	36	12	318	270	255	227	43	44	84	208	112	85	40	39	17	274	195	343	200	387	433	361	378	104	32	217	53	30	18	133	117	207	213	42	33	53	78	86	32	31
8452	1	7404	UTY	0.325301	0.450602	yes	16	3	4	3	8	36	31	69	48	21	9	23	69	25	14	6	4	2	60	61	103	69	140	104	109	135	108	39	167	61	29	7	33	27	75	62	8	21	6	19	31	13	18
8448	1	7404	UTY	0.590361	0.450602	yes	16	9	5	8	6	34	34	80	64	19	5	36	82	45	30	15	4	2	91	89	119	74	193	118	130	140	158	41	192	99	22	22	34	32	80	68	10	18	17	21	24	28	21
8451	1	7404	UTY	0.277108	0.450602	yes	21	7	2	6	4	27	38	63	30	23	5	22	63	25	16	4	5	1	70	56	86	72	124	104	95	113	88	25	134	43	16	14	32	28	53	67	18	13	12	12	25	17	17
8449	1	7404	UTY	0.409639	0.450602	yes	16	5	1	11	2	38	26	73	38	14	5	17	59	18	16	12	9	4	96	78	101	63	138	117	130	146	105	37	133	72	27	8	36	36	68	76	10	21	7	22	29	24	31
8450	1	7404	UTY	0.650602	0.450602	yes	21	11	2	9	9	30	32	75	59	20	6	30	72	30	27	8	10	4	109	107	120	100	175	152	151	188	153	47	195	82	26	10	34	45	74	67	29	26	17	17	35	22	25
8096	1	4982	TNFRSF11B	0.638554	0.703614	yes	137	34	38	49	8	110	120	132	203	41	27	99	162	196	111	89	10	25	229	204	291	258	357	387	300	408	89	32	219	59	12	12	52	38	134	108	17	21	14	21	44	27	27
8098	1	4982	TNFRSF11B	0.722892	0.703614	yes	65	29	17	30	10	79	82	98	164	25	8	50	111	83	66	40	10	9	226	183	249	216	349	378	353	402	112	40	188	71	27	16	44	53	150	92	13	23	22	25	47	20	26
8097	1	4982	TNFRSF11B	0.771084	0.703614	yes	154	40	30	47	8	168	136	150	250	49	32	134	229	220	124	97	8	29	276	257	359	291	435	474	415	461	123	49	190	85	21	14	74	58	138	123	23	23	19	24	55	28	34
8095	1	4982	TNFRSF11B	0.771084	0.703614	yes	64	25	10	25	7	116	108	143	235	33	16	78	175	102	47	42	7	12	196	198	319	252	421	418	348	417	130	37	227	49	20	23	62	47	163	145	22	26	31	28	34	27	20
8099	1	4982	TNFRSF11B	0.614458	0.703614	yes	92	22	18	31	6	136	103	113	195	37	20	103	150	121	62	55	10	6	281	208	274	238	377	398	346	407	85	34	201	46	19	8	43	44	127	108	20	20	17	19	41	21	31
7861	1	54790	TET2	0.939759	0.792771	yes	45	14	18	24	16	138	120	141	102	38	11	53	108	58	37	24	19	9	179	144	205	168	230	224	208	245	124	62	193	89	19	28	57	63	140	127	23	27	15	35	73	38	30
7862	1	54790	TET2	0.759036	0.792771	yes	52	18	5	16	11	102	110	107	81	32	20	45	102	57	39	28	12	11	159	114	177	113	214	197	166	206	121	62	156	56	23	26	71	46	88	111	19	19	24	25	41	27	20
7864	1	54790	TET2	0.554217	0.792771	yes	20	13	15	13	15	83	72	89	75	34	18	51	81	49	32	21	9	7	122	84	137	112	160	190	175	179	88	36	143	62	21	14	54	35	89	82	16	23	15	28	39	36	27
7865	1	54790	TET2	0.86747	0.792771	yes	61	18	12	17	13	164	101	124	89	44	14	57	115	52	36	23	9	8	166	133	168	119	242	221	188	238	93	41	155	66	18	21	66	71	97	112	20	19	21	35	50	33	29
7863	1	54790	TET2	0.843373	0.792771	yes	37	15	9	17	17	97	95	105	92	35	14	49	86	52	35	13	6	9	169	120	153	113	226	200	211	211	111	51	152	73	25	17	52	49	87	116	31	21	25	26	38	27	32
2702	1	2118	ETV4	0.626506	0.720482	yes	40	13	9	9	6	80	58	81	59	35	19	29	92	38	20	11	4	7	225	158	212	181	214	336	176	221	104	36	165	53	27	21	50	39	99	130	23	25	28	26	29	32	27
2703	1	2118	ETV4	0.542169	0.720482	yes	30	11	5	13	5	63	45	81	42	25	14	25	81	32	17	3	9	7	169	138	149	146	203	301	143	199	80	32	160	59	23	16	44	46	92	87	23	20	27	21	33	32	33
2704	1	2118	ETV4	0.879518	0.720482	yes	90	22	16	15	2	136	84	94	63	64	29	55	124	40	21	11	14	4	333	248	286	254	325	436	209	269	129	44	182	77	37	31	54	48	115	138	27	28	24	22	65	49	40
2700	1	2118	ETV4	1	0.720482	yes	87	23	16	22	9	162	90	121	79	64	29	53	107	57	39	16	14	6	339	252	360	316	394	547	246	284	127	50	237	77	33	38	74	60	129	172	27	44	42	37	56	70	51
2701	1	2118	ETV4	0.554217	0.720482	yes	42	7	7	10	7	81	57	86	57	25	16	41	79	30	13	10	11	2	201	153	161	184	212	319	164	215	89	39	143	51	13	19	46	34	86	92	31	26	22	31	31	37	17
5024	1	5594	MAPK1	0.939759	0.908434	yes	44	14	18	18	15	72	58	124	67	30	8	32	103	53	30	17	12	7	197	130	190	143	281	308	211	229	132	46	260	105	20	25	61	66	131	139	23	25	37	26	66	43	39
5028	1	5594	MAPK1	0.903614	0.908434	yes	50	17	15	20	11	75	80	99	83	33	15	34	98	56	34	24	14	7	171	137	199	148	230	257	195	234	133	48	212	73	20	25	68	64	108	134	22	27	37	42	64	48	47
5027	1	5594	MAPK1	0.819277	0.908434	yes	28	12	14	13	13	82	55	108	55	42	13	38	90	26	19	12	10	4	188	123	153	128	229	357	191	203	138	51	179	91	31	34	50	77	95	122	26	27	32	18	57	37	32
5026	1	5594	MAPK1	0.891566	0.908434	yes	41	22	17	18	10	75	61	107	65	31	18	39	83	61	49	29	18	12	146	123	159	114	218	215	169	189	126	50	206	76	33	34	56	52	92	95	20	30	36	36	56	26	35
5025	1	5594	MAPK1	0.987952	0.908434	yes	86	32	35	30	20	142	98	145	105	53	24	66	125	111	74	50	26	31	229	177	203	193	301	392	253	279	160	46	235	105	32	25	81	78	140	164	35	32	39	50	83	58	67
7395	1	6576	SLC25A1	1	0.99759	yes	76	19	23	28	41	104	90	134	84	55	14	69	105	75	31	24	25	14	264	186	259	269	365	602	328	338	220	77	302	143	35	40	107	119	178	212	31	37	48	48	116	98	67
7399	1	6576	SLC25A1	1	0.99759	yes	129	47	39	67	37	157	148	169	110	74	26	67	167	108	71	48	35	13	384	291	427	357	576	881	457	463	317	146	394	183	46	59	196	227	262	319	34	64	72	78	234	172	167
7398	1	6576	SLC25A1	0.987952	0.99759	yes	115	22	21	46	36	134	99	146	126	60	23	55	120	79	51	30	45	18	329	214	326	285	442	765	359	378	259	140	317	174	53	69	148	177	237	248	23	37	61	68	156	121	112
7397	1	6576	SLC25A1	1	0.99759	yes	91	24	22	36	27	93	85	137	79	49	11	52	113	63	47	16	23	10	308	213	315	263	426	714	335	345	224	96	291	130	31	35	126	133	201	238	35	42	49	66	158	81	62
7396	1	6576	SLC25A1	1	0.99759	yes	70	25	18	22	20	89	84	120	82	55	18	50	113	59	33	14	16	10	292	178	272	262	375	617	343	347	208	101	304	140	38	36	108	127	173	178	27	31	48	38	120	99	70
4880	1	4057	LTF	0.46988	0.554217	yes	24	11	6	6	4	44	36	87	42	19	8	35	91	47	28	14	9	1	126	99	145	88	205	180	163	204	104	31	182	68	29	16	43	40	86	79	18	20	7	20	59	28	34
4882	1	4057	LTF	0.710843	0.554217	yes	38	6	11	12	7	45	26	104	61	27	6	46	94	72	38	10	15	7	111	105	161	104	262	231	201	223	114	40	186	66	32	17	64	52	87	94	19	24	23	39	39	17	28
4883	1	4057	LTF	0.457831	0.554217	yes	25	11	5	2	4	34	29	94	43	22	8	27	86	64	36	13	14	9	122	104	155	94	246	165	167	181	89	32	170	69	13	17	36	43	84	94	20	16	10	14	39	21	18
4881	1	4057	LTF	0.626506	0.554217	yes	29	11	5	11	7	54	35	99	56	33	3	31	92	49	32	10	5	7	129	101	160	118	266	165	173	214	119	47	216	86	24	13	41	37	84	101	16	28	12	21	41	29	31
4879	1	4057	LTF	0.506024	0.554217	yes	17	10	6	6	14	46	28	89	53	27	6	29	88	58	41	18	7	4	103	103	142	108	233	189	179	203	113	35	170	44	14	16	39	30	82	85	23	19	18	18	38	20	29
3938	1	8517	IKBKG	0.73494	0.583133	yes	36	10	4	12	13	67	55	105	80	30	9	43	85	69	47	25	21	10	136	110	124	94	186	162	146	159	120	40	187	71	44	31	65	56	104	135	19	28	26	15	46	14	29
3942	1	8517	IKBKG	0.674699	0.583133	yes	24	9	11	12	4	52	52	80	58	22	9	28	72	32	29	12	11	5	135	99	127	103	187	175	155	169	131	46	173	69	28	31	67	57	107	122	23	25	20	32	53	28	20
3940	1	8517	IKBKG	0.349398	0.583133	yes	19	13	5	8	4	48	49	70	43	18	8	25	52	28	24	9	10	6	106	55	130	77	123	124	107	121	93	44	117	62	16	11	56	48	86	82	21	16	17	26	37	15	19
3939	1	8517	IKBKG	0.590361	0.583133	yes	48	20	9	11	9	61	53	79	66	30	4	39	74	60	58	24	19	5	131	98	128	82	138	128	149	118	104	37	141	82	22	26	52	59	106	111	16	27	27	23	53	13	20
3941	1	8517	IKBKG	0.566265	0.583133	yes	16	13	15	15	7	51	46	81	62	30	7	27	73	36	33	15	10	11	134	85	130	88	144	141	123	155	123	40	152	76	26	27	66	68	97	105	23	21	20	24	47	13	15
7370	1	57823	SLAMF7	0.457831	0.395181	yes	23	5	4	6	8	60	54	134	74	16	13	27	84	30	24	10	11	6	125	89	127	82	177	152	147	169	131	38	187	125	22	24	66	56	108	98	17	27	14	18	35	23	22
7374	1	57823	SLAMF7	0.240964	0.395181	yes	10	7	3	10	8	32	49	97	64	20	5	39	65	41	21	9	5	8	98	81	80	78	164	141	127	123	89	39	160	96	19	19	45	34	77	80	13	19	22	19	46	17	18
7371	1	57823	SLAMF7	0.674699	0.395181	yes	28	11	3	8	9	54	64	121	81	23	10	29	70	37	34	10	12	5	103	99	137	112	195	156	147	183	126	47	199	119	28	30	81	56	98	110	11	18	22	19	57	25	29
7372	1	57823	SLAMF7	0.39759	0.395181	yes	27	13	7	4	7	39	48	97	81	20	6	32	78	25	23	15	9	1	97	90	108	87	164	160	116	156	124	42	166	117	17	25	53	41	93	100	12	30	16	18	34	25	38
7373	1	57823	SLAMF7	0.204819	0.395181	yes	19	8	1	6	4	34	32	85	59	17	8	32	63	38	17	10	10	2	91	85	115	75	145	122	126	150	76	32	163	74	33	17	45	28	78	91	23	20	14	23	29	28	21
7837	1	8115	TCL1A	0.0963855	0.13253	no	21	7	3	6	5	24	20	73	55	19	5	31	75	36	26	12	10	9	66	64	95	65	152	123	123	135	91	27	145	60	15	6	45	34	61	81	10	24	11	14	28	22	16
7836	1	8115	TCL1A	0.144578	0.13253	no	21	4	5	10	3	46	32	90	53	15	3	26	68	34	17	11	8	6	100	97	107	82	149	119	109	135	120	40	182	57	12	17	34	32	72	86	18	23	18	18	53	20	21
7840	1	8115	TCL1A	0.13253	0.13253	no	28	7	6	5	4	30	30	55	34	11	9	25	60	27	24	9	4	6	91	79	83	69	133	116	100	142	89	23	139	48	7	19	43	37	52	77	11	18	11	14	36	18	32
7839	1	8115	TCL1A	0.0722892	0.13253	no	22	8	3	10	5	34	28	82	52	14	4	26	55	34	21	4	6	3	79	74	91	73	151	118	130	127	102	34	156	54	18	18	35	35	63	67	17	27	16	16	43	13	27
7838	1	8115	TCL1A	0.216867	0.13253	no	25	6	3	6	7	35	30	83	49	20	4	37	78	41	34	10	7	5	107	86	135	93	136	126	125	149	76	27	171	51	21	16	48	43	98	79	21	19	16	16	43	22	22
5140	1	4174	MCM5	0.819277	0.783133	yes	35	20	12	16	9	78	52	79	66	35	10	34	89	52	18	11	14	2	204	198	200	182	254	270	201	214	122	49	222	68	26	19	48	46	130	152	31	21	22	28	51	39	26
5136	1	4174	MCM5	0.73494	0.783133	yes	56	22	3	14	6	69	46	97	50	48	5	28	105	74	36	18	7	10	161	118	193	175	225	300	181	218	139	57	235	63	25	17	45	55	116	142	14	26	21	34	54	55	29
5137	1	4174	MCM5	0.746988	0.783133	yes	41	12	8	15	19	50	48	88	57	33	11	44	96	44	33	22	13	8	165	131	201	138	271	263	163	215	121	45	231	62	17	15	52	37	101	164	17	20	28	26	71	43	17
5139	1	4174	MCM5	0.891566	0.783133	yes	25	15	10	13	11	71	47	111	83	38	17	43	100	56	36	18	11	5	213	164	199	177	279	304	233	227	137	63	235	64	24	23	58	56	131	179	43	32	23	31	59	48	26
5138	1	4174	MCM5	0.722892	0.783133	yes	45	23	7	13	7	59	44	88	42	33	8	31	86	49	23	13	14	8	175	124	182	142	228	279	173	202	128	37	230	67	17	21	49	42	135	141	16	22	21	28	47	37	22
7179	1	347735	SERINC2	1	0.925301	yes	324	93	40	124	78	613	550	565	407	199	90	230	554	236	138	107	79	37	1109	630	1158	862	1301	2051	1212	1261	346	137	420	270	255	237	639	505	595	628	105	118	171	208	332	209	163
7175	1	347735	SERINC2	0.626506	0.925301	yes	36	11	7	9	8	111	74	79	50	30	19	43	102	42	31	9	10	5	122	87	130	92	192	173	124	165	93	50	123	53	41	49	46	62	103	115	26	16	19	25	37	19	23
7178	1	347735	SERINC2	1	0.925301	yes	76	25	7	33	17	198	186	234	143	73	25	70	210	65	35	15	20	8	495	277	485	346	630	893	510	557	169	68	264	128	110	82	215	212	235	245	60	63	70	61	100	55	51
7177	1	347735	SERINC2	1	0.925301	yes	193	68	36	82	60	393	345	422	283	114	66	154	330	119	68	58	63	28	800	419	724	546	887	1444	805	930	254	113	345	214	156	163	362	310	392	433	69	90	100	113	186	109	95
7176	1	347735	SERINC2	1	0.925301	yes	220	59	31	91	59	395	380	387	273	115	70	147	338	132	93	54	59	28	842	428	780	582	965	1644	940	937	229	138	339	208	161	137	454	325	375	350	72	91	132	103	203	109	110
7107	1	6280	S100A9	0.0963855	0.216867	yes	13	6	5	1	3	33	79	180	71	12	5	36	59	20	11	8	9	2	56	58	55	51	104	81	104	85	81	47	119	283	15	17	24	14	45	60	10	9	8	5	24	14	18
7110	1	6280	S100A9	0.13253	0.216867	yes	19	6	2	4	6	43	79	236	111	14	8	58	84	23	13	5	3	3	88	81	107	56	131	156	86	119	123	69	137	422	16	12	38	43	51	67	21	18	11	17	30	16	27
7109	1	6280	S100A9	0.313253	0.216867	yes	24	5	1	9	8	60	131	285	134	23	8	63	106	28	16	12	8	2	97	85	112	72	162	117	124	135	125	54	150	421	16	27	50	41	62	88	24	23	10	22	33	24	27
7108	1	6280	S100A9	0.325301	0.216867	yes	21	6	6	12	12	66	207	459	185	18	7	71	126	32	26	15	8	3	86	71	99	80	149	116	137	158	157	61	150	683	19	15	39	37	77	83	19	13	22	23	32	22	25
2948	1	2248	FGF3	0.156627	0.0771084	no	23	12	3	10	9	38	35	98	65	15	7	29	65	24	29	10	8	3	115	88	119	69	170	128	120	150	96	32	150	60	18	14	39	29	58	84	17	23	19	24	40	15	23
2945	1	2248	FGF3	0.120482	0.0771084	no	21	8	6	5	8	37	29	65	60	25	3	28	54	33	26	15	11	6	81	72	91	60	125	119	111	121	90	28	132	40	28	16	32	28	72	59	14	14	10	22	25	16	16
2946	1	2248	FGF3	0.0240964	0.0771084	no	15	10	3	4	4	27	22	63	43	13	7	19	48	30	10	6	9	2	71	69	101	67	122	131	113	103	81	32	162	59	25	11	37	32	76	50	14	11	11	21	26	8	20
2949	1	2248	FGF3	0.0481928	0.0771084	no	16	3	1	10	3	30	38	76	43	22	5	24	64	15	13	7	7	5	97	68	109	77	166	121	122	134	100	34	146	58	20	15	37	32	62	80	15	12	15	10	41	20	18
2947	1	2248	FGF3	0.0361446	0.0771084	no	19	10	1	8	1	35	30	63	43	17	6	27	42	24	21	11	6	5	86	57	90	65	129	106	114	110	71	23	160	39	13	6	41	32	55	60	12	14	16	12	24	13	22
463	1	374	AREG	0.939759	0.939759	yes	78	22	3	21	7	558	334	581	291	28	8	239	474	985	689	161	32	168	169	126	193	96	189	198	200	173	507	436	294	401	53	43	272	172	266	337	39	112	91	69	89	81	112
461	1	374	AREG	0.891566	0.939759	yes	85	41	4	28	11	669	353	627	281	20	14	353	702	1151	867	227	31	207	151	113	168	84	189	172	134	159	576	381	247	355	39	41	375	185	338	388	25	128	99	80	78	82	140
459	1	374	AREG	0.915663	0.939759	yes	50	10	4	15	9	486	310	577	268	12	13	249	470	664	555	148	17	116	138	107	171	103	203	181	177	213	446	292	250	326	30	30	250	119	181	302	32	99	82	51	70	82	145
462	1	374	AREG	0.975904	0.939759	yes	67	29	10	21	9	420	271	541	237	28	12	249	424	623	422	113	26	112	164	124	208	100	221	215	176	216	478	376	289	387	55	40	278	178	298	332	25	126	98	72	72	63	130
460	1	374	AREG	0.975904	0.939759	yes	98	34	8	28	12	740	417	709	353	27	16	381	687	1448	1069	279	33	290	197	120	215	121	203	215	173	189	745	516	318	498	53	48	364	221	288	400	33	128	112	95	112	105	188
6270	1	5327	PLAT	0.73494	0.722892	yes	28	7	9	9	185	53	82	258	95	25	3	39	65	34	27	16	28	5	120	97	127	93	187	182	149	178	299	127	230	1008	35	35	406	111	119	125	14	31	21	56	91	57	52
6272	1	5327	PLAT	0.578313	0.722892	yes	24	8	2	9	138	53	60	166	73	23	6	25	74	33	28	10	20	6	112	67	136	61	164	154	133	139	252	116	225	846	21	23	249	81	69	109	23	30	13	32	53	33	36
6273	1	5327	PLAT	0.855422	0.722892	yes	30	9	4	15	272	78	156	415	163	51	8	27	87	49	39	9	46	4	111	101	137	114	208	206	172	170	525	248	282	1989	31	45	846	220	119	152	19	27	31	119	120	73	79
6269	1	5327	PLAT	0.783133	0.722892	yes	29	12	2	11	194	57	96	247	105	41	8	36	72	57	23	18	40	7	105	86	124	109	191	171	128	180	344	179	227	1355	29	30	244	89	108	123	20	24	21	38	86	40	58
6271	1	5327	PLAT	0.662651	0.722892	yes	22	12	5	11	196	59	130	245	99	21	12	27	63	39	35	14	39	3	94	89	87	103	177	164	139	133	274	138	211	908	12	22	346	86	98	116	18	22	25	53	54	40	50
1538	1	972	CD74	1	1	yes	144	37	152	45	257	312	933	1559	1235	207	68	105	202	445	214	246	236	88	610	348	492	370	536	494	521	553	908	337	1736	641	417	453	1027	686	549	520	369	191	301	417	313	103	135
1537	1	972	CD74	1	1	yes	225	58	229	90	473	552	1759	2424	1879	321	112	173	339	803	458	407	332	159	816	431	844	539	776	643	751	647	1297	495	2317	922	677	705	1487	1003	722	689	545	279	395	629	457	143	211
1540	1	972	CD74	1	1	yes	285	74	329	107	460	663	2027	2968	2064	336	130	220	355	1347	669	939	548	355	754	418	770	536	690	569	709	586	1244	386	2342	862	706	703	1617	1041	804	713	515	264	408	632	572	192	279
1539	1	972	CD74	1	1	yes	158	34	182	59	379	453	1376	2197	1589	232	94	159	257	606	299	364	314	120	668	396	705	452	776	636	639	587	1145	474	2251	801	644	592	1320	809	675	567	427	220	370	499	368	117	142
1536	1	972	CD74	1	1	yes	288	69	309	94	477	595	1754	2321	1714	329	97	187	299	942	547	576	438	212	774	439	705	550	718	684	759	672	1303	434	2070	832	567	562	1462	910	758	648	509	228	427	574	596	177	223
2098	1	1441	CSF3R	0.325301	0.426506	yes	30	7	4	9	5	38	37	94	70	22	3	31	69	40	30	13	7	7	95	77	132	93	150	139	118	154	136	70	185	90	22	22	41	34	78	110	25	16	16	21	28	24	25
2100	1	1441	CSF3R	0.457831	0.426506	yes	30	14	9	11	11	54	47	113	57	14	5	41	101	22	24	14	4	2	117	100	140	85	168	135	127	160	136	73	238	93	23	16	64	44	99	83	24	22	15	33	53	25	31
2099	1	1441	CSF3R	0.39759	0.426506	yes	29	4	7	14	6	43	41	103	59	22	10	30	63	33	34	15	16	6	105	85	120	76	147	139	98	122	144	61	185	117	25	24	40	26	86	71	19	15	16	23	55	22	29
2096	1	1441	CSF3R	0.53012	0.426506	yes	30	14	6	12	13	56	61	123	74	24	11	41	80	60	34	25	19	12	104	69	139	105	174	139	129	163	184	84	210	127	22	21	52	41	81	90	17	25	14	23	39	15	27
2097	1	1441	CSF3R	0.421687	0.426506	yes	21	10	5	9	10	53	44	91	50	27	6	31	77	45	26	12	11	3	115	97	124	94	175	134	133	172	147	72	170	85	29	24	46	31	85	99	26	22	13	22	45	24	25
2119	1	1493	CTLA4	0.0361446	0.0915663	no	22	7	3	7	3	31	33	77	38	18	7	20	63	29	16	5	7	5	100	83	79	76	134	131	113	125	82	29	151	48	14	19	38	36	66	66	17	16	19	13	29	21	14
2118	1	1493	CTLA4	0.0963855	0.0915663	no	17	8	5	3	5	30	35	87	64	13	4	28	55	30	12	9	7	9	73	97	106	68	160	131	110	141	79	28	152	44	22	12	48	34	73	77	11	17	15	19	38	19	20
2116	1	1493	CTLA4	0	0.0915663	no	9	6	3	3	1	28	18	47	29	14	1	19	38	16	12	2	4	3	54	48	60	50	97	80	86	79	57	16	101	37	20	9	21	23	46	38	7	8	16	11	23	18	15
2117	1	1493	CTLA4	0.120482	0.0915663	no	11	8	1	8	3	40	44	91	44	15	6	32	73	37	14	13	7	2	85	71	100	88	154	131	98	136	88	30	155	68	26	15	32	33	84	76	19	21	10	19	30	18	21
2115	1	1493	CTLA4	0.204819	0.0915663	no	28	19	2	12	6	31	42	86	48	20	7	45	72	47	34	9	9	1	122	89	136	76	157	159	116	143	94	37	165	62	16	13	41	25	79	71	12	18	15	20	43	19	16
6581	1	5617	PRL	0.0481928	0.0746988	no	21	7	6	8	2	17	21	63	36	13	3	21	60	27	23	10	5	5	76	69	94	59	122	123	95	116	68	22	143	54	18	14	34	30	51	60	7	24	10	14	35	18	23
6584	1	5617	PRL	0.120482	0.0746988	no	28	15	6	9	10	30	25	67	38	19	2	32	71	34	32	6	11	5	96	101	110	86	149	136	122	138	86	23	180	55	17	11	42	36	64	77	18	17	12	9	34	17	18
6582	1	5617	PRL	0.156627	0.0746988	no	25	8	5	12	3	28	29	79	53	10	3	25	71	30	23	13	8	4	92	84	96	76	178	143	147	150	89	32	149	67	17	10	35	40	71	74	15	16	10	22	30	16	24
6583	1	5617	PRL	0.0120482	0.0746988	no	20	4	2	7	4	16	20	51	34	11	3	19	52	27	11	4	5	3	52	67	68	47	107	75	69	99	61	21	95	34	16	17	25	26	39	53	17	5	13	13	19	15	15
6580	1	5617	PRL	0.0361446	0.0746988	no	27	14	1	9	7	30	23	54	34	17	4	28	41	18	8	9	7	2	54	68	93	54	148	104	91	111	61	27	143	51	17	4	39	27	69	48	14	10	12	13	28	14	16
2524	1	1943	EFNA2	0.481928	0.368675	yes	76	27	6	36	7	40	30	85	58	19	2	30	69	25	27	9	17	3	112	87	109	78	163	158	129	115	99	19	174	69	30	18	40	45	61	69	15	16	19	25	80	62	48
2527	1	1943	EFNA2	0.337349	0.368675	yes	56	25	7	37	4	35	36	72	46	17	4	29	59	19	26	13	8	1	95	73	97	83	159	133	130	112	94	35	165	56	18	29	35	32	65	64	13	18	12	20	65	44	51
2525	1	1943	EFNA2	0.313253	0.368675	yes	75	26	6	36	3	34	33	74	69	21	5	28	70	32	15	14	14	2	102	96	108	79	149	110	119	130	82	31	173	63	22	9	40	24	63	69	16	14	10	19	75	55	33
2528	1	1943	EFNA2	0.253012	0.368675	yes	70	22	5	28	9	25	30	82	33	11	4	19	54	26	24	4	13	3	95	65	85	62	130	119	108	118	73	28	146	49	22	17	37	30	54	57	18	18	15	11	56	46	40
2526	1	1943	EFNA2	0.457831	0.368675	yes	55	14	6	17	6	39	32	77	56	26	2	33	60	48	28	13	12	9	97	84	99	74	159	142	119	131	108	40	160	51	35	24	39	44	65	77	19	23	9	24	54	28	24
7135	1	22904	SBNO2	0.963855	0.944578	yes	94	23	44	39	46	445	397	468	374	76	33	168	396	88	36	40	28	16	218	152	174	140	228	262	189	193	313	118	257	286	26	38	90	83	192	220	34	20	27	36	80	85	54
7133	1	22904	SBNO2	0.951807	0.944578	yes	85	29	24	30	37	306	289	372	301	69	22	153	350	53	41	30	12	7	228	157	222	108	229	255	185	213	229	115	250	224	30	38	86	90	166	237	35	27	33	38	69	57	57
7134	1	22904	SBNO2	0.915663	0.944578	yes	95	41	45	32	44	441	408	480	428	79	39	199	465	52	55	29	19	5	242	152	218	162	219	266	203	228	269	131	252	249	41	34	82	87	214	266	28	26	35	27	78	82	52
7132	1	22904	SBNO2	0.975904	0.944578	yes	118	29	28	35	65	496	443	500	434	74	41	210	473	65	57	23	24	5	224	150	217	178	230	285	220	237	291	142	294	305	45	37	102	108	208	275	37	35	31	31	105	73	51
7131	1	22904	SBNO2	0.915663	0.944578	yes	60	19	26	24	27	315	264	316	256	53	34	130	289	40	21	15	16	6	200	159	177	123	198	228	152	178	205	97	223	196	28	42	88	65	153	199	38	26	24	30	57	54	27
736	1	637	BID	0.39759	0.361446	yes	23	11	8	8	7	41	43	85	65	28	4	32	88	36	20	10	4	2	107	100	127	109	200	193	159	161	95	22	164	58	19	25	60	46	84	91	18	16	17	19	36	30	25
733	1	637	BID	0.253012	0.361446	yes	20	6	10	4	7	36	44	89	59	18	5	25	57	34	15	9	12	4	118	111	98	103	180	182	156	158	96	31	147	82	21	12	55	47	82	81	23	27	10	14	29	20	18
735	1	637	BID	0.518072	0.361446	yes	33	10	6	12	9	31	45	108	81	23	6	33	82	35	13	12	14	6	110	112	151	108	213	196	160	185	99	25	161	73	22	17	68	58	91	91	12	25	21	18	36	24	24
732	1	637	BID	0.39759	0.361446	yes	35	8	4	13	8	44	46	120	67	22	8	40	65	36	22	14	9	7	131	105	121	116	206	166	164	182	103	30	153	60	25	21	69	47	71	92	12	21	14	31	40	27	22
734	1	637	BID	0.240964	0.361446	yes	29	5	8	14	5	44	36	85	49	16	2	28	67	30	12	12	7	9	91	100	94	100	176	140	139	168	96	35	150	56	20	15	55	44	70	89	9	19	19	20	38	26	19
32	1	3446	IFNA10	0.0361446	0.0361446	no	14	9	4	12	4	27	22	61	37	19	4	24	47	29	26	9	8	6	72	58	82	54	120	102	97	111	72	25	134	48	13	17	24	29	70	52	14	12	10	5	28	13	24
31	1	3452	IFNA21	0.168675	0.120482	no	33	8	5	11	5	42	29	85	47	21	9	40	62	31	32	15	9	4	103	84	115	77	139	113	102	125	92	37	150	62	17	15	32	35	62	71	14	17	18	13	38	21	21
34	1	3444	IFNA7	0.0361446	0.0361446	no	13	7	1	6	4	21	23	68	39	9	1	23	54	26	20	5	6	2	71	68	90	70	124	127	107	116	94	24	138	38	18	21	29	25	63	65	10	23	13	19	34	26	17
33	1	3452	IFNA21	0.0722892	0.120482	no	25	10	4	6	3	28	25	60	40	21	4	28	70	39	18	7	11	5	71	61	99	65	120	97	101	124	75	27	131	53	23	23	30	20	44	51	13	16	14	12	25	19	16
1927	1	85301	COL27A1	0.879518	0.942169	yes	41	18	22	14	11	194	149	142	125	72	44	61	151	57	30	37	18	18	173	150	166	128	212	197	146	219	127	42	189	60	20	29	39	56	101	92	32	21	24	37	66	40	31
1930	1	85301	COL27A1	0.975904	0.942169	yes	85	23	33	22	25	292	229	191	165	156	62	68	204	117	58	48	23	16	252	219	235	233	277	279	229	287	150	62	231	66	20	32	56	42	150	135	34	30	21	30	76	59	57
1929	1	85301	COL27A1	0.975904	0.942169	yes	125	43	50	27	17	324	225	202	157	147	69	99	232	166	91	90	26	39	253	202	245	231	304	271	198	247	155	61	199	100	26	24	40	47	115	115	37	33	39	43	98	84	57
1928	1	85301	COL27A1	0.975904	0.942169	yes	179	62	71	52	42	556	346	267	209	210	102	126	384	216	150	143	44	68	316	247	260	267	291	331	245	255	164	59	219	76	21	36	45	47	117	143	41	38	44	45	133	95	64
1926	1	85301	COL27A1	0.903614	0.942169	yes	54	14	28	26	19	206	153	161	133	88	61	63	186	102	64	47	16	14	172	146	198	173	242	203	171	222	140	36	196	66	15	21	50	34	90	115	20	28	23	28	82	57	38
8651	1	9839	ZEB2	0.0722892	0.180723	no	19	7	1	9	10	31	32	62	48	19	1	25	51	30	14	6	5	2	91	73	87	71	125	111	94	134	84	22	114	45	12	15	46	27	57	60	13	20	10	23	42	28	22
8650	1	9839	ZEB2	0.180723	0.180723	no	26	9	5	7	6	34	41	75	50	23	3	33	73	31	16	8	6	7	70	61	114	86	131	131	114	136	85	39	132	57	17	22	38	39	53	60	16	14	19	18	37	20	21
8649	1	9839	ZEB2	0.0722892	0.180723	no	19	9	2	6	10	23	27	65	55	24	3	18	57	24	13	12	6	1	81	67	306	53	128	101	95	111	77	21	124	29	18	19	28	24	65	55	12	13	13	20	38	13	16
8647	1	9839	ZEB2	0.228916	0.180723	no	24	8	6	10	6	35	35	74	58	31	8	37	73	34	24	13	6	6	80	78	108	101	167	123	116	143	96	32	190	60	16	21	41	51	64	93	12	11	13	20	29	21	27
8648	1	9839	ZEB2	0.349398	0.180723	no	25	7	2	4	6	42	50	93	63	20	9	30	78	31	17	9	8	4	135	93	113	71	155	164	121	192	92	37	187	70	23	24	45	40	83	93	16	15	28	18	27	40	29
3500	1	84868	HAVCR2	0.0481928	0.253012	yes	22	11	1	6	9	32	30	64	55	22	4	29	61	21	20	4	9	2	92	73	107	79	163	125	93	142	87	31	162	63	14	11	31	27	63	69	6	19	14	12	27	18	19
3497	1	84868	HAVCR2	0.192771	0.253012	yes	23	8	1	6	5	32	32	99	53	16	6	43	68	21	11	10	9	5	86	85	118	90	183	114	104	158	121	23	194	51	27	15	51	35	74	78	13	18	12	20	31	28	21
3496	1	84868	HAVCR2	0.349398	0.253012	yes	16	12	4	12	6	38	44	101	68	15	3	47	73	35	22	13	15	1	92	88	132	93	174	130	137	159	116	37	187	80	20	13	35	36	83	98	16	21	21	23	35	17	22
3498	1	84868	HAVCR2	0.361446	0.253012	yes	22	5	6	8	9	41	53	105	53	18	5	40	79	38	28	11	12	4	95	85	122	79	192	159	161	163	122	31	181	68	23	17	54	34	86	76	20	19	16	23	45	19	28
3499	1	84868	HAVCR2	0.313253	0.253012	yes	49	12	8	7	8	52	44	83	71	25	10	26	61	37	42	19	17	12	97	91	110	73	178	159	122	127	103	33	157	61	24	11	40	44	76	78	20	13	14	19	32	27	26
8286	1	7187	TRAF3	0.891566	0.73494	yes	54	12	12	21	8	109	85	163	100	27	14	48	108	51	39	17	18	3	157	131	199	128	207	240	190	187	133	47	189	83	31	23	55	64	141	157	19	28	28	25	50	38	31
8288	1	7187	TRAF3	0.879518	0.73494	yes	52	14	12	18	4	89	74	144	108	30	12	56	129	59	44	23	14	15	172	127	171	122	217	212	183	213	153	54	205	77	37	27	78	59	119	147	33	23	25	23	60	33	33
8287	1	7187	TRAF3	0.879518	0.73494	yes	47	11	6	18	8	66	71	115	114	26	12	45	107	48	25	12	14	6	137	98	155	104	227	186	154	180	135	51	190	73	29	23	47	58	99	115	20	21	21	26	45	34	33
8285	1	7187	TRAF3	0.46988	0.73494	yes	31	13	9	11	6	51	51	81	79	16	10	34	76	42	32	15	12	5	109	98	133	113	172	147	151	147	119	36	177	64	30	23	36	42	91	101	18	13	14	22	32	23	33
8284	1	7187	TRAF3	0.554217	0.73494	yes	39	13	2	13	7	53	50	101	83	20	8	41	76	33	28	14	9	7	111	108	128	87	179	146	133	151	116	37	167	68	28	17	42	42	102	104	24	18	26	21	42	25	25
3074	1	668	FOXL2	0	0.0289157	no	13	3	1	9	3	38	24	72	50	19	7	25	59	21	16	8	8	5	75	82	82	65	142	119	108	115	71	26	141	57	24	5	35	26	57	68	13	13	11	15	17	22	18
3075	1	668	FOXL2	0.0481928	0.0289157	no	16	3	1	7	8	31	26	73	49	12	1	26	64	28	19	7	9	4	75	71	94	74	122	84	98	101	73	30	143	49	20	12	36	26	52	63	13	12	12	17	31	19	19
3076	1	668	FOXL2	0	0.0289157	no	8	9	1	10	5	29	32	71	48	15	5	23	45	23	20	8	6	3	79	69	103	67	116	117	107	141	97	23	153	58	22	12	34	26	78	62	17	19	15	15	36	16	20
3077	1	668	FOXL2	0.0240964	0.0289157	no	11	7	1	15	6	29	21	71	46	19	3	21	65	24	14	9	9	5	77	77	90	70	138	92	112	123	90	32	153	36	14	10	25	38	59	58	16	19	16	15	28	18	25
3073	1	668	FOXL2	0.0722892	0.0289157	no	31	5	4	4	5	24	25	69	40	10	1	23	47	24	27	18	2	4	90	58	87	78	133	102	99	110	86	29	146	45	15	15	43	25	57	65	16	17	13	14	40	18	15
7870	1	7027	TFDP1	0.963855	0.975904	yes	43	28	21	11	12	86	72	122	80	36	15	35	101	63	34	21	13	10	230	176	217	190	306	317	244	250	159	61	231	108	30	31	78	86	164	173	24	22	23	42	65	45	41
7867	1	7027	TFDP1	1	0.975904	yes	53	18	19	13	15	104	105	135	99	49	13	49	85	61	35	27	16	11	259	165	226	195	319	292	225	237	172	72	230	110	32	35	66	77	153	185	29	27	49	39	74	66	45
7869	1	7027	TFDP1	0.975904	0.975904	yes	51	17	24	12	9	97	83	129	84	49	14	46	93	84	42	21	17	9	284	185	260	218	316	361	231	299	202	80	316	101	27	44	69	76	172	202	30	39	46	46	61	51	50
7868	1	7027	TFDP1	0.975904	0.975904	yes	57	28	14	13	7	81	91	115	100	60	17	61	115	51	39	20	18	11	239	194	239	233	310	329	270	298	185	66	220	105	35	26	87	91	178	215	22	37	52	36	71	42	60
7866	1	7027	TFDP1	0.963855	0.975904	yes	70	19	20	17	8	79	64	148	99	53	7	51	110	93	52	31	22	12	233	186	208	192	330	334	246	252	174	74	245	112	36	27	70	57	130	175	22	23	30	41	59	50	36
7307	1	59307	SIGIRR	0.759036	0.915663	yes	33	18	8	12	4	95	65	104	54	37	12	49	99	30	23	14	5	9	158	150	151	135	248	299	187	214	118	42	165	65	24	20	57	56	108	143	22	23	26	27	42	25	23
7306	1	59307	SIGIRR	0.963855	0.915663	yes	61	25	22	22	17	129	93	110	77	53	27	62	151	36	38	20	15	7	271	191	223	162	320	425	196	268	147	66	165	77	27	28	71	79	137	155	26	41	26	31	65	32	35
7305	1	59307	SIGIRR	0.891566	0.915663	yes	57	15	11	27	12	131	84	103	68	56	24	63	113	45	32	17	11	6	253	162	180	169	278	369	197	246	114	42	136	67	22	17	56	85	124	173	22	34	36	27	53	42	28
7309	1	59307	SIGIRR	1	0.915663	yes	116	38	28	31	36	228	140	173	112	108	40	95	228	94	66	35	22	21	425	289	295	281	456	616	311	350	210	87	238	118	39	44	112	122	255	250	42	39	44	59	99	69	71
7308	1	59307	SIGIRR	0.963855	0.915663	yes	71	25	12	8	16	109	85	106	68	45	23	52	135	54	21	24	14	7	278	206	224	175	293	426	260	256	156	47	215	93	27	35	68	60	158	177	29	29	37	36	52	44	33
2477	1	1848	DUSP6	0.915663	0.927711	yes	62	10	16	31	16	223	225	285	232	91	30	133	225	33	21	19	19	6	177	119	148	144	259	280	153	159	184	50	429	85	39	39	118	110	308	250	31	60	56	49	71	49	79
2478	1	1848	DUSP6	0.903614	0.927711	yes	39	13	8	16	19	103	104	228	158	55	21	75	126	27	27	10	12	7	164	102	143	116	188	259	153	172	158	49	433	73	35	32	80	85	203	174	36	53	36	49	69	34	56
2476	1	1848	DUSP6	0.963855	0.927711	yes	32	8	18	23	11	161	180	316	237	60	22	100	177	39	14	17	13	6	175	137	151	165	250	349	203	206	177	75	458	104	34	28	142	103	331	297	26	60	58	70	89	50	73
2479	1	1848	DUSP6	0.927711	0.927711	yes	34	12	21	27	22	205	233	357	281	93	29	106	243	35	16	26	21	8	183	155	155	164	229	331	162	190	193	70	475	98	41	29	129	129	281	319	48	72	52	80	71	48	93
3187	1	8325	FZD8	0.120482	0.185542	no	23	9	5	4	7	29	37	51	39	21	4	36	65	27	17	8	6	2	77	71	109	73	114	126	127	132	102	36	161	56	22	14	21	33	60	77	13	20	18	22	30	25	32
3186	1	8325	FZD8	0.060241	0.185542	no	28	5	1	7	4	31	21	72	39	20	5	24	62	28	20	9	3	1	79	72	96	85	125	118	109	113	91	39	154	54	16	11	34	21	74	63	12	20	14	20	25	32	22
3188	1	8325	FZD8	0.349398	0.185542	no	22	7	5	9	7	39	51	68	77	24	4	36	66	22	21	11	9	5	96	86	110	75	157	160	112	146	107	50	161	76	19	14	41	34	68	89	19	23	20	18	44	26	29
3184	1	8325	FZD8	0.39759	0.185542	no	23	10	5	15	7	39	32	77	49	29	5	26	63	28	14	13	7	5	126	94	126	89	166	158	129	163	126	32	173	64	23	19	44	47	82	72	26	23	22	26	40	21	19
3185	1	8325	FZD8	0	0.185542	no	17	7	4	10	6	23	27	56	37	12	4	21	46	16	17	6	6	2	59	52	89	55	113	91	103	89	57	20	126	40	19	12	30	22	58	68	13	14	15	22	26	20	17
6508	1	5553	PRG2	0.0481928	0.354217	yes	20	4	2	3	8	30	25	60	39	20	4	25	41	32	26	11	7	1	57	65	102	62	154	102	97	117	84	28	133	48	10	9	30	19	66	73	11	12	16	17	36	11	21
6511	1	5553	PRG2	0.39759	0.354217	yes	25	5	2	9	7	33	31	82	78	18	3	27	77	34	19	9	10	7	99	92	129	118	192	151	150	162	139	48	212	45	21	11	38	54	81	99	17	24	14	21	51	14	34
6507	1	5553	PRG2	0	0.354217	yes	16	6	1	7	5	20	27	57	30	12	7	27	34	30	19	5	4	3	62	73	78	73	104	94	110	111	68	27	132	46	17	13	28	31	44	57	19	17	16	17	28	25	12
6510	1	5553	PRG2	0.686747	0.354217	yes	33	10	4	14	3	37	40	93	82	22	3	33	77	38	45	12	9	5	120	105	127	99	216	163	171	210	137	37	241	61	25	19	42	54	314	101	28	23	23	30	49	25	37
6509	1	5553	PRG2	0.638554	0.354217	yes	28	7	5	10	5	49	36	95	59	12	4	39	68	40	38	21	12	7	107	124	152	91	196	167	160	168	99	35	222	95	22	13	51	42	75	87	18	20	22	29	41	38	29
4068	1	7850	IL1R2	0.746988	0.751807	yes	40	13	7	15	7	53	47	112	66	20	5	59	126	59	40	19	13	13	115	132	175	114	199	199	143	184	219	237	309	115	22	20	52	92	200	185	12	23	32	31	48	21	20
4069	1	7850	IL1R2	0.614458	0.751807	yes	40	9	2	13	3	42	41	88	70	25	6	55	91	60	27	16	11	5	110	87	122	72	177	155	121	153	166	187	297	109	16	15	58	44	118	154	18	32	23	17	35	26	16
4070	1	7850	IL1R2	0.783133	0.751807	yes	37	12	3	13	5	38	46	106	73	26	9	54	95	73	56	23	9	8	111	106	122	93	208	173	152	172	209	247	326	110	18	18	58	76	166	183	22	26	25	26	55	31	30
4071	1	7850	IL1R2	0.903614	0.751807	yes	58	14	7	13	8	66	56	116	74	34	9	68	147	77	58	29	18	10	154	144	155	109	242	213	200	210	293	300	384	188	22	25	72	110	262	264	28	24	31	33	34	32	29
4072	1	7850	IL1R2	0.710843	0.751807	yes	55	20	7	24	5	48	49	105	65	17	7	62	116	69	60	29	11	11	90	81	127	90	183	182	134	155	195	203	274	120	16	23	57	88	195	220	18	28	28	20	43	28	24
211	1	91	ACVR1B	0.975904	0.93012	yes	67	11	18	23	29	113	89	99	53	42	18	44	104	78	46	34	48	18	286	193	329	243	362	453	295	339	158	67	191	92	35	35	109	110	144	134	45	37	48	58	99	44	36
213	1	91	ACVR1B	1	0.93012	yes	73	20	29	28	30	113	98	134	76	45	16	53	133	76	65	42	55	19	293	214	338	244	370	489	300	350	230	87	233	104	35	37	101	109	159	152	39	42	55	63	113	63	62
214	1	91	ACVR1B	0.73494	0.93012	yes	42	13	14	14	24	68	44	105	59	18	9	29	66	42	27	21	40	8	185	129	228	169	253	297	201	249	116	50	164	52	20	19	84	64	109	91	22	28	36	41	66	26	27
215	1	91	ACVR1B	0.975904	0.93012	yes	75	26	23	33	36	101	81	104	65	41	12	37	99	81	54	31	51	5	286	205	327	271	388	484	321	356	199	90	249	96	22	42	128	140	157	148	29	35	63	78	83	53	64
212	1	91	ACVR1B	0.963855	0.93012	yes	38	16	19	29	17	71	70	89	63	30	15	49	113	56	39	24	34	11	217	183	298	219	345	431	294	326	152	63	200	74	29	31	113	110	151	141	37	36	47	58	92	34	40
6311	1	5347	PLK1	0.506024	0.544578	yes	32	8	9	12	1	31	30	67	53	25	6	43	67	43	25	10	7	4	157	128	174	105	209	229	148	179	120	36	238	53	19	18	35	51	88	122	13	15	21	18	39	34	24
6313	1	5347	PLK1	0.638554	0.544578	yes	35	8	5	9	8	39	36	75	63	21	1	35	73	46	28	20	15	9	146	115	150	137	221	250	150	157	111	41	193	51	18	11	37	46	104	116	34	24	16	27	49	41	17
6309	1	5347	PLK1	0.385542	0.544578	yes	26	5	8	8	5	43	29	65	49	22	4	21	52	49	18	14	7	3	115	110	150	127	194	226	153	153	97	23	212	54	20	14	28	47	90	80	17	19	15	10	35	24	26
6310	1	5347	PLK1	0.542169	0.544578	yes	35	10	10	9	4	36	26	90	45	23	2	28	74	52	29	18	13	8	139	127	181	144	247	258	139	176	87	36	212	56	11	13	50	33	120	112	10	23	15	26	49	34	31
6312	1	5347	PLK1	0.650602	0.544578	yes	37	18	15	9	5	49	38	99	53	30	3	28	76	55	39	16	8	14	166	114	154	142	210	230	153	178	120	36	184	63	31	24	42	51	106	119	12	12	18	20	35	31	18
2340	1	64798	DEPTOR	0.975904	0.951807	yes	59	25	14	15	18	218	140	130	71	105	50	66	168	69	57	32	24	13	239	185	197	201	241	264	211	262	165	66	229	84	24	21	53	77	140	180	51	37	61	49	110	80	53
2339	1	64798	DEPTOR	0.939759	0.951807	yes	44	10	7	20	9	143	92	108	64	74	35	59	106	52	42	23	12	8	195	149	173	171	215	211	166	220	130	54	180	89	28	20	48	60	115	111	48	40	42	49	72	47	39
2341	1	64798	DEPTOR	0.975904	0.951807	yes	64	20	5	22	12	195	129	134	77	94	36	65	143	57	39	21	20	12	205	187	196	198	247	267	185	264	156	61	216	72	23	30	39	67	106	142	38	41	50	37	104	61	50
2342	1	64798	DEPTOR	0.939759	0.951807	yes	47	10	7	17	15	153	99	99	93	82	39	51	119	48	21	10	10	8	216	176	180	174	246	260	182	199	127	55	204	64	30	21	54	50	115	141	42	50	52	43	67	54	35
2343	1	64798	DEPTOR	0.927711	0.951807	yes	45	28	11	23	12	172	127	110	80	92	26	65	141	77	47	25	17	8	200	171	167	185	219	232	167	203	126	67	184	76	24	16	60	66	120	136	42	36	47	52	80	63	45
8143	1	7293	TNFRSF4	0.0361446	0.0722892	no	20	4	1	11	7	26	19	69	49	16	2	32	57	30	20	5	2	3	83	66	83	71	143	109	110	136	70	27	148	49	13	8	30	29	58	84	16	21	14	12	29	21	17
8141	1	7293	TNFRSF4	0.0120482	0.0722892	no	11	7	1	5	4	24	13	72	45	12	4	35	46	26	13	5	5	2	66	61	91	59	143	97	101	102	66	26	146	34	9	6	30	29	50	64	11	15	16	19	29	20	25
8142	1	7293	TNFRSF4	0.108434	0.0722892	no	21	7	2	6	5	40	26	83	65	16	6	21	53	27	22	7	6	5	94	77	89	81	130	139	116	121	89	25	175	58	16	17	26	22	70	75	14	16	19	24	36	15	21
8140	1	7293	TNFRSF4	0.108434	0.0722892	no	28	2	4	9	6	44	31	75	48	16	6	23	57	44	33	6	11	6	77	81	92	66	129	113	111	139	100	28	160	58	25	18	46	31	58	58	15	21	15	21	41	23	27
8144	1	7293	TNFRSF4	0.0963855	0.0722892	no	20	5	2	6	5	30	33	76	45	19	3	25	63	43	21	9	3	1	95	81	112	75	185	126	133	134	90	32	185	74	26	9	41	28	76	62	16	33	11	20	40	24	16
1588	1	928	CD9	1	0.980723	yes	214	63	61	60	17	277	171	201	191	86	35	74	198	208	132	89	13	46	655	399	684	512	764	1179	635	716	349	120	352	237	27	31	74	69	194	182	42	56	61	32	129	124	67
1587	1	928	CD9	0.975904	0.980723	yes	130	52	52	53	10	233	171	231	193	69	24	89	219	138	86	57	16	19	649	389	627	523	802	1072	668	732	273	91	330	144	22	24	63	62	213	187	42	40	48	30	78	100	46
1586	1	928	CD9	0.975904	0.980723	yes	285	89	87	84	14	252	164	181	126	115	39	83	217	317	234	129	16	75	603	371	642	452	674	898	535	577	273	101	302	175	28	27	64	60	167	136	40	48	45	20	113	120	67
1590	1	928	CD9	1	0.980723	yes	255	95	120	116	23	539	406	426	351	191	74	216	415	309	230	119	16	58	1446	935	1460	1103	1642	2309	1239	1490	550	185	534	312	41	73	68	133	346	380	79	86	109	42	151	205	118
1589	1	928	CD9	0.951807	0.980723	yes	239	78	96	98	10	275	138	154	123	92	44	76	200	350	226	125	22	75	525	344	571	403	544	832	492	546	274	99	290	174	20	31	47	57	153	141	47	46	39	22	113	107	60
8341	1	92104	TTC30A	0.39759	0.310843	yes	24	10	3	11	11	32	33	87	45	23	4	33	73	39	18	12	8	1	116	103	132	95	185	147	144	164	109	44	162	67	21	11	43	38	90	106	21	29	28	24	55	24	32
8338	1	92104	TTC30A	0.361446	0.310843	yes	19	9	5	5	12	41	37	63	56	24	6	28	78	26	22	11	7	7	105	89	117	79	172	130	127	154	95	36	171	60	17	14	49	32	64	115	13	19	19	27	37	21	26
8342	1	92104	TTC30A	0.144578	0.310843	yes	20	4	3	9	6	30	26	66	36	19	3	28	55	30	18	7	6	6	99	77	111	56	134	120	106	127	79	35	157	46	24	17	39	35	76	61	16	16	17	32	29	19	17
8339	1	92104	TTC30A	0.253012	0.310843	yes	22	6	3	9	4	51	37	69	55	17	5	27	68	34	26	19	7	2	88	84	114	96	184	129	131	132	99	29	164	63	19	17	41	46	94	92	15	14	17	17	30	17	26
8340	1	92104	TTC30A	0.39759	0.310843	yes	28	12	8	9	7	41	31	84	66	22	5	36	75	43	19	16	3	5	115	98	109	87	173	141	139	163	99	41	184	60	19	19	54	49	81	93	18	17	16	22	41	26	19
7956	1	201633	TIGIT	0.289157	0.180723	no	27	4	5	10	4	48	31	75	64	23	6	45	63	34	18	10	7	3	112	109	131	90	167	136	118	159	77	23	164	69	24	15	33	45	67	80	21	18	14	19	43	19	16
7958	1	201633	TIGIT	0.168675	0.180723	no	22	9	8	9	2	45	34	90	60	13	7	35	78	25	28	9	6	2	95	87	130	80	156	143	135	134	86	34	161	60	27	18	37	35	74	69	19	19	18	18	36	18	21
7957	1	201633	TIGIT	0.0843373	0.180723	no	17	9	1	10	5	31	24	80	49	19	2	19	57	39	14	11	9	2	80	80	107	65	142	132	107	114	89	22	152	62	14	22	38	34	58	68	16	17	16	12	32	17	9
7960	1	201633	TIGIT	0.13253	0.180723	no	22	8	2	6	9	29	28	83	60	10	4	31	76	36	28	12	5	3	85	85	114	86	148	134	119	127	104	33	165	66	26	17	40	22	61	78	19	15	17	21	41	21	17
7959	1	201633	TIGIT	0.228916	0.180723	no	26	8	7	11	10	27	30	94	71	9	3	28	80	36	21	14	7	3	90	91	85	69	138	134	129	124	98	43	140	54	20	18	47	39	75	68	22	15	14	28	36	18	22
4818	1	11026	LILRA3	0.060241	0.060241	no	14	3	1	5	4	26	36	77	49	14	3	17	50	30	18	3	9	2	71	71	94	71	127	103	104	143	85	30	152	57	12	15	29	28	64	56	14	19	18	13	32	9	23
3846	1	3437	IFIT3	0.481928	0.431325	yes	33	12	7	14	10	34	27	70	75	21	5	23	55	37	33	18	9	12	127	83	109	109	189	129	143	170	106	44	180	67	18	13	122	143	216	263	62	36	62	65	45	22	19
3849	1	3437	IFIT3	0.542169	0.431325	yes	32	15	6	16	4	44	32	77	59	18	11	26	78	42	23	14	14	12	119	90	111	96	165	121	161	127	103	33	173	70	15	14	134	155	260	302	73	49	82	86	36	23	21
3850	1	3437	IFIT3	0.373494	0.431325	yes	26	6	7	9	8	40	38	70	55	12	13	36	62	36	27	13	7	7	95	83	109	94	166	145	135	140	75	33	162	38	14	19	121	142	210	247	52	47	51	85	43	29	21
3847	1	3437	IFIT3	0.421687	0.431325	yes	39	7	4	12	6	38	32	72	81	24	6	26	66	21	26	14	9	10	115	86	112	74	191	139	154	136	87	32	154	65	15	19	165	179	246	295	60	61	84	92	39	19	25
3848	1	3437	IFIT3	0.337349	0.431325	yes	23	10	6	7	5	32	46	86	69	15	2	25	56	29	25	14	11	3	130	74	111	78	162	122	130	160	94	37	169	57	21	22	95	131	190	264	51	37	58	97	33	21	24
8423	1	29089	UBE2T	0.542169	0.39759	yes	33	13	8	15	11	39	39	77	43	42	7	21	73	68	32	22	8	12	147	124	153	115	197	195	156	177	112	27	175	48	21	16	39	43	80	122	22	21	12	30	52	30	29
8422	1	29089	UBE2T	0.325301	0.39759	yes	25	10	4	12	4	43	31	74	50	33	8	23	60	42	27	14	8	7	127	95	131	118	187	229	127	137	86	28	180	50	18	10	33	41	78	92	12	14	9	18	46	22	26
8424	1	29089	UBE2T	0.26506	0.39759	yes	18	9	2	6	6	47	28	73	43	19	5	38	53	34	20	13	10	8	97	87	106	87	192	176	140	179	87	32	154	63	31	10	41	34	88	79	15	21	18	20	46	29	21
8425	1	29089	UBE2T	0.445783	0.39759	yes	28	20	10	8	7	45	29	69	49	37	16	26	76	44	29	17	11	6	141	113	129	123	160	230	146	161	102	30	162	50	26	14	36	30	99	116	16	19	27	26	39	38	27
8426	1	29089	UBE2T	0.409639	0.39759	yes	30	17	8	12	4	41	28	77	36	35	10	31	74	39	32	13	14	5	116	120	136	109	187	184	128	167	83	28	146	54	13	19	34	29	74	82	20	16	16	21	37	36	19
999	1	93589	CACNA2D4	0.0843373	0.0554217	no	31	12	4	8	2	39	35	85	47	20	3	29	77	25	22	6	8	5	83	75	103	87	180	126	130	144	94	26	163	57	18	13	42	28	60	76	19	16	24	19	31	25	23
1001	1	93589	CACNA2D4	0.0722892	0.0554217	no	20	4	3	10	3	34	21	64	37	13	6	36	61	26	23	11	8	4	95	67	114	63	131	115	115	144	90	36	139	46	16	9	36	29	61	66	14	18	15	18	36	17	24
1000	1	93589	CACNA2D4	0.0120482	0.0554217	no	14	7	3	7	4	37	34	69	40	16	4	32	56	18	16	9	7	1	78	63	97	72	142	134	109	120	78	25	136	60	21	15	39	32	57	54	17	18	15	15	31	16	16
997	1	93589	CACNA2D4	0.0843373	0.0554217	no	19	8	3	7	6	37	36	80	48	17	8	31	73	40	18	8	9	2	96	84	100	52	129	129	115	128	95	34	159	60	21	20	38	34	61	84	17	19	10	21	35	17	26
998	1	93589	CACNA2D4	0.0240964	0.0554217	no	15	7	2	8	2	24	16	63	56	13	8	23	45	28	17	8	7	7	99	66	90	70	123	118	96	113	61	29	157	40	13	16	40	33	70	57	18	17	10	11	25	14	17
505	1	429	ASCL1	0.0361446	0.13253	no	21	3	14	8	4	31	28	63	39	8	4	33	50	25	19	9	4	2	67	71	97	65	126	124	75	122	87	25	128	62	15	14	40	27	53	63	11	17	14	24	24	13	19
508	1	429	ASCL1	0.26506	0.13253	no	29	11	6	5	6	29	31	107	51	21	7	32	66	35	22	9	12	9	100	95	145	103	160	145	169	163	101	33	183	58	23	17	43	41	79	87	21	16	21	26	45	30	22
507	1	429	ASCL1	0.0722892	0.13253	no	18	7	4	10	6	37	31	76	48	25	8	33	68	32	16	6	7	3	98	84	114	70	154	124	111	145	87	43	168	65	15	19	27	37	67	78	17	20	8	25	27	20	21
506	1	429	ASCL1	0.0963855	0.13253	no	22	7	4	5	2	46	33	66	59	18	4	31	58	36	15	13	7	5	65	100	113	78	156	112	134	132	87	21	155	55	16	12	34	31	82	91	15	12	13	21	27	18	21
504	1	429	ASCL1	0.192771	0.13253	no	24	10	3	13	10	36	44	83	55	19	5	27	69	34	17	13	7	3	107	90	104	86	181	129	142	137	80	36	202	65	24	13	41	36	82	99	17	18	14	20	30	24	29
3761	1	3385	ICAM3	0.349398	0.612048	yes	28	12	6	9	7	28	37	71	57	18	4	34	69	32	14	13	7	8	140	91	123	104	172	124	121	140	93	50	176	52	29	18	35	30	68	96	20	25	14	27	37	28	15
3762	1	3385	ICAM3	0.903614	0.612048	yes	34	17	16	21	8	64	52	110	51	30	6	42	93	58	44	16	10	7	154	126	155	168	245	292	216	228	152	59	234	89	18	24	56	57	117	135	19	27	23	36	52	28	33
3760	1	3385	ICAM3	0.46988	0.612048	yes	32	12	4	8	2	39	38	86	62	22	7	30	79	31	30	12	6	3	143	111	131	100	191	179	158	181	118	32	188	67	25	18	46	35	69	100	23	23	17	24	49	13	25
3763	1	3385	ICAM3	0.807229	0.612048	yes	42	8	10	19	9	53	48	100	58	34	8	45	85	42	28	19	10	5	160	150	146	136	251	241	205	196	126	48	170	68	20	13	54	54	115	123	28	25	28	32	50	29	22
3759	1	3385	ICAM3	0.53012	0.612048	yes	26	9	4	14	6	37	39	107	52	20	6	35	81	27	16	8	8	3	131	102	131	99	203	181	146	191	115	35	214	79	26	21	47	51	91	112	24	27	25	18	30	27	29
6820	1	5903	RANBP2	1	0.980723	yes	98	27	41	26	20	407	272	208	141	161	58	159	350	163	113	78	27	42	565	376	380	356	613	578	578	609	231	84	302	133	45	64	113	88	165	186	34	47	44	62	125	77	62
[truncated: 6,660 more rows]
[truncated: 40 more columns]

## Sheet: S3 Filtered Metadata
aoi_id	study_id	slide_id	segment	anatomic_subtype	histology	path	histpath	carcinoma	AOISurfaceArea	AOINucleiCount	ROICoordinateX	ROICoordinateY	RawReads	AlignedReads	DeduplicatedReads	TrimmedReads	StitchedReads	SequencingSaturation	UMIQ30	RTSQ30	GeoMxNgsPipelineVersion	snauc	negprobe_counts	negprobe_geomean	negprobe_lod	pct_expressed	q3	num_counts	snr	q3snr	q3diff	qcfail
ipmn_s01_r001_panck	ipmn	1	panck	branch_duct	intestinal	hgd	panck_inthgd	no	107348	906	38781	42197	4594000	4467267	442279	4578973	4548596	90.3727	0.9912	0.9909	"GeoMx_NGS_Pipeline_2.2.0.2"	0.825592	1344	17.1801	25.2	0.570014	43	442280	329.077	2.50289	25.8199	FALSE
ipmn_s01_r002_panck	ipmn	1	panck	branch_duct	intestinal	hgd	panck_inthgd	no	69275.1	641	40902	38802	1787771	1740291	151044	1783240	1772252	91.5513	0.9924	0.992	"GeoMx_NGS_Pipeline_2.2.0.2"	0.781687	460	5.45101	10	0.455033	15	151053	328.376	2.75178	9.54899	FALSE
ipmn_s01_r003_panck	ipmn	1	panck	branch_duct	intestinal	hgd	panck_inthgd	no	36054.4	331	40306	46282	1871995	1820512	148179	1866831	1854061	92.0844	0.9913	0.9914	"GeoMx_NGS_Pipeline_2.2.0.2"	0.803952	192	2.17239	4	0.590284	11	148357	772.693	5.06354	8.82761	FALSE
ipmn_s01_r004_panck	ipmn	1	panck	branch_duct	intestinal	hgd	panck_inthgd	no	64982	533	41183	40205	1889242	1836397	166489	1883754	1870706	91.1875	0.9918	0.9913	"GeoMx_NGS_Pipeline_2.2.0.2"	0.781703	500	6.13916	10	0.504776	17	166493	332.986	2.76911	10.8608	FALSE
ipmn_s01_r005_panck	ipmn	1	panck	branch_duct	gf	lgd	panck_intlgd	no	11902.4	109	7131	40921	2096809	2031058	151510	2085525	2067315	92.7743	0.9915	0.9905	"GeoMx_NGS_Pipeline_2.2.0.2"	0.771834	357	4.26687	7	0.527144	13	151533	424.462	3.04673	8.73313	FALSE
ipmn_s02_r002_panck	ipmn	2	panck	mixed_type	intestinal	hgd	panck_inthgd	no	119485	1392	3512	20050	11208415	10903244	1055197	11173436	11101937	90.5857	0.9912	0.9902	"GeoMx_NGS_Pipeline_2.2.0.2"	0.837	2318	30.1829	38	0.672414	94	1055198	455.219	3.11435	63.8171	FALSE
ipmn_s02_r003_panck	ipmn	2	panck	mixed_type	intestinal	hgd	panck_inthgd	no	66967.6	768	4728	21403	13343192	12998555	970098	13306356	13229748	92.7296	0.9914	0.991	"GeoMx_NGS_Pipeline_2.2.0.2"	0.811916	2035	26.0537	35.6	0.630941	86	970098	476.707	3.30087	59.9463	FALSE
ipmn_s02_r005_panck	ipmn	2	panck	mixed_type	intestinal	hgd	panck_inthgd	no	88342.4	633	21398	37147	17912380	17435504	1454689	17860990	17756384	91.8789	0.9914	0.9912	"GeoMx_NGS_Pipeline_2.2.0.2"	0.776991	5292	69.2569	88.2	0.520154	128	1454689	274.885	1.84819	58.7431	FALSE
ipmn_s02_r006_panck	ipmn	2	panck	mixed_type	intestinal	hgd	panck_inthgd	no	79255.7	634	22610	41394	13363439	13009528	1034639	13323422	13245914	92.2577	0.9912	0.991	"GeoMx_NGS_Pipeline_2.2.0.2"	0.794279	3398	44.3811	57	0.562325	91	1034639	304.485	2.05042	46.6189	FALSE
ipmn_s02_r007_panck	ipmn	2	panck	mixed_type	gf	lgd	panck_intlgd	no	45755.4	340	10737	28752	3061759	2982256	370750	3054820	3036049	87.8909	0.9914	0.9908	"GeoMx_NGS_Pipeline_2.2.0.2"	0.782827	1219	15.3546	23	0.517008	38	370751	304.144	2.47483	22.6454	FALSE
ipmn_s02_r008_panck	ipmn	2	panck	mixed_type	gf	lgd	panck_intlgd	no	23910.2	272	10951	31205	1894504	1835874	133636	1888090	1870341	92.9461	0.991	0.9905	"GeoMx_NGS_Pipeline_2.2.0.2"	0.768666	310	3.4925	7	0.483924	14	133680	431.226	4.00859	10.5075	FALSE
ipmn_s02_r010_panck	ipmn	2	panck	mixed_type	intestinal	lgd	panck_intlgd	no	92189.4	618	30018	33255	5950854	5791065	496838	5934546	5899102	91.651	0.991	0.9905	"GeoMx_NGS_Pipeline_2.2.0.2"	0.738506	1999	25.7637	34	0.479497	46	496839	248.544	1.78546	20.2363	FALSE
ipmn_s02_r011_panck	ipmn	2	panck	mixed_type	intestinal	lgd	panck_intlgd	no	150628	1387	28156	34523	12509431	12147252	1104698	12451964	12371752	91.1691	0.9915	0.9905	"GeoMx_NGS_Pipeline_2.2.0.2"	0.739226	4615	60.3814	76.6	0.470527	102	1104699	239.371	1.68926	41.6186	FALSE
ipmn_s03_r002_panck	ipmn	3	panck	main_duct	intestinal	hgd	panck_inthgd	no	81698.1	871	9533	41178	8470216	8250148	600624	8448417	8400730	92.909	0.9915	0.991	"GeoMx_NGS_Pipeline_2.2.0.2"	0.838355	1865	24.0586	34	0.57281	56	600625	322.051	2.32765	31.9414	FALSE
ipmn_s03_r003_panck	ipmn	3	panck	main_duct	intestinal	hgd	panck_inthgd	no	60675.6	716	9579	42548	3832215	3712036	396086	3803321	3779794	89.6643	0.9911	0.9895	"GeoMx_NGS_Pipeline_2.2.0.2"	0.838773	1172	14.6982	22	0.598788	37	396088	337.959	2.51732	22.3018	FALSE
ipmn_s03_r004_panck	ipmn	3	panck	main_duct	intestinal	hgd	panck_inthgd	no	58229.1	725	7871	44553	2570350	2501129	225920	2562654	2547479	91.2105	0.992	0.9915	"GeoMx_NGS_Pipeline_2.2.0.2"	0.833002	510	5.97195	10.6	0.623253	20	225926	442.992	3.34899	14.0281	FALSE
ipmn_s03_r009_panck	ipmn	3	panck	main_duct	gf	lgd	panck_intlgd	no	28296.9	251	21672	22795	1775630	1724406	168963	1769851	1757197	90.4843	0.9909	0.9908	"GeoMx_NGS_Pipeline_2.2.0.2"	0.843787	430	5.23042	8	0.669618	17	168968	392.949	3.25021	11.7696	FALSE
ipmn_s03_r010_panck	ipmn	3	panck	main_duct	intestinal	hgd	panck_inthgd	no	42510.2	494	7316	44768	1176066	1136345	101731	1173302	1164893	91.3499	0.9913	0.9916	"GeoMx_NGS_Pipeline_2.2.0.2"	0.794864	228	2.66124	5	0.519455	9	101838	446.658	3.38188	6.33876	FALSE
ipmn_s04_r001_panck	ipmn	4	panck	mixed_type	intestinal	hgd	panck_inthgd	no	142080	1038	22135	41615	14194054	13794092	1735079	14145653	14049964	87.776	0.9912	0.9907	"GeoMx_NGS_Pipeline_2.2.0.2"	0.798223	6340	83.175	104	0.560927	172	1735079	273.672	2.06793	88.825	FALSE
ipmn_s04_r003_panck	ipmn	4	panck	mixed_type	intestinal	hgd	panck_inthgd	no	113689	970	24431	34334	9250756	8973768	1258003	9217450	9145942	86.4011	0.9913	0.9909	"GeoMx_NGS_Pipeline_2.2.0.2"	0.729539	5951	77.894	101.6	0.428122	131	1258004	211.394	1.68177	53.106	FALSE
ipmn_s04_r005_panck	ipmn	4	panck	mixed_type	intestinal	hgd	panck_inthgd	no	109016	880	24593	25814	16554283	16104799	1677044	16512115	16407549	89.8694	0.9915	0.9908	"GeoMx_NGS_Pipeline_2.2.0.2"	0.737111	7954	103.863	132.6	0.457596	175	1677044	210.843	1.68491	71.137	FALSE
ipmn_s04_r006_panck	ipmn	4	panck	mixed_type	intestinal	hgd	panck_inthgd	no	79004.2	649	25829	23193	18148619	17645849	1366889	18088608	17968796	92.4684	0.9908	0.9902	"GeoMx_NGS_Pipeline_2.2.0.2"	0.767925	5512	71.8414	96.6	0.476584	140	1366889	247.984	1.94874	68.1586	FALSE
ipmn_s04_r007_panck	ipmn	4	panck	mixed_type	intestinal	lgd	panck_intlgd	no	171728	1283	15212	36984	18245881	17697901	2196480	18151745	18028481	87.9618	0.9915	0.99	"GeoMx_NGS_Pipeline_2.2.0.2"	0.692997	11571	151.252	188.6	0.428122	235	2196480	189.826	1.5537	83.7484	FALSE
ipmn_s04_r009_panck	ipmn	4	panck	mixed_type	intestinal	lgd	panck_intlgd	no	174332	1110	17377	41634	16217352	15769215	2314834	16170608	16068892	85.7262	0.9918	0.9914	"GeoMx_NGS_Pipeline_2.2.0.2"	0.759351	9121	119.346	156	0.476701	236	2314834	253.792	1.97745	116.654	FALSE
ipmn_s04_r011_panck	ipmn	4	panck	mixed_type	intestinal	lgd	panck_intlgd	no	155984	1020	15291	40099	14943748	14504767	1885310	14899548	14790946	87.384	0.9909	0.99	"GeoMx_NGS_Pipeline_2.2.0.2"	0.707003	9040	117.761	148.8	0.432782	191	1885310	208.552	1.62193	73.2392	FALSE
ipmn_s04_r012_panck	ipmn	4	panck	mixed_type	intestinal	lgd	panck_intlgd	no	159344	1280	17430	39056	16744493	16261916	2013426	16694120	16576488	87.9756	0.9912	0.9908	"GeoMx_NGS_Pipeline_2.2.0.2"	0.725002	9972	130.732	164	0.450955	215	2013427	201.908	1.64459	84.2683	FALSE
ipmn_s05_r001_panck	ipmn	5	panck	main_duct	pb	hgd	panck_pbhgd	yes	107435	865	5917	47641	15560237	15137353	1584476	15510889	15417129	89.8171	0.9913	0.991	"GeoMx_NGS_Pipeline_2.2.0.2"	0.734587	6631	87.0198	108	0.474021	145	1584476	238.95	1.66629	57.9802	FALSE
ipmn_s05_r003_panck	ipmn	5	panck	main_duct	pb	hgd	panck_pbhgd	yes	59802.4	478	7549	48745	6878098	6678743	669350	6854031	6806108	90.2684	0.9911	0.9904	"GeoMx_NGS_Pipeline_2.2.0.2"	0.779769	2142	27.7428	36.6	0.558248	58	669350	312.488	2.09063	30.2572	FALSE
ipmn_s05_r005_panck	ipmn	5	panck	main_duct	pb	hgd	panck_pbhgd	yes	147314	795	15052	27066	18156214	17645229	2124234	18097124	17973003	88.3002	0.9912	0.9908	"GeoMx_NGS_Pipeline_2.2.0.2"	0.684777	11840	155.627	192	0.367544	215	2124234	179.412	1.3815	59.3725	FALSE
ipmn_s05_r006_panck	ipmn	5	panck	main_duct	pb	hgd	panck_pbhgd	yes	117636	656	10081	43688	8458380	8216012	995327	8429934	8369795	88.2327	0.9912	0.9907	"GeoMx_NGS_Pipeline_2.2.0.2"	0.733732	4047	52.8564	67.2	0.458295	89	995328	245.942	1.68381	36.1436	FALSE
ipmn_s05_r007_panck	ipmn	5	panck	main_duct	gf	lgd	panck_pblgd	yes	50931	215	4707	27074	2468860	2401192	285042	2461666	2445737	88.4545	0.991	0.9902	"GeoMx_NGS_Pipeline_2.2.0.2"	0.679276	1403	17.794	25	0.358108	29	285043	203.167	1.62977	11.206	FALSE
ipmn_s05_r009_panck	ipmn	5	panck	main_duct	gf	lgd	panck_pblgd	yes	69690.9	392	2545	29162	3413178	3306745	295840	3392039	3366029	91.3324	0.9911	0.9891	"GeoMx_NGS_Pipeline_2.2.0.2"	0.774107	968	12.2941	18	0.501514	28	295841	305.621	2.27752	15.7059	FALSE
ipmn_s06_r001_panck	ipmn	6	panck	main_duct	pb	hgd	panck_pbhgd	yes	122524	730	19501	20108	8331086	8092569	837171	8303160	8247116	89.9512	0.9903	0.9898	"GeoMx_NGS_Pipeline_2.2.0.2"	0.7406	2756	36.015	46	0.499185	70	837171	303.763	1.94364	33.985	FALSE
ipmn_s06_r003_panck	ipmn	6	panck	main_duct	pb	hgd	panck_pbhgd	yes	136630	757	21208	18884	7823630	7605641	827203	7800562	7749555	89.4269	0.9914	0.9911	"GeoMx_NGS_Pipeline_2.2.0.2"	0.735125	2481	32.2726	41.6	0.510019	69	827203	333.415	2.13804	36.7274	FALSE
ipmn_s06_r004_panck	ipmn	6	panck	main_duct	pb	hgd	panck_pbhgd	yes	207465	1288	13670	23911	12795305	12417877	1375775	12753570	12661671	89.2478	0.9914	0.9912	"GeoMx_NGS_Pipeline_2.2.0.2"	0.768997	4921	64.088	82	0.520503	128	1375776	279.572	1.99725	63.912	FALSE
ipmn_s06_r006_panck	ipmn	6	panck	main_duct	pb	hgd	panck_pbhgd	yes	194721	1285	14553	25694	13347140	12950743	1555493	13283738	13197079	88.3459	0.9917	0.9906	"GeoMx_NGS_Pipeline_2.2.0.2"	0.76147	5462	71.3205	89	0.532968	146	1555494	284.785	2.0471	74.6795	FALSE
ipmn_s06_r007_panck	ipmn	6	panck	main_duct	gf	lgd	panck_pblgd	yes	41851	296	26119	28925	3365727	3268872	294175	3355599	3329326	91.2597	0.9911	0.9905	"GeoMx_NGS_Pipeline_2.2.0.2"	0.677301	1200	15.1922	23	0.319432	26	294175	245.146	1.71141	10.8078	FALSE
ipmn_s06_r008_panck	ipmn	6	panck	main_duct	gf	lgd	panck_pblgd	yes	44220.6	271	24688	28687	2848829	2769210	329627	2841531	2820374	88.4294	0.9914	0.9919	"GeoMx_NGS_Pipeline_2.2.0.2"	0.662018	1365	17.6477	23	0.400862	29	329628	241.486	1.64327	11.3523	FALSE
ipmn_s06_r010_panck	ipmn	6	panck	main_duct	gf	lgd	panck_pblgd	yes	45653.6	306	25717	30657	4542683	4403756	384833	4529314	4486810	91.5285	0.9916	0.9911	"GeoMx_NGS_Pipeline_2.2.0.2"	0.756859	1039	13.3427	18	0.528658	30	384834	370.389	2.24843	16.6573	FALSE
ipmn_s06_r011_panck	ipmn	6	panck	main_duct	gf	lgd	panck_pblgd	yes	57301.2	377	22227	25745	5008717	4880592	403238	4997325	4968446	91.9493	0.9916	0.9911	"GeoMx_NGS_Pipeline_2.2.0.2"	0.733399	1293	16.4529	23.6	0.473089	35	403240	311.864	2.12728	18.5471	FALSE
ipmn_s07_r002_panck	ipmn	7	panck	mixed_type	pb	hgd	panck_pbhgd	no	119282	726	13759	25305	8475966	8244183	616785	8452739	8402105	92.7231	0.9913	0.9919	"GeoMx_NGS_Pipeline_2.2.0.2"	0.74768	2442	31.7047	42	0.486253	61	616786	252.574	1.924	29.2953	FALSE
ipmn_s07_r003_panck	ipmn	7	panck	mixed_type	pb	hgd	panck_pbhgd	no	48565.6	367	17683	58128	5700549	5551742	453140	5685757	5653236	92.0509	0.991	0.9913	"GeoMx_NGS_Pipeline_2.2.0.2"	0.759016	1409	18.048	25	0.505825	40	453141	321.605	2.21631	21.952	FALSE
ipmn_s07_r005_panck	ipmn	7	panck	mixed_type	pb	hgd	panck_pbhgd	no	93833.8	560	16393	59299	5620597	5467323	411140	5603496	5569439	92.6851	0.9912	0.9908	"GeoMx_NGS_Pipeline_2.2.0.2"	0.746871	1462	18.7185	27.6	0.439306	38	411141	281.218	2.03008	19.2815	FALSE
ipmn_s07_r006_panck	ipmn	7	panck	mixed_type	pb	hgd	panck_pbhgd	no	72996.1	463	16037	58995	7035289	6829985	523222	6999523	6958342	92.5629	0.9912	0.9901	"GeoMx_NGS_Pipeline_2.2.0.2"	0.789578	1693	21.7726	30.6	0.532735	47	523222	309.05	2.15868	25.2274	FALSE
ipmn_s07_r008_panck	ipmn	7	panck	mixed_type	gf	lgd	panck_pblgd	no	107216	488	19281	27621	4350162	4224362	420309	4337671	4305333	90.3381	0.9913	0.9906	"GeoMx_NGS_Pipeline_2.2.0.2"	0.737977	1652	21.1631	30	0.409716	38	420310	254.425	1.79558	16.8369	FALSE
ipmn_s07_r010_panck	ipmn	7	panck	mixed_type	gf	lgd	panck_pblgd	no	37257.8	189	25538	26567	2928653	2850825	232697	2920470	2902397	92.0545	0.9914	0.991	"GeoMx_NGS_Pipeline_2.2.0.2"	0.685651	1089	13.6935	19	0.385951	23	232698	213.68	1.67962	9.30645	FALSE
ipmn_s08_r001_panck	ipmn	8	panck	main_duct	pb	hgd	panck_pbhgd	yes	66444.6	752	30172	66597	3452203	3351912	277623	3440948	3414668	91.9581	0.9914	0.9909	"GeoMx_NGS_Pipeline_2.2.0.2"	0.733385	830	10.4314	15.6	0.474487	23	277624	334.487	2.20488	12.5686	FALSE
ipmn_s08_r003_panck	ipmn	8	panck	main_duct	pb	hgd	panck_pbhgd	yes	36643.5	386	33286	45445	2952652	2871839	192666	2944140	2925973	93.4748	0.9914	0.9911	"GeoMx_NGS_Pipeline_2.2.0.2"	0.698757	522	6.17138	10	0.415191	16	192676	369.111	2.59262	9.82862	FALSE
ipmn_s08_r004_panck	ipmn	8	panck	main_duct	pb	hgd	panck_pbhgd	yes	57642.3	614	15387	59877	3192794	3099599	256287	3182331	3158908	91.973	0.9913	0.991	"GeoMx_NGS_Pipeline_2.2.0.2"	0.688698	1113	14.1501	21	0.368709	26	256288	230.268	1.83744	11.8499	FALSE
ipmn_s08_r007_panck	ipmn	8	panck	main_duct	gf	lgd	panck_pblgd	yes	68982	491	29788	55378	3869201	3755673	297115	3857299	3827891	92.321	0.9918	0.9913	"GeoMx_NGS_Pipeline_2.2.0.2"	0.736744	1164	15.1077	19.6	0.534716	28	297116	255.254	1.85336	12.8923	FALSE
ipmn_s08_r008_panck	ipmn	8	panck	main_duct	gf	lgd	panck_pblgd	yes	25859.2	329	27617	34728	3332531	3245721	245234	3323673	3304252	92.6412	0.9918	0.9915	"GeoMx_NGS_Pipeline_2.2.0.2"	0.739073	756	9.37764	15	0.405755	20	245236	324.386	2.13273	10.6224	FALSE
ipmn_s08_r015_panck	ipmn	8	panck	main_duct	gf	lgd	panck_pblgd	yes	29380.2	326	26408	34367	4041170	3930609	275489	4025679	4001587	93.1829	0.9912	0.9901	"GeoMx_NGS_Pipeline_2.2.0.2"	0.72773	858	10.7936	16.6	0.452703	24	275490	321.084	2.22353	13.2064	FALSE
ipmn_s09_r001_panck	ipmn	9	panck	main_duct	intestinal	lgd	panck_intlgd	no	103158	614	16032	23728	12501913	12168423	949104	12468867	12395361	92.4083	0.9911	0.9917	"GeoMx_NGS_Pipeline_2.2.0.2"	0.846938	2410	31.2561	41.6	0.652726	87	949105	393.82	2.78346	55.7439	FALSE
ipmn_s09_r002_panck	ipmn	9	panck	main_duct	intestinal	lgd	panck_intlgd	no	179692	1000	16056	26959	21683707	21099278	1703187	21619974	21490144	92.1453	0.9909	0.9903	"GeoMx_NGS_Pipeline_2.2.0.2"	0.829285	5403	70.6646	88	0.626864	161	1703188	315.23	2.27837	90.3354	FALSE
ipmn_s09_r004_panck	ipmn	9	panck	main_duct	intestinal	lgd	panck_intlgd	no	131270	808	12549	49875	23289799	22648709	2237710	23224098	23074438	90.3919	0.9911	0.9915	"GeoMx_NGS_Pipeline_2.2.0.2"	0.797156	6962	91.0585	116.2	0.554753	205	2237710	321.418	2.2513	113.941	FALSE
ipmn_s09_r006_panck	ipmn	9	panck	main_duct	intestinal	lgd	panck_intlgd	no	168566	921	16160	54486	31024306	30169169	2767056	30928232	30723186	91.081	0.9908	0.9903	"GeoMx_NGS_Pipeline_2.2.0.2"	0.80076	7536	98.8677	124.6	0.57514	253	2767056	367.178	2.55897	154.132	FALSE
ipmn_s09_r007_panck	ipmn	9	panck	main_duct	intestinal	hgd	panck_inthgd	no	100992	763	14216	59079	21469990	20880862	1924671	21409109	21277622	91.0355	0.991	0.9919	"GeoMx_NGS_Pipeline_2.2.0.2"	0.788395	5204	68.2151	85.6	0.574091	164	1924672	369.845	2.40416	95.7849	FALSE
ipmn_s09_r009_panck	ipmn	9	panck	main_duct	intestinal	hgd	panck_inthgd	no	177580	1625	15574	36024	20345985	19776587	2088870	20257808	20142498	89.7333	0.9913	0.9906	"GeoMx_NGS_Pipeline_2.2.0.2"	0.84389	4514	58.8766	74	0.655522	167	2088870	462.754	2.83644	108.123	FALSE
ipmn_s09_r010_panck	ipmn	9	panck	main_duct	intestinal	hgd	panck_inthgd	no	181541	1450	14060	47492	49494068	48117806	3863365	49340621	49016110	92.1943	0.9907	0.9908	"GeoMx_NGS_Pipeline_2.2.0.2"	0.812233	8535	111.895	136.8	0.62302	312	3863365	452.65	2.78832	200.105	FALSE
ipmn_s09_r011_panck	ipmn	9	panck	main_duct	intestinal	hgd	panck_inthgd	no	122966	852	11975	28203	20018060	19487763	1574326	19970662	19855396	92.1355	0.9907	0.9914	"GeoMx_NGS_Pipeline_2.2.0.2"	0.787499	6146	80.3656	98.6	0.576654	154	1574327	256.155	1.91624	73.6344	FALSE
ipmn_s10_r001_panck	ipmn	10	panck	branch_duct	pb	hgd	panck_pbhgd	no	79238.8	761	32484	37700	9357832	9107147	926614	9333344	9278158	90.098	0.9913	0.9919	"GeoMx_NGS_Pipeline_2.2.0.2"	0.732798	3884	50.6431	65	0.483108	95	926615	238.572	1.87587	44.3569	FALSE
ipmn_s10_r003_panck	ipmn	10	panck	branch_duct	pb	hgd	panck_pbhgd	no	76351.8	628	31298	39325	6699482	6507081	611136	6676107	6630902	90.8779	0.9917	0.9911	"GeoMx_NGS_Pipeline_2.2.0.2"	0.756059	2295	29.8577	38.6	0.534716	61	611137	266.291	2.04302	31.1423	FALSE
ipmn_s10_r005_panck	ipmn	10	panck	branch_duct	pb	hgd	panck_pbhgd	no	58283.7	454	31937	41595	4522933	4393129	564082	4507821	4475197	87.5284	0.9904	0.9904	"GeoMx_NGS_Pipeline_2.2.0.2"	0.76617	2122	27.4606	36.6	0.530056	59	564083	265.826	2.14854	31.5394	FALSE
ipmn_s10_r006_panck	ipmn	10	panck	branch_duct	pb	hgd	panck_pbhgd	no	49588.7	425	32722	40705	6383485	6205305	606164	6363295	6321757	90.5042	0.9911	0.9907	"GeoMx_NGS_Pipeline_2.2.0.2"	0.772556	2191	28.506	37.6	0.544734	64	606165	276.661	2.24514	35.494	FALSE
ipmn_s10_r007_panck	ipmn	10	panck	branch_duct	gf	lgd	panck_pblgd	no	113007	655	16006	55882	4499977	4372009	604277	4486818	4455621	86.5716	0.9913	0.9909	"GeoMx_NGS_Pipeline_2.2.0.2"	0.746509	2999	39.0684	50.8	0.47041	62	604278	201.493	1.58696	22.9316	FALSE
ipmn_s10_r009_panck	ipmn	10	panck	branch_duct	gf	lgd	panck_pblgd	no	93518.6	494	13225	57299	4200518	4088263	623546	4189511	4164848	85.1555	0.9918	0.9914	"GeoMx_NGS_Pipeline_2.2.0.2"	0.685506	3477	45.1125	60.2	0.326887	66	623547	179.335	1.46301	20.8875	FALSE
ipmn_s10_r012_panck	ipmn	10	panck	branch_duct	gf	lgd	panck_pblgd	no	66795.1	385	14668	56784	4148737	4036106	365065	4133949	4109556	91.2006	0.9911	0.9905	"GeoMx_NGS_Pipeline_2.2.0.2"	0.699354	1858	23.9033	33	0.373719	39	365066	196.483	1.63158	15.0967	FALSE
ipmn_s11_r001_panck	ipmn	11	panck	branch_duct	pb	hgd	panck_pbhgd	yes	94780.4	634	20547	23189	6842495	6626442	765460	6823778	6750928	88.8131	0.9917	0.9909	"GeoMx_NGS_Pipeline_2.2.0.2"	0.793105	1545	19.8479	27.6	0.565704	52	765461	495.444	2.61993	32.1521	FALSE
ipmn_s11_r002_panck	ipmn	11	panck	branch_duct	pb	hgd	panck_pbhgd	yes	61043.3	399	20215	28813	4931193	4791655	474479	4915875	4882267	90.378	0.991	0.9906	"GeoMx_NGS_Pipeline_2.2.0.2"	0.804623	879	10.7356	17	0.549045	33	474480	539.795	3.07388	22.2644	FALSE
ipmn_s11_r003_panck	ipmn	11	panck	branch_duct	pb	hgd	panck_pbhgd	yes	67437.5	518	16646	36580	12885511	12458853	1235161	12844803	12693235	90.4143	0.9914	0.9911	"GeoMx_NGS_Pipeline_2.2.0.2"	0.697376	6409	84.3519	101	0.426491	120	1235161	192.723	1.42261	35.6481	FALSE
ipmn_s11_r005_panck	ipmn	11	panck	branch_duct	pb	hgd	panck_pbhgd	yes	116724	788	32357	27809	6026117	5821976	823365	5993634	5936924	86.3367	0.9916	0.9908	"GeoMx_NGS_Pipeline_2.2.0.2"	0.779271	2290	29.6681	39.6	0.538444	65	823365	359.548	2.19091	35.3319	FALSE
ipmn_s11_r007_panck	ipmn	11	panck	branch_duct	gf	lgd	panck_pblgd	yes	39867.4	193	17246	40288	4817740	4684045	437793	4801141	4770173	90.9129	0.9911	0.9902	"GeoMx_NGS_Pipeline_2.2.0.2"	0.715276	2236	29.0324	38	0.432199	47	437794	195.793	1.61888	17.9676	FALSE
ipmn_s11_r008_panck	ipmn	11	panck	branch_duct	gf	lgd	panck_pblgd	yes	38014.4	246	15392	41897	3660710	3555519	673267	3645353	3620793	81.6083	0.991	0.9904	"GeoMx_NGS_Pipeline_2.2.0.2"	0.715885	3207	41.5995	57.6	0.367777	67	673267	209.937	1.6106	25.4005	FALSE
ipmn_s11_r010_panck	ipmn	11	panck	branch_duct	gf	lgd	panck_pblgd	yes	108711	696	17764	43424	9935247	9633220	1167127	9902064	9821537	88.2527	0.991	0.9903	"GeoMx_NGS_Pipeline_2.2.0.2"	0.746455	5778	75.5463	97	0.443733	121	1167127	201.995	1.60167	45.4537	FALSE
ipmn_s11_r012_panck	ipmn	11	panck	branch_duct	pb	lgd	panck_pblgd	yes	57754.1	607	24438	48381	8626044	8387298	827068	8601357	8543490	90.412	0.9917	0.9917	"GeoMx_NGS_Pipeline_2.2.0.2"	0.805434	2127	27.6163	36	0.612302	85	827069	388.843	3.07789	57.3837	FALSE
[truncated: 8 more rows]

## Sheet: S4 Gene Metadata
entrez_id	gene_symbol	nprobes	probe_ids	probe_type	frac_expr	frac_expr_min	frac_expr_max
[truncated: 1,288 more rows]

[truncated: 7 more sheets: S5 Gene Expression, S6 DE Analysis, S7 GSEA PDAC, S8 GSEA Hallmark, S9 Coexpression Network Nodes, S10 Coexpression Network Edges, S11 Community Enrichment]
